# Supplementary material for: Synthesis and characterization of 3-methyl-6-[(propyn­yloxy)meth­yl]-1,4-dioxane-2,5-dione
Source: Acta Crystallogr E Crystallogr Commun. 2017 Jun 16;73(Pt 7):1044–7. doi: 10.1107/S2056989017008581 (PMC5499287; doi:10.1107/S2056989017008581)
Supplement: Supplementary file 1 [file e-73-01044-sup1.cif]

##############################################################################
#                                                                            #
# This CIF contains the data in a paper accepted for publication in          #
# Acta Crystallographica Section E. It conforms to the requirements of       #
# Notes for Authors for Acta Crystallographica Section E, and has been       #
# peer reviewed under the auspices of the IUCr Commission on Journals.       #
#                                                                            #
# Full details of the Crystallographic Information File format               #
# are given in the paper "The Crystallographic Information File (CIF):       #
# a New Standard Archive File for Crystallography" by S. R. Hall, F. H.      #
# Allen and I. D. Brown [Acta Cryst. (1991), A47, 655-685].                  #
#                                                                            #
# The current version of the core CIF dictionary is obtainable from          #
# ftp://ftp.iucr.org/pub/cif_core.dic.                                       #
#                                                                            #
# Software is freely available for graphical display of the structure(s)     #
# in this CIF. For information consult the CIF software page                 #
# http://www.iucr.org/resources/cif/software.                                #
#                                                                            #
# This file may be used for bona fide research purposes within the           #
# scientific community so long as proper attribution is given to the journal # 
# article from which it was obtained.                                        #
#                                                                            #
##############################################################################
data_I
_audit_creation_method
;
Olex2 1.2
(compiled 2016.09.09 svn.r3337 for OlexSys, GUI svn.r5227)
;
_journal_date_recd_electronic     2017-06-01
_journal_date_accepted     2017-06-08
_journal_name_full     'Acta Crystallographica, Section E'
_journal_year     2017
_journal_volume     73
_journal_issue      7
_journal_page_first     1044
_journal_page_last     1047
_journal_paper_category     GO
_journal_paper_doi     10.1107/S2056989017008581
_journal_coeditor_code     FF2148
_publ_contact_author_name     'Patrice Hildgen'
_publ_contact_author_address
;
Faculty of Pharmacy, Universit\'e de Montr\'eal, 2900 Edouard-Montpetit Blvd,
Montreal, Quebec, H3T1J4,
Canada
;
_publ_contact_author_email     patrice.hildgen@umontreal.ca
_publ_contact_author_fax     '+1 514 343 6871'
_publ_contact_author_phone     '+1 514 343 6448'
_publ_section_title
;
Synthesis and characterization of
3-methyl-6-[(propynyloxy)methyl]-1,4-dioxane-2,5-dione
;
_publ_section_title_footnote     .
loop_
    _publ_author_name
    _publ_author_footnote
    _publ_author_address
    'Elkin, Igor' .
;
Faculty of Pharmacy, Universit\'e de Montr\'eal,
2900 Edouard-Montpetit Blvd,
Montreal, Quebec, H3T1J4,
Canada
;
    'Maris, Thierry' .
;
Department of Chemistry, Universit\'e de Montr\'eal,
2900 Edouard-Montpetit Blvd,
Montreal, Quebec, H3T1J4,
Canada
;
    'Hildgen, Patrice' .
;
Faculty of Pharmacy, Universit\'e de Montr\'eal,
2900 Edouard-Montpetit Blvd,
Montreal, Quebec, H3T1J4,
Canada
;
_publ_section_synopsis
;
The synthesis of a new asymmetrically substituted hemilactide is reported and
its structural analysis, including X-ray crystallographic data, is reported.
;
_chemical_name_systematic
;
3-Methyl-6-[(propynyloxy)methyl]-1,4-dioxane-2,5-dione
;
_chemical_name_common     ?
_chemical_formula_moiety     'C9 H10 O5'
_chemical_formula_sum     'C9 H10 O5'
_chemical_formula_iupac     'C9 H10 O5'
_chemical_formula_weight     198.17
_chemical_melting_point     ?
_shelx_space_group_comment
;
The symmetry employed for this shelxl refinement is uniquely defined
by the following loop, which should always be used as a source of
symmetry information in preference to the above space-group names.
They are only intended as comments.
;
_space_group_crystal_system     monoclinic
_space_group_name_H-M_alt     'P 21/c'
_space_group_name_Hall     '-P 2ybc'
loop_
    _space_group_symop_operation_xyz
    'x, y, z'
    '-x, y+1/2, -z+1/2'
    '-x, -y, -z'
    'x, -y-1/2, z-1/2'
_cell_length_a     6.9774(5)
_cell_length_b     6.8273(5)
_cell_length_c     19.4895(14)
_cell_angle_alpha     90
_cell_angle_beta     95.804(3)
_cell_angle_gamma     90
_cell_volume     923.66(12)
_cell_formula_units_Z     4
_cell_measurement_reflns_used     9932
_cell_measurement_theta_min     3.968
_cell_measurement_theta_max     60.790
_cell_measurement_temperature     100
_exptl_crystal_description     chunk
_exptl_crystal_colour     'clear light colourless'
_exptl_crystal_size_max     0.11
_exptl_crystal_size_mid     0.075
_exptl_crystal_size_min     0.075
_exptl_crystal_density_diffrn     1.425
_exptl_crystal_density_meas     ?
_exptl_crystal_density_method     ?
_exptl_crystal_F_000     416
_exptl_absorpt_coefficient_mu     0.648
_exptl_absorpt_correction_type     multi-scan
_exptl_absorpt_process_details
;
(SADABS; Krause <i>et al.</i>, 2015)
;
_shelx_estimated_absorpt_T_min     0.932
_shelx_estimated_absorpt_T_max     0.953
_exptl_absorpt_correction_T_min     0.5701
_exptl_absorpt_correction_T_max     0.7519
_exptl_special_details
;
X-ray crystallographic data for I were collected from a single crystal
sample, which was mounted on a loop fiber. Data were collected using
a Bruker Venture diffractometer equipped with a Photon 100 CMOS Detector,
a Helios MX optics and a Kappa goniometer. The crystal-to-detector distance
was 4.0 cm, and the data collection was carried out in 1024 x 1024 pixel mode.
;
_diffrn_ambient_temperature     100
_diffrn_radiation_type     GaK\a
_diffrn_radiation_wavelength     1.34139
_diffrn_radiation_monochromator     'Helios MX Mirror Optics'
_diffrn_measurement_device_type     'Bruker Venture Metaljet'
_diffrn_measurement_device     'k-geometry diffractometer'
_diffrn_measurement_method     '\w and \f scans'
_diffrn_detector_area_resol_mean     10.24
_diffrn_reflns_number     19524
_diffrn_reflns_av_R_equivalents     0.0726
_diffrn_reflns_theta_min     3.967
_diffrn_reflns_theta_max     60.939
_diffrn_reflns_theta_full     53.594
_diffrn_measured_fraction_theta_max     0.962
_diffrn_measured_fraction_theta_full     0.971
_diffrn_reflns_limit_h_min     -9
_diffrn_reflns_limit_h_max     9
_diffrn_reflns_limit_k_min     -8
_diffrn_reflns_limit_k_max     8
_diffrn_reflns_limit_l_min     -25
_diffrn_reflns_limit_l_max     25
_refine_special_details     ?
_reflns_number_total     2055
_reflns_number_gt     1640
_reflns_threshold_expression     'I > 2\s(I)'
_refine_ls_structure_factor_coef     Fsqd
_refine_ls_matrix_type     full
_refine_ls_R_factor_all     0.0773
_refine_ls_R_factor_gt     0.0630
_refine_ls_wR_factor_gt     0.1680
_refine_ls_wR_factor_ref     0.1831
_refine_ls_goodness_of_fit_ref     1.046
_refine_ls_restrained_S_all     1.046
_refine_ls_number_reflns     2055
_refine_ls_number_parameters     168
_refine_ls_number_restraints     0
_refine_ls_hydrogen_treatment     refall
_refine_ls_weighting_scheme     calc
_refine_ls_weighting_details
              'w=1/[\s^2^(Fo^2^)+(0.1166P)^2^+0.2436P] where P=(Fo^2^+2Fc^2^)/3'
_atom_sites_solution_hydrogens     difmap
_atom_sites_solution_primary     ?
_atom_sites_solution_secondary     ?
_refine_ls_shift/su_max     0.000
_refine_ls_shift/su_mean     0.000
_refine_diff_density_max     0.354
_refine_diff_density_min     -0.367
_refine_ls_extinction_method
;
SHELXL2016 (Sheldrick, 2015b)
;
_refine_ls_extinction_coef     0.0045(17)
_refine_ls_extinction_expression
                                  'Fc^*^=kFc[1+0.001xFc^2^\l^3^/sin(2\q)]^-1/4^'
loop_
    _atom_type_symbol
    _atom_type_description
    _atom_type_scat_dispersion_real
    _atom_type_scat_dispersion_imag
    _atom_type_scat_source
    'C' 'C' 0.0140 0.0070
                         'International Tables Vol C Tables 4.2.6.8 and 6.1.1.4'
    'H' 'H' 0.0000 0.0000
                         'International Tables Vol C Tables 4.2.6.8 and 6.1.1.4'
    'O' 'O' 0.0390 0.0250
                         'International Tables Vol C Tables 4.2.6.8 and 6.1.1.4'
_computing_data_collection
;
APEX3 (Bruker, 2016)
;
_computing_cell_refinement
;
SAINT (Bruker, 2016)
;
_computing_data_reduction
;
SAINT (Bruker, 2016)
;
_computing_structure_solution
;
SHELXT (Sheldrick, 2015a)
;
_computing_structure_refinement
;
SHELXL2016 (Sheldrick, 2015b)
;
_computing_molecular_graphics
;
OLEX2 (Dolomanov <i>et al.</i>,  2009)
;
_computing_publication_material
;
OLEX2 (Dolomanov <i>et al.</i>,  2009) and Mercury (Macrae <i>et
al.</i>,  2008)
;
loop_
    _atom_site_type_symbol
    _atom_site_label
    _atom_site_fract_x
    _atom_site_fract_y
    _atom_site_fract_z
    _atom_site_U_iso_or_equiv
    _atom_site_adp_type
    _atom_site_calc_flag
    _atom_site_occupancy
    _atom_site_disorder_assembly
    _atom_site_disorder_group
    O O1 0.8442(2) 0.6986(2) 0.38601(7) 0.0450(4) Uani d 1 . .
    O O2 0.8604(2) 0.3277(2) 0.44578(7) 0.0445(4) Uani d 1 . .
    O O3 1.0103(2) 0.5925(2) 0.30315(8) 0.0528(5) Uani d 1 . .
    O O4 0.7313(2) 0.4446(2) 0.53563(7) 0.0500(4) Uani d 1 . .
    O O5 0.5693(2) 0.3519(2) 0.32715(7) 0.0433(4) Uani d 1 . .
    C C1 0.8967(3) 0.3454(3) 0.37415(10) 0.0442(5) Uani d 1 . .
    H H1 1.029(4) 0.277(3) 0.3718(12) 0.047(6) Uiso d 1 . .
    C C2 0.9217(3) 0.5552(3) 0.35135(10) 0.0427(5) Uani d 1 . .
    C C3 0.7092(3) 0.6521(3) 0.43558(10) 0.0413(5) Uani d 1 . .
    H H3 0.591(3) 0.624(3) 0.4123(11) 0.033(5) Uiso d 1 . .
    C C4 0.7669(3) 0.4688(3) 0.47711(10) 0.0412(5) Uani d 1 . .
    C C5 0.6982(4) 0.8289(4) 0.48109(12) 0.0490(6) Uani d 1 . .
    H H5A 0.817(4) 0.861(4) 0.5017(13) 0.050(6) Uiso d 1 . .
    H H5B 0.656(4) 0.940(4) 0.4515(14) 0.059(7) Uiso d 1 . .
    H H5C 0.613(4) 0.797(4) 0.5153(16) 0.061(8) Uiso d 1 . .
    C C6 0.7425(3) 0.2424(3) 0.32707(12) 0.0452(5) Uani d 1 . .
    H H6A 0.725(3) 0.111(4) 0.3442(12) 0.041(6) Uiso d 1 . .
    H H6B 0.783(3) 0.234(3) 0.2801(14) 0.047(6) Uiso d 1 . .
    C C7 0.4081(3) 0.2573(3) 0.28966(11) 0.0472(5) Uani d 1 . .
    H H7A 0.299(3) 0.349(3) 0.2863(11) 0.041(6) Uiso d 1 . .
    H H7B 0.440(3) 0.222(3) 0.2426(14) 0.047(6) Uiso d 1 . .
    C C8 0.3455(3) 0.0836(3) 0.32598(10) 0.0437(5) Uani d 1 . .
    C C9 0.2952(3) -0.0550(3) 0.35607(12) 0.0476(5) Uani d 1 . .
    H H9 0.252(4) -0.157(4) 0.3776(15) 0.060(8) Uiso d 1 . .
loop_
    _atom_site_aniso_label
    _atom_site_aniso_U_11
    _atom_site_aniso_U_22
    _atom_site_aniso_U_33
    _atom_site_aniso_U_12
    _atom_site_aniso_U_13
    _atom_site_aniso_U_23
    O1 0.0527(9) 0.0485(8) 0.0346(8) -0.0021(6) 0.0088(6) 0.0033(6)
    O2 0.0478(8) 0.0505(8) 0.0355(8) 0.0025(6) 0.0065(6) 0.0062(6)
    O3 0.0586(9) 0.0640(10) 0.0373(8) -0.0117(7) 0.0125(7) -0.0011(7)
    O4 0.0548(9) 0.0617(9) 0.0338(8) -0.0022(7) 0.0066(6) 0.0060(6)
    O5 0.0446(8) 0.0472(8) 0.0383(8) -0.0030(6) 0.0057(6) -0.0039(6)
    C1 0.0453(11) 0.0522(12) 0.0367(11) 0.0023(9) 0.0119(9) 0.0025(8)
    C2 0.0436(11) 0.0538(12) 0.0310(10) -0.0062(9) 0.0050(8) 0.0003(8)
    C3 0.0411(10) 0.0519(11) 0.0311(9) 0.0003(9) 0.0048(8) 0.0023(8)
    C4 0.0392(10) 0.0520(11) 0.0321(10) -0.0041(8) 0.0028(8) 0.0017(8)
    C5 0.0534(13) 0.0552(13) 0.0380(11) 0.0041(10) 0.0035(10) -0.0019(9)
    C6 0.0521(12) 0.0463(11) 0.0390(11) 0.0015(9) 0.0128(9) -0.0016(8)
    C7 0.0511(12) 0.0557(12) 0.0344(10) -0.0038(10) 0.0026(9) -0.0012(9)
    C8 0.0445(11) 0.0535(12) 0.0327(10) -0.0027(9) 0.0019(8) -0.0055(8)
    C9 0.0503(12) 0.0507(12) 0.0419(11) -0.0062(10) 0.0049(9) -0.0031(9)
_geom_special_details
;
 All esds (except the esd in the dihedral angle between two l.s. planes)
 are estimated using the full covariance matrix.  The cell esds are taken
 into account individually in the estimation of esds in distances, angles
 and torsion angles; correlations between esds in cell parameters are only
 used when they are defined by crystal symmetry.  An approximate (isotropic)
 treatment of cell esds is used for estimating esds involving l.s. planes.
;
loop_
    _geom_bond_atom_site_label_1
    _geom_bond_atom_site_label_2
    _geom_bond_site_symmetry_2
    _geom_bond_distance
    _geom_bond_publ_flag
    O1 C2 . 1.335(3) ?
    O1 C3 . 1.451(2) ?
    O2 C1 . 1.449(3) ?
    O2 C4 . 1.344(3) ?
    O3 C2 . 1.203(3) ?
    O4 C4 . 1.203(3) ?
    O5 C6 . 1.421(3) ?
    O5 C7 . 1.432(3) ?
    C1 H1 . 1.04(2) ?
    C1 C2 . 1.515(3) ?
    C1 C6 . 1.515(3) ?
    C3 H3 . 0.92(2) ?
    C3 C4 . 1.522(3) ?
    C3 C5 . 1.505(3) ?
    C5 H5A . 0.91(3) ?
    C5 H5B . 0.98(3) ?
    C5 H5C . 0.96(3) ?
    C6 H6A . 0.97(2) ?
    C6 H6B . 0.99(3) ?
    C7 H7A . 0.98(2) ?
    C7 H7B . 1.00(3) ?
    C7 C8 . 1.470(3) ?
    C8 C9 . 1.184(3) ?
    C9 H9 . 0.88(3) ?
loop_
    _geom_angle_atom_site_label_1
    _geom_angle_atom_site_label_2
    _geom_angle_atom_site_label_3
    _geom_angle_site_symmetry_1
    _geom_angle_site_symmetry_3
    _geom_angle
    _geom_angle_publ_flag
    C2 O1 C3 . . 119.98(16) ?
    C4 O2 C1 . . 121.22(16) ?
    C6 O5 C7 . . 112.74(16) ?
    O2 C1 H1 . . 104.3(14) ?
    O2 C1 C2 . . 113.46(17) ?
    O2 C1 C6 . . 111.23(18) ?
    C2 C1 H1 . . 106.6(13) ?
    C6 C1 H1 . . 110.0(13) ?
    C6 C1 C2 . . 110.91(17) ?
    O1 C2 C1 . . 118.72(18) ?
    O3 C2 O1 . . 120.44(19) ?
    O3 C2 C1 . . 120.83(19) ?
    O1 C3 H3 . . 109.1(13) ?
    O1 C3 C4 . . 112.30(16) ?
    O1 C3 C5 . . 106.96(18) ?
    C4 C3 H3 . . 105.6(13) ?
    C5 C3 H3 . . 111.0(13) ?
    C5 C3 C4 . . 111.88(17) ?
    O2 C4 C3 . . 117.51(17) ?
    O4 C4 O2 . . 119.26(18) ?
    O4 C4 C3 . . 123.22(19) ?
    C3 C5 H5A . . 110.8(16) ?
    C3 C5 H5B . . 107.6(15) ?
    C3 C5 H5C . . 107.4(16) ?
    H5A C5 H5B . . 106(2) ?
    H5A C5 H5C . . 110(2) ?
    H5B C5 H5C . . 115(2) ?
    O5 C6 C1 . . 107.90(17) ?
    O5 C6 H6A . . 110.3(13) ?
    O5 C6 H6B . . 111.0(14) ?
    C1 C6 H6A . . 109.2(13) ?
    C1 C6 H6B . . 109.7(14) ?
    H6A C6 H6B . . 108.8(19) ?
    O5 C7 H7A . . 108.0(13) ?
    O5 C7 H7B . . 109.8(14) ?
    O5 C7 C8 . . 112.01(17) ?
    H7A C7 H7B . . 109.8(18) ?
    C8 C7 H7A . . 106.4(13) ?
    C8 C7 H7B . . 110.8(13) ?
    C9 C8 C7 . . 179.1(2) ?
    C8 C9 H9 . . 177.3(19) ?
loop_
    _geom_torsion_atom_site_label_1
    _geom_torsion_atom_site_label_2
    _geom_torsion_atom_site_label_3
    _geom_torsion_atom_site_label_4
    _geom_torsion_site_symmetry_1
    _geom_torsion_site_symmetry_2
    _geom_torsion_site_symmetry_3
    _geom_torsion_site_symmetry_4
    _geom_torsion
    _geom_torsion_publ_flag
    O1 C3 C4 O2 . . . . -31.7(2) ?
    O1 C3 C4 O4 . . . . 149.05(19) ?
    O2 C1 C2 O1 . . . . -23.6(3) ?
    O2 C1 C2 O3 . . . . 156.06(19) ?
    O2 C1 C6 O5 . . . . 70.2(2) ?
    C1 O2 C4 O4 . . . . 176.43(18) ?
    C1 O2 C4 C3 . . . . -2.8(3) ?
    C2 O1 C3 C4 . . . . 39.0(2) ?
    C2 O1 C3 C5 . . . . 162.14(17) ?
    C2 C1 C6 O5 . . . . -57.0(2) ?
    C3 O1 C2 O3 . . . . 168.81(18) ?
    C3 O1 C2 C1 . . . . -11.5(3) ?
    C4 O2 C1 C2 . . . . 30.6(3) ?
    C4 O2 C1 C6 . . . . -95.2(2) ?
    C5 C3 C4 O2 . . . . -152.00(19) ?
    C5 C3 C4 O4 . . . . 28.8(3) ?
    C6 O5 C7 C8 . . . . 71.3(2) ?
    C6 C1 C2 O1 . . . . 102.4(2) ?
    C6 C1 C2 O3 . . . . -77.9(2) ?
    C7 O5 C6 C1 . . . . -174.10(17) ?
loop_
    _geom_hbond_atom_site_label_D
    _geom_hbond_atom_site_label_H
    _geom_hbond_atom_site_label_A
    _geom_hbond_site_symmetry_A
    _geom_hbond_distance_DH
    _geom_hbond_distance_HA
    _geom_hbond_distance_DA
    _geom_hbond_angle_DHA
    C3 H3 O4 3_666 0.92(2) 2.60(2) 3.247(3) 127.8(16)
    C3 H3 O5 . 0.92(2) 2.49(2) 3.033(2) 118.1(16)
    C6 H6B O3 2_745 0.99(3) 2.47(2) 3.369(3) 151.0(19)
    C7 H7A O3 1_455 0.98(2) 2.66(2) 3.627(3) 169.1(18)
    C9 H9 O4 3_656 0.88(3) 2.58(3) 3.412(3) 156(2)
_shelx_hkl_file
;
   1   0   0   25.30    2.08
   1   0   0   30.59    2.08
   1   0   0   27.58    2.16
   1   0   0   23.18    2.08
  -1   0   0   27.87    2.08
  -1   0   0   26.73    2.08
  -1   0   0   26.54    2.08
   2   0   0  340.08   25.07
  -2   0   0  339.97   25.04
   2   0   0  295.46   24.90
   2   0   0  350.04   24.89
  -2   0   0  323.32   24.90
   2   0   0  317.44   24.90
  -2   0   0  306.30   24.90
   2   0   0  301.58   24.89
  -3   0   0   38.93    3.29
  -3   0   0   37.12    3.11
  -3   0   0   37.97    3.12
  -3   0   0   44.70    3.13
   3   0   0   43.08    3.12
   3   0   0   34.36    3.12
   3   0   0   44.03    3.11
  -4   0   0    1.49    0.22
  -4   0   0    1.45    0.21
   4   0   0    1.00    0.18
  -4   0   0    1.28    0.15
  -4   0   0    1.09    0.16
  -4   0   0    1.32    0.21
   4   0   0    1.21    0.18
  -4   0   0    1.32    0.17
   4   0   0    1.54    0.16
  -4   0   0    1.00    0.49
  -4   0   0    1.41    0.29
  -4   0   0    0.78    0.33
   5   0   0   10.91    0.88
  -5   0   0   10.26    0.88
  -5   0   0    9.75    1.03
  -5   0   0    9.16    0.92
  -5   0   0    9.08    1.23
  -5   0   0   11.27    0.85
  -5   0   0   11.17    0.98
  -6   0   0    6.32    0.62
  -6   0   0    6.49    1.20
   6   0   0    6.91    0.62
  -6   0   0    7.38    0.89
  -6   0   0    6.58    0.58
  -6   0   0    6.30    0.61
  -6   0   0    6.85    0.81
   7   0   0   25.37    2.21
  -7   0   0   26.86    2.20
  -7   0   0   27.07    2.17
  -7   0   0   30.03    2.24
  -8   0   0   -0.05    0.16
  -8   0   0    0.30    0.68
  -8   0   0   -0.57    0.46
  -8   0   0    1.40    0.71
  -8   0   0    0.29    0.19
   8   0   0    0.34    0.26
  -8   0   0    0.31    0.21
  -8   0   0   -0.67    0.74
  -9   0   0    0.08    1.24
   9   0   0    0.34    0.39
   9   0   0   -0.17    0.13
  -9   0   0   -0.03    0.67
   0  -1   0    0.01    0.02
   0  -1   0   -0.05    0.20
   0  -1   0    0.01    0.03
   0  -1   0    0.02    0.04
   0  -1   0    0.00    0.03
   0   1   0    0.05    0.04
   0   1   0    0.04    0.02
   0   1   0    0.03    0.03
   0   1   0    0.25    0.17
   0   1   0    0.06    0.03
  -1  -1   0   -0.01    0.05
  -1  -1   0    0.08    0.05
   1  -1   0    0.05    0.05
   1  -1   0   -0.02    0.04
  -1  -1   0    0.08    0.16
   1  -1   0    0.06    0.04
   1  -1   0    0.12    0.31
  -1   1   0    0.15    0.27
   1   1   0    0.05    0.06
  -1   1   0    0.17    0.15
  -1   1   0    0.04    0.03
   1   1   0    0.15    0.23
   1   1   0    0.07    0.05
   1   1   0    0.02    0.02
  -1   1   0    0.07    0.04
  -1   1   0    0.07    0.05
  -1   1   0    0.05    0.04
   1   1   0    0.06    0.05
   1   1   0    0.07    0.05
  -1   1   0    0.01    0.04
   2  -1   0   74.88    6.13
  -2  -1   0   76.81    6.13
   2  -1   0   82.33    6.12
  -2  -1   0   77.07    6.24
  -2  -1   0   85.27    6.13
   2  -1   0   83.02    6.12
   2  -1   0   73.74    6.13
   2   1   0   72.15    6.13
  -2   1   0   71.44    6.12
   2   1   0   81.77    6.11
  -2   1   0   90.88    6.14
  -2   1   0   73.63    6.12
   2   1   0   86.04    6.12
   2   1   0   73.91    6.13
   2   1   0   75.39    6.26
   2   1   0   76.77    6.12
   2   1   0   88.29    6.13
  -2   1   0   78.20    6.33
   3  -1   0    1.29    0.12
   3  -1   0    0.95    0.11
  -3  -1   0    1.07    0.14
  -3  -1   0    1.13    0.14
   3  -1   0    1.03    0.13
   3  -1   0    1.20    0.15
   3  -1   0    0.84    0.14
  -3  -1   0    0.90    0.12
   3   1   0    1.09    0.14
  -3   1   0    1.30    0.12
   3   1   0    1.15    0.13
  -3   1   0    0.94    0.14
   3   1   0    0.85    0.12
  -3   1   0    1.10    0.15
  -3   1   0    1.06    0.11
   3   1   0    1.13    0.11
   3   1   0    1.19    0.12
  -3   1   0    0.96    0.11
  -4  -1   0    5.36    0.48
  -4  -1   0    5.10    0.43
  -4  -1   0    5.76    0.53
   4  -1   0    4.54    0.45
   4  -1   0    5.77    0.46
  -4  -1   0    4.53    0.44
   4   1   0    4.64    0.43
  -4   1   0    5.65    0.59
  -4   1   0    4.55    0.43
   4   1   0    5.41    0.44
  -4   1   0    4.67    0.46
  -4   1   0    5.98    0.89
  -4   1   0    5.55    0.51
   4   1   0    5.81    0.41
  -4   1   0    4.49    0.42
  -4   1   0    4.89    0.66
   4   1   0    4.21    0.44
  -5  -1   0   15.11    1.32
  -5  -1   0   17.90    1.29
   5  -1   0   16.45    1.29
  -5  -1   0   13.21    1.56
  -5  -1   0   15.54    1.38
  -5  -1   0   14.77    1.54
  -5   1   0   15.84    1.39
  -5   1   0   14.97    1.30
  -5   1   0   15.09    1.31
  -5   1   0   17.83    1.32
  -5   1   0   15.13    1.66
  -5   1   0   13.64    1.48
   5   1   0   15.84    1.33
  -5   1   0   17.35    1.30
  -6  -1   0    1.84    0.29
  -6  -1   0    2.49    0.49
  -6  -1   0    2.15    0.41
   6  -1   0    1.82    0.30
  -6  -1   0    2.27    0.31
  -6  -1   0    1.60    0.24
  -6  -1   0    1.30    0.65
  -6   1   0    1.73    0.46
  -6   1   0    0.94    0.63
  -6   1   0    1.43    0.27
  -6   1   0    1.26    0.47
  -6   1   0    1.90    0.27
  -6   1   0    2.13    0.26
  -6   1   0    0.24    0.76
  -6   1   0    1.75    0.24
  -7  -1   0    3.99    0.44
  -7  -1   0    3.33    0.91
  -7  -1   0    3.55    0.77
  -7  -1   0    3.12    0.63
   7  -1   0    3.48    0.45
  -7   1   0    4.22    0.38
  -7   1   0    4.77    0.42
  -7   1   0    2.27    0.83
   7   1   0    3.42    0.44
  -7   1   0    3.14    0.74
  -7   1   0    3.31    1.05
  -7   1   0    4.42    0.45
  -8  -1   0    0.82    0.63
   8  -1   0    1.25    0.30
  -8  -1   0    0.57    0.20
  -8  -1   0    1.52    0.75
   8  -1   0    0.56    0.17
  -8  -1   0    0.92    0.64
  -8  -1   0    0.79    0.44
  -8   1   0    0.26    0.23
  -8   1   0    0.48    0.14
  -8   1   0    1.30    0.60
  -8   1   0    0.50    0.18
   8   1   0    0.12    0.24
  -8   1   0    0.79    0.81
  -8   1   0    0.16    0.76
   0  -2   0   60.23    4.83
   0  -2   0   57.77    5.05
   0  -2   0   55.16    4.83
   0  -2   0   64.96    4.83
   0   2   0   69.35    4.83
   0   2   0   68.49    4.83
   0   2   0   57.70    5.02
   0   2   0   71.42    4.84
   0   2   0   54.80    4.83
  -1  -2   0    9.56    0.74
   1  -2   0    9.41    0.74
   1  -2   0   10.01    0.73
   1  -2   0    9.59    1.03
  -1  -2   0    8.48    0.73
  -1  -2   0   10.35    0.74
   1  -2   0   10.16    0.74
  -1  -2   0    8.66    0.74
  -1   2   0    8.81    0.97
  -1   2   0    9.13    0.73
  -1   2   0    8.95    0.74
   1   2   0    8.27    0.93
   1   2   0    9.03    0.74
   2  -2   0    1.42    0.17
   2  -2   0    1.68    0.15
  -2  -2   0    1.70    0.16
  -2  -2   0    0.98    0.46
   2  -2   0    1.59    0.16
  -2  -2   0    1.55    0.17
  -2   2   0    1.52    0.16
   2   2   0    2.07    0.56
  -2   2   0    1.91    0.18
  -2   2   0    1.36    0.28
   2   2   0    1.84    0.16
  -2   2   0    1.46    0.16
  -2   2   0    1.48    0.16
  -2   2   0    1.64    0.15
   2   2   0    1.66    0.17
  -2   2   0    1.74    0.18
   2   2   0    1.46    0.17
   2   2   0    1.50    0.16
  -3  -2   0   84.62    5.94
   3  -2   0   73.04    5.97
  -3  -2   0   73.54    5.99
  -3  -2   0   71.93    6.11
  -3  -2   0   78.42    5.97
  -3  -2   0   83.64    6.02
   3  -2   0   85.97    5.96
  -3  -2   0   69.02    5.96
  -3  -2   0   73.53    5.98
   3   2   0   74.66    5.96
   3   2   0   84.50    5.96
  -3   2   0   81.76    6.01
  -3   2   0   68.74    5.97
  -3   2   0   71.57    6.04
  -3   2   0   76.28    5.94
  -3   2   0   73.44    5.95
   3   2   0   75.43    5.96
  -3   2   0   78.55    5.99
   3   2   0   83.00    5.96
  -3   2   0   68.96    5.96
   3   2   0   78.55    5.97
  -4  -2   0   40.32    3.64
  -4  -2   0   49.58    3.42
  -4  -2   0   37.29    3.36
  -4  -2   0   37.15    3.36
   4  -2   0   40.56    3.37
  -4  -2   0   44.16    3.40
  -4  -2   0   44.46    3.52
   4  -2   0   46.53    3.37
   4   2   0   42.08    3.36
  -4   2   0   46.34    3.46
  -4   2   0   40.76    3.37
  -4   2   0   44.55    3.35
  -4   2   0   44.21    3.36
  -4   2   0   46.18    3.41
  -4   2   0   43.43    3.52
  -4   2   0   37.79    3.60
  -4   2   0   40.85    3.38
   4   2   0   44.01    3.37
  -4   2   0   42.19    3.47
  -4   2   0   44.51    3.36
  -5  -2   0    1.91    0.57
  -5  -2   0    1.64    0.33
  -5  -2   0    1.81    0.28
  -5  -2   0    1.62    0.30
  -5  -2   0    1.96    0.40
   5  -2   0    1.63    0.28
  -5   2   0    1.33    0.48
  -5   2   0    1.88    0.59
  -5   2   0    1.78    0.27
  -5   2   0    1.97    0.37
  -5   2   0    1.69    0.22
  -5   2   0    1.74    0.74
  -5   2   0    1.29    0.40
   5   2   0    2.47    0.37
  -6  -2   0    0.22    0.31
  -6  -2   0    0.20    0.18
  -6  -2   0    0.13    0.39
  -6  -2   0    0.26    0.63
   6  -2   0    0.64    0.23
  -6   2   0    0.03    0.46
  -6   2   0    0.69    0.68
  -6   2   0    0.38    0.19
  -6   2   0    0.29    0.29
  -6   2   0    0.22    0.12
  -6   2   0    0.38    0.15
   6   2   0    0.21    0.34
  -6   2   0    0.81    0.55
  -7  -2   0    7.07    0.91
   7  -2   0    7.80    0.73
  -7  -2   0    6.19    1.14
  -7  -2   0    7.46    0.70
  -7  -2   0    6.13    0.85
  -7   2   0    5.73    1.09
  -7   2   0    8.48    0.70
  -7   2   0    8.42    0.67
   7   2   0    8.30    0.71
  -7   2   0    6.70    1.00
  -8  -2   0    0.50    0.61
  -8  -2   0    0.13    0.39
  -8  -2   0   -0.45    0.75
  -8   2   0   -0.23    0.15
   8   2   0   -0.14    0.21
  -8   2   0   -0.04    0.12
   0  -3   0   -0.06    0.85
   0  -3   0    0.06    0.06
   0  -3   0    0.05    0.06
   0  -3   0   -0.03    0.04
   0   3   0   -0.01    0.06
   0   3   0   -0.05    0.04
   0   3   0    0.03    0.07
   0   3   0    0.11    0.76
   1  -3   0   24.32    2.59
  -1  -3   0   30.32    2.18
  -1  -3   0   27.12    2.17
   1  -3   0   27.82    2.18
   1  -3   0   25.97    2.17
   1  -3   0   29.13    2.18
  -1  -3   0   28.36    2.18
  -1   3   0   30.41    2.18
   1   3   0   29.59    2.19
   1   3   0   26.20    2.18
   1   3   0   24.68    2.17
   1   3   0   30.66    2.18
  -1   3   0   24.48    2.17
  -1   3   0   26.95    2.18
  -1   3   0   28.75    2.59
  -1   3   0   29.63    2.20
  -2  -3   0    1.00    0.56
   2  -3   0    1.32    0.13
   2  -3   0    1.28    0.22
  -2  -3   0    1.77    0.18
  -2  -3   0    1.26    0.24
   2  -3   0    1.04    0.19
  -2  -3   0    1.26    0.26
   2  -3   0    1.52    0.18
   2   3   0    1.54    0.18
  -2   3   0    1.35    0.15
  -2   3   0    1.45    0.20
  -2   3   0    1.38    0.16
  -2   3   0    1.69    0.19
  -2   3   0    1.18    0.24
   2   3   0    1.62    0.17
   2   3   0    1.63    0.19
   2   3   0    1.63    0.16
  -2   3   0    1.28    0.16
   3  -3   0    0.05    0.09
   3  -3   0    0.20    0.12
  -3  -3   0    0.15    0.19
  -3  -3   0   -0.18    0.17
  -3  -3   0   -0.21    0.27
   3  -3   0   -0.08    0.10
  -3  -3   0   -0.34    0.19
   3  -3   0    0.25    0.19
  -3  -3   0    0.07    0.11
   3  -3   0   -0.06    0.10
  -3  -3   0    0.10    0.56
  -3  -3   0   -0.03    0.18
  -3  -3   0    0.00    0.16
  -3   3   0   -0.21    0.19
  -3   3   0    0.17    0.08
  -3   3   0    0.11    0.13
  -3   3   0    0.41    0.32
  -3   3   0    0.02    0.09
   3   3   0    0.20    0.14
   3   3   0    0.04    0.10
   3   3   0    0.06    0.09
  -4  -3   0    6.94    0.70
  -4  -3   0    8.18    0.75
  -4  -3   0    7.59    1.27
  -4  -3   0    8.55    0.90
  -4  -3   0    9.15    0.81
  -4  -3   0    9.35    0.77
   4  -3   0    8.12    0.74
  -4   3   0    8.10    0.72
  -4   3   0    9.35    0.78
  -4   3   0    8.45    0.90
  -4   3   0    7.93    0.69
  -4   3   0    7.77    0.69
   4   3   0    8.18    0.79
  -5  -3   0    2.46    0.50
   5  -3   0    2.96    0.39
  -5  -3   0    2.21    0.86
  -5  -3   0    2.59    0.61
  -5  -3   0    3.17    0.36
  -5  -3   0    2.82    0.44
  -5  -3   0    3.18    0.40
   5  -3   0    3.32    0.32
  -5   3   0    2.91    0.62
  -5   3   0    3.16    0.37
  -5   3   0    3.29    0.32
   5   3   0    3.13    0.43
  -5   3   0    3.08    0.45
  -6  -3   0    0.34    0.39
  -6  -3   0    0.51    0.20
   6  -3   0    0.72    0.16
  -6  -3   0    0.86    0.36
   6  -3   0    0.88    0.29
  -6  -3   0    1.23    0.66
   6   3   0    0.52    0.33
  -6   3   0    0.93    0.20
  -6   3   0    0.83    0.15
  -6   3   0   -0.45    0.60
  -6   3   0    0.88    0.29
  -6   3   0    0.93    0.21
   7  -3   0    0.19    0.15
  -7  -3   0    0.56    0.72
  -7  -3   0    0.84    0.48
  -7  -3   0    0.44    0.33
  -7  -3   0    0.13    0.20
   7  -3   0   -0.42    0.31
  -7   3   0   -0.02    0.12
  -7   3   0    0.09    0.31
  -8  -3   0    1.54    0.79
   8   3   0    2.67    0.36
  -8   3   0    2.80    0.33
  -8   3   0    3.45    0.32
   0  -4   0   15.55    1.17
   0  -4   0   17.38    1.27
   0  -4   0   14.81    1.19
   0  -4   0   17.28    1.78
   0  -4   0   15.44    1.25
   0  -4   0   13.12    1.22
   0  -4   0   14.62    1.21
   0   4   0   14.66    1.20
   0   4   0   13.98    1.19
   0   4   0   13.84    1.19
   0   4   0   14.70    1.19
  -1  -4   0    0.74    0.21
   1  -4   0    0.85    0.18
   1  -4   0    0.53    0.16
   1  -4   0    0.62    0.13
   1  -4   0    0.72    0.24
  -1  -4   0    0.67    0.22
  -1  -4   0    0.80    0.14
  -1  -4   0    0.61    0.24
  -1  -4   0    0.27    0.64
  -1  -4   0    0.56    0.18
   1   4   0    0.50    0.11
   1   4   0    0.85    0.15
  -1   4   0    0.91    0.15
  -1   4   0    0.83    0.13
  -1   4   0    0.51    0.13
  -1   4   0    0.81    0.15
  -1   4   0    0.77    0.16
  -1   4   0    1.03    0.25
  -2  -4   0   17.19    1.41
  -2  -4   0   17.52    1.38
   2  -4   0   15.98    1.33
  -2  -4   0   16.83    1.37
  -2  -4   0   16.21    1.75
   2  -4   0   17.30    1.34
   2  -4   0   15.11    1.35
  -2  -4   0   17.53    1.40
  -2  -4   0   17.11    1.38
   2  -4   0   17.14    1.38
   2   4   0   18.09    1.33
  -2   4   0   17.70    1.39
  -2   4   0   15.65    1.33
   2   4   0   15.46    1.33
  -2   4   0   15.72    1.32
   2   4   0   15.70    1.33
  -2   4   0   16.42    1.31
  -2   4   0   15.93    1.34
  -3  -4   0    2.46    0.42
  -3  -4   0    3.97    1.41
   3  -4   0    3.52    0.36
   3  -4   0    2.95    0.39
  -3  -4   0    4.08    0.51
  -3  -4   0    2.68    0.52
   3  -4   0    2.83    0.43
  -3  -4   0    3.16    0.43
  -3   4   0    3.18    0.56
  -3   4   0    3.40    0.36
  -3   4   0    3.12    0.32
   3   4   0    3.78    0.35
   4  -4   0    2.48    0.30
  -4  -4   0    2.25    0.38
  -4  -4   0    2.78    0.39
  -4  -4   0    2.98    0.62
  -4  -4   0    1.35    0.83
  -4  -4   0    3.19    0.41
  -4  -4   0    2.48    0.47
   4  -4   0    2.07    0.41
  -4   4   0    2.62    0.28
  -4   4   0    2.43    0.28
   4   4   0    2.46    0.35
  -4   4   0    2.96    0.43
  -4   4   0    2.87    0.33
   5  -4   0    1.79    0.27
  -5  -4   0    1.07    0.97
   5  -4   0    1.58    0.37
  -5  -4   0    1.38    0.27
  -5  -4   0    1.86    0.36
  -5  -4   0    2.34    0.42
  -5  -4   0    1.75    0.32
  -5  -4   0    1.00    0.55
  -5   4   0    1.18    0.32
  -5   4   0    1.67    0.29
  -5   4   0    2.18    0.24
  -6  -4   0    2.18    0.40
   6  -4   0    3.49    0.38
   6  -4   0    3.00    0.50
  -6  -4   0    3.49    0.38
  -6  -4   0    2.04    0.69
  -6  -4   0    3.59    0.53
  -6   4   0    2.46    0.44
  -6   4   0    3.08    0.33
  -6   4   0    3.56    0.38
   6   4   0    2.68    0.47
  -7  -4   0    1.59    0.73
  -7  -4   0    1.80    0.50
  -7  -4   0    1.31    0.40
   7  -4   0    1.79    0.28
  -7   4   0    1.50    0.22
   7   4   0    1.73    0.39
  -7   4   0    1.61    0.27
  -8  -4   0    0.78    0.36
   8  -4   0    0.28    0.16
  -8  -4   0   -0.34    0.78
   8  -4   0    0.42    0.21
  -8   4   0    0.40    0.16
  -8   4   0    0.38    0.45
  -8   4   0    0.33    0.11
   8   4   0    0.37    0.19
   0  -5   0    0.41    0.27
   0  -5   0   -0.10    0.17
   0  -5   0    0.21    0.23
   0  -5   0   -0.23    0.22
   0  -5   0   -0.03    0.91
   0   5   0    0.00    0.16
   1  -5   0   11.35    0.98
   1  -5   0   12.00    1.16
   1  -5   0   11.21    1.00
  -1  -5   0   12.48    1.52
  -1  -5   0   11.72    1.01
   1  -5   0   11.80    1.04
  -1  -5   0   11.99    1.03
  -1  -5   0   12.16    1.04
  -1  -5   0   12.05    1.05
  -1  -5   0   11.54    1.02
   1   5   0   11.28    0.96
  -1   5   0   10.85    0.97
  -1   5   0   12.07    1.04
   2  -5   0    4.11    0.42
   2  -5   0    3.37    0.40
   2  -5   0    3.56    0.47
  -2  -5   0    4.24    0.46
  -2  -5   0    4.05    0.96
  -2  -5   0    3.87    0.46
  -2  -5   0    2.91    0.60
  -2  -5   0    3.35    0.45
  -2  -5   0    3.33    0.52
   2   5   0    3.86    0.39
  -2   5   0    3.66    0.48
   2   5   0    4.13    0.40
  -2   5   0    4.20    0.38
  -3  -5   0   94.51    8.04
   3  -5   0  107.49    8.02
   3  -5   0  103.17    8.05
  -3  -5   0   97.40    8.50
  -3  -5   0  100.53    8.11
  -3  -5   0  100.70    8.06
  -3  -5   0  116.10    8.08
  -3  -5   0   97.24    8.08
   3  -5   0  107.55    8.04
  -3   5   0  100.27    8.01
   3   5   0  105.70    8.02
  -3   5   0  103.50    8.00
  -3   5   0   99.35    7.99
  -3   5   0  103.90    8.08
  -4  -5   0   10.79    0.98
   4  -5   0   10.60    0.92
   4  -5   0   10.66    0.98
  -4  -5   0    9.72    1.12
  -4  -5   0   10.19    0.96
  -4  -5   0    9.67    1.01
  -4  -5   0   11.07    1.73
   4  -5   0   10.81    0.90
  -4   5   0    9.85    0.87
  -4   5   0    9.78    0.90
  -4   5   0   11.08    1.01
   4   5   0   11.53    0.92
  -4   5   0   10.41    0.88
  -5  -5   0    1.88    0.75
  -5  -5   0    2.76    0.61
   5  -5   0    3.58    0.38
   5  -5   0    3.59    0.52
  -5  -5   0    3.50    0.51
  -5  -5   0    3.02    0.57
  -5  -5   0    2.62    0.94
  -5   5   0    3.18    0.55
  -5   5   0    3.03    0.35
  -5   5   0    3.31    0.62
  -6  -5   0    0.13    0.25
  -6  -5   0    0.03    0.65
  -6  -5   0    0.48    0.35
  -6  -5   0    0.93    0.36
   6  -5   0    0.61    0.21
   6  -5   0    0.62    0.19
  -6   5   0   -0.09    0.27
  -6   5   0    0.44    0.17
   6   5   0    0.79    0.30
   7  -5   0    0.13    0.16
  -7  -5   0   -0.15    0.33
   7  -5   0   -0.36    0.23
  -7  -5   0    0.46    0.44
  -7  -5   0    1.70    0.95
  -7   5   0    0.00    0.27
   7   5   0   -0.12    0.32
  -7   5   0   -0.31    0.25
  -7   5   0    0.01    0.12
   0  -6   0    0.20    0.27
   0  -6   0    0.31    0.21
   0  -6   0    0.33    0.31
   0  -6   0   -0.31    1.21
   0  -6   0   -0.12    0.28
   0   6   0    0.26    0.14
   1  -6   0   -0.38    0.25
  -1  -6   0    0.22    1.01
  -1  -6   0    0.14    0.24
  -1  -6   0    0.35    0.30
  -1  -6   0    0.18    0.24
   1  -6   0    0.00    0.30
   1  -6   0    0.13    0.20
   1  -6   0    0.09    0.30
  -1   6   0    0.07    0.13
   1   6   0    0.11    0.14
  -1   6   0    0.07    0.34
  -2  -6   0    0.43    0.24
   2  -6   0   -0.05    0.31
   2  -6   0    0.39    0.25
   2  -6   0    0.57    0.21
  -2  -6   0    0.20    0.34
  -2  -6   0    0.54    0.93
  -2  -6   0    0.39    0.34
  -2  -6   0    0.59    0.29
   2  -6   0    0.17    0.28
  -2  -6   0    0.34    0.27
   2   6   0    0.50    0.18
   2   6   0    0.28    0.21
  -2   6   0    0.52    0.18
  -2   6   0    0.02    0.30
  -2   6   0    0.25    0.14
  -3  -6   0    5.93    1.47
  -3  -6   0    8.48    0.96
   3  -6   0   10.26    0.80
  -3  -6   0    8.19    0.83
   3  -6   0    7.34    0.75
  -3  -6   0    7.11    0.82
  -3  -6   0    7.80    0.79
   3  -6   0    9.77    0.87
   3   6   0    8.97    0.77
  -3   6   0    8.52    0.83
  -3   6   0    8.62    0.74
   4  -6   0    2.68    0.51
  -4  -6   0    2.70    0.43
   4  -6   0    3.55    0.41
  -4  -6   0    2.96    1.06
  -4  -6   0    2.00    0.58
  -4  -6   0    2.64    0.49
   4  -6   0    2.27    0.36
  -4  -6   0    3.16    0.44
  -4   6   0    3.26    0.45
  -4   6   0    2.81    0.32
  -4   6   0    3.47    0.33
  -5  -6   0    1.29    0.37
   5  -6   0    1.97    0.31
   5  -6   0    1.60    0.29
  -5  -6   0    1.39    0.33
  -5  -6   0    1.10    0.30
  -5  -6   0    1.86    0.95
  -5  -6   0    1.57    0.68
  -5   6   0    1.64    0.34
   5   6   0    1.89    0.37
  -5   6   0    2.07    0.25
  -5   6   0    1.38    0.23
   6  -6   0   -0.52    0.35
   6  -6   0    0.14    0.18
  -6  -6   0   -0.03    0.33
  -6  -6   0   -1.31    0.88
   6   6   0   -0.28    0.26
  -6   6   0   -0.24    0.13
  -6   6   0    0.18    0.25
   0  -7   0    0.19    0.32
   0  -7   0   -0.10    0.29
   0  -7   0   -0.29    0.30
   0  -7   0    0.00    0.41
   0   7   0   -0.21    0.19
   0   7   0   -0.12    0.21
  -1  -7   0    0.65    0.39
  -1  -7   0    1.05    0.29
  -1  -7   0    0.65    0.26
   1  -7   0    0.84    0.25
   1  -7   0    1.13    0.40
   1   7   0    0.89    0.18
  -1   7   0    0.43    0.18
   1   7   0    1.39    0.25
  -1   7   0    0.71    0.17
  -2  -7   0   -0.12    0.41
  -2  -7   0    2.07    1.09
   2  -7   0   -0.10    0.22
   2  -7   0    0.28    0.37
  -2  -7   0    1.06    0.32
   2  -7   0    0.44    0.31
   2  -7   0    0.05    0.32
  -2   7   0    0.02    0.13
  -2   7   0   -0.31    0.34
   3  -7   0    0.83    0.24
  -3  -7   0    0.65    0.50
   3  -7   0    0.66    0.31
  -3  -7   0    1.02    0.27
  -3  -7   0    1.03    0.32
   3  -7   0    1.41    0.42
  -3  -7   0    0.15    0.98
  -3  -7   0    0.06    0.24
   3  -7   0    0.00    0.30
  -3   7   0    0.53    0.15
   3   7   0    0.39    0.19
  -3   7   0    0.71    0.30
  -4  -7   0   -0.32    0.43
  -4  -7   0   -0.28    0.88
  -4  -7   0    0.20    0.63
   4  -7   0    0.12    0.31
  -4  -7   0    1.09    0.31
  -4   7   0    0.43    0.28
   5  -7   0    0.24    0.19
  -5  -7   0    0.62    0.45
  -5  -7   0    0.34    0.30
  -5  -7   0    0.11    0.78
  -5  -7   0   -0.21    0.27
  -5   7   0    0.44    0.17
  -5   7   0   -0.11    0.27
   0  -8   0    3.47    0.43
   0  -8   0    2.14    0.48
   0  -8   0    2.29    0.38
   0   8   0    2.95    0.32
   0   8   0    2.42    0.31
  -1  -8   0    1.04    0.30
  -1  -8   0    1.98    0.48
   1  -8   0    1.21    0.39
   1  -8   0    1.41    0.30
  -1  -8   0    0.86    0.27
   1   8   0    1.46    0.24
   1   8   0    1.25    0.22
  -1   8   0    1.13    0.23
   2  -8   0    0.69    0.37
  -2  -8   0    0.84    0.26
   2  -8   0    0.65    0.24
  -2  -8   0    0.99    0.26
   2  -8   0    1.04    0.26
   2   8   0    1.03    0.21
  -2   8   0    1.03    0.20
  -2   8   0    0.90    0.22
   3  -8   0    0.60    0.26
  -3  -8   0    0.15    0.69
   3  -8   0    0.16    0.19
  -3  -8   0    0.13    0.24
  -3   8   0   -0.09    0.34
  -3   8   0   -0.10    0.13
   3   8   0   -0.03    0.20
   9   0  -1   -0.01    0.13
  -9   0   1   -0.02    0.77
  -9   0   1    0.08    0.60
  -8   0   1   -0.32    0.44
  -8   0   1    0.21    0.15
  -8   0   1   -0.13    0.19
   8   0  -1    0.01    0.27
  -8   0   1   -0.17    0.66
  -8   0   1    0.21    0.64
  -8   0   1    0.11    0.20
  -8   0   1    0.78    0.72
  -7   0   1    0.23    0.44
  -7   0   1   -0.03    0.14
  -7   0   1    0.13    0.20
  -7   0   1   -0.39    0.48
  -7   0   1    0.11    0.17
  -7   0   1    0.15    0.78
  -7   0   1    0.36    0.58
   7   0  -1   -0.20    0.23
  -7   0   1    0.05    0.14
  -6   0   1   -0.18    0.34
  -6   0   1    0.20    0.65
   6   0  -1   -0.18    0.18
  -6   0   1   -0.05    0.11
  -6   0   1   -0.27    0.16
  -6   0   1   -0.16    0.15
  -6   0   1    0.57    0.46
  -5   0   1   -0.12    0.10
  -5   0   1   -0.01    0.14
  -5   0   1    0.44    0.27
   5   0  -1    0.16    0.17
  -5   0   1   -0.43    0.36
  -5   0   1    0.08    0.12
  -4   0   1    0.28    0.47
  -4   0   1    0.07    0.09
  -4   0   1    0.10    0.09
  -4   0   1    0.14    0.21
  -4   0   1   -0.46    0.29
  -4   0   1   -0.09    0.13
  -4   0   1    0.23    0.13
   4   0  -1    0.16    0.08
  -4   0   1   -0.06    0.09
   4   0  -1   -0.04    0.10
  -3   0   1   -0.07    0.06
  -3   0   1    0.11    0.44
   3   0  -1    0.00    0.05
  -3   0   1    0.01    0.05
  -3   0   1   -0.04    0.05
   3   0  -1    0.06    0.05
   3   0  -1    0.02    0.05
   3   0  -1    0.05    0.07
  -2   0   1    0.04    0.05
  -2   0   1    0.01    0.04
   2   0  -1    0.06    0.06
  -2   0   1   -0.04    0.04
   2   0  -1   -0.05    0.05
  -2   0   1    0.44    0.23
   2   0  -1   -0.03    0.04
   2   0  -1    0.05    0.03
   1   0  -1    0.00    0.03
   1   0  -1   -0.01    0.03
   1   0  -1    0.00    0.03
  -1   0   1    0.01    0.02
   1   0  -1    0.01    0.03
  -1   0   1    0.01    0.03
   1   0  -1    0.00    0.02
  -1   0   1    0.00    0.10
  -1   0   1   -0.02    0.03
  -1   0   1   -0.01    0.03
  -1   0   1   -0.04    0.11
   0   0   1    0.00    0.01
   0   0   1    0.02    0.04
   0   0   1   -0.01    0.01
   0   0  -1    0.01    0.01
   0   0   1    0.00    0.01
   0   0  -1    0.00    0.01
   0   0  -1    0.00    0.01
   0   0   1    0.00    0.01
   0   0   1    0.00    0.00
   0   0   1    0.01    0.01
   0   0  -1    0.03    0.04
  -1   0  -1    0.00    0.03
   1   0   1    0.26    0.16
   1   0   1   -0.02    0.03
  -1   0  -1   -0.03    0.03
   1   0   1    0.04    0.04
  -1   0  -1    0.02    0.03
  -1   0  -1    0.01    0.16
   1   0   1   -0.01    0.03
  -1   0  -1    0.02    0.03
   1   0   1    0.01    0.03
   2   0   1    0.04    0.04
   2   0   1    0.02    0.04
  -2   0  -1   -0.01    0.05
   2   0   1    0.03    0.32
  -2   0  -1    0.11    0.32
  -2   0  -1    0.12    0.06
  -2   0  -1   -0.02    0.04
  -2   0  -1    0.01    0.05
   2   0   1   -0.01    0.06
   2   0   1   -0.08    0.05
  -2   0  -1   -0.03    0.04
   3   0   1   -0.05    0.05
  -3   0  -1    0.04    0.06
  -3   0  -1    0.10    0.09
   3   0   1   -0.05    0.06
  -3   0  -1    0.04    0.05
   3   0   1    0.06    0.06
  -3   0  -1    0.10    0.05
   3   0   1   -0.28    0.73
  -4   0  -1    0.14    0.10
   4   0   1    0.16    0.09
  -4   0  -1   -0.19    0.33
  -4   0  -1    0.29    0.13
  -4   0  -1    0.03    0.11
   4   0   1    0.21    0.11
  -4   0  -1    0.18    0.22
  -4   0  -1    0.29    0.54
  -5   0  -1   -0.30    0.42
  -5   0  -1   -0.08    0.15
  -5   0  -1   -0.04    0.26
  -5   0  -1    0.07    0.13
  -5   0  -1    0.09    0.10
  -5   0  -1   -0.17    0.86
   5   0   1    0.09    0.15
   6   0   1    0.08    0.18
  -6   0  -1    0.59    0.70
  -6   0  -1   -0.30    0.53
  -6   0  -1    0.00    0.15
  -6   0  -1   -0.18    0.17
  -6   0  -1   -0.21    0.12
  -6   0  -1   -0.03    0.35
  -7   0  -1    0.11    0.20
  -7   0  -1    0.00    0.14
   7   0   1    0.04    0.24
  -7   0  -1   -0.42    0.47
  -7   0  -1   -0.23    0.15
  -7   0  -1    0.08    0.81
  -8   0  -1   -0.29    0.19
  -8   0  -1   -0.98    0.73
   8   0   1    0.15    0.25
  -8   0  -1   -0.09    0.49
  -8   0  -1    0.26    0.75
  -8   0  -1    0.13    0.22
  -8   0  -1   -0.08    0.16
  -8   0  -1    1.23    0.72
  -9  -1   1    0.53    0.46
   9   1  -1    2.16    0.40
  -8  -1   1    0.77    0.60
  -8  -1   1    0.12    0.42
   8  -1  -1    0.46    0.30
  -8  -1   1    0.67    0.70
  -8  -1   1    0.62    0.62
  -8   1   1    1.21    0.69
  -8   1   1    1.75    0.79
   8   1  -1    0.01    0.25
  -8   1   1    0.77    0.56
  -7  -1   1    0.14    0.22
  -7  -1   1    0.79    0.18
  -7  -1   1    0.34    0.72
  -7  -1   1    0.78    0.51
   7  -1  -1    0.26    0.25
  -7  -1   1    0.45    0.40
   7   1  -1    0.34    0.22
  -7   1   1    0.63    0.17
  -7   1   1    0.95    0.69
  -7   1   1    0.09    0.49
  -7   1   1    0.23    0.20
  -7   1   1    0.59    0.83
  -7   1   1    1.39    0.56
  -7   1   1    0.55    0.16
  -6  -1   1   20.87    1.59
  -6  -1   1   19.71    1.75
  -6  -1   1   21.36    1.61
  -6  -1   1   20.18    1.56
   6  -1  -1   20.65    1.60
  -6  -1   1   19.16    1.73
  -6   1   1   20.69    1.58
  -6   1   1   19.81    1.61
  -6   1   1   20.61    1.61
  -6   1   1   18.58    1.75
  -6   1   1   16.55    1.77
  -6   1   1   15.95    2.08
  -6   1   1   17.45    1.81
  -5  -1   1    0.91    0.56
  -5  -1   1    0.68    0.13
  -5  -1   1    0.64    0.18
  -5  -1   1    0.52    0.17
  -5  -1   1    0.68    0.31
  -5  -1   1    0.53    0.38
  -5   1   1    0.39    0.32
  -5   1   1    0.88    0.16
  -5   1   1    0.56    0.49
  -5   1   1    1.40    0.69
  -5   1   1    0.70    0.26
   4  -1  -1   12.51    0.86
  -4  -1   1   12.10    0.96
  -4  -1   1    9.63    0.88
   4  -1  -1   11.14    0.90
  -4  -1   1   12.01    1.13
  -4  -1   1   11.41    0.87
  -4  -1   1   11.74    0.92
   4  -1  -1   10.01    0.89
  -4   1   1   10.36    0.87
  -4   1   1   11.71    0.93
  -4   1   1   12.45    0.99
   4   1  -1   10.69    0.89
  -4   1   1    9.80    0.88
  -4   1   1   11.71    1.05
  -4   1   1   10.32    1.24
  -4   1   1   10.11    0.89
  -4   1   1    9.24    0.89
  -4   1   1    9.99    0.87
   4   1  -1    9.80    0.89
   3  -1  -1    1.34    0.12
  -3  -1   1    1.00    0.15
  -3  -1   1    1.36    0.16
   3  -1  -1    1.17    0.14
  -3  -1   1    1.29    0.45
   3  -1  -1    1.42    0.15
   3  -1  -1    1.15    0.14
  -3  -1   1    1.40    0.16
   3  -1  -1    1.05    0.16
   3  -1  -1    1.31    0.17
   3   1  -1    1.57    0.14
  -3   1   1    1.31    0.16
  -3   1   1    1.14    0.15
   3   1  -1    1.59    0.16
   3   1  -1    1.41    0.17
   3   1  -1    1.13    0.14
  -3   1   1    1.08    0.14
   3   1  -1    1.43    0.15
  -3   1   1    1.58    0.14
   3   1  -1    1.41    0.60
  -2  -1   1   14.61    1.32
   2  -1  -1   15.76    1.25
   2  -1  -1   15.99    1.24
  -2  -1   1   14.42    1.24
   2  -1  -1   18.10    1.23
   2  -1  -1   18.84    1.25
  -2   1   1   13.77    1.24
   2   1  -1   13.77    1.24
  -2   1   1   15.26    1.23
  -2   1   1   15.75    1.41
   2   1  -1   15.93    1.24
   2   1  -1   14.31    1.35
   2   1  -1   16.17    1.23
   2   1  -1   18.65    1.25
   2   1  -1   15.65    1.25
   2   1  -1   16.08    1.24
   1  -1  -1  403.05   34.67
  -1  -1   1  396.06   34.67
  -1  -1   1  506.41   34.68
   1  -1  -1  460.75   34.67
  -1  -1   1  449.47   34.67
   1  -1  -1  463.82   34.68
   1  -1  -1  487.33   34.67
  -1   1   1  445.71   34.67
  -1   1   1  418.62   34.67
   1   1  -1  510.94   34.75
  -1   1   1  447.59   34.68
   1   1  -1  441.05   34.67
   1   1  -1  477.17   34.67
   1   1  -1  423.48   34.67
   1   1  -1  391.76   34.67
   0  -1   1  374.19   28.83
   0  -1   1  321.20   28.83
   0  -1   1  409.80   28.83
   0   1   1  366.04   28.83
   0   1   1  332.32   28.83
   0   1  -1  422.15   28.83
   0   1   1  350.25   28.83
   0   1   1  366.94   28.83
   0   1  -1  411.61   28.83
  -1  -1  -1   15.40    1.12
   1  -1   1   16.16    1.12
   1  -1   1   14.56    1.12
  -1  -1  -1   12.72    1.12
  -1  -1  -1   13.54    1.12
   1  -1   1   15.60    1.13
   1   1   1   13.22    1.12
  -1   1  -1   14.14    1.12
   1   1   1   12.20    1.22
  -1   1  -1   12.30    1.12
  -1   1  -1   15.25    1.28
   1   1   1   16.58    1.12
   1   1   1   15.73    1.12
  -1   1  -1   13.19    1.12
  -2  -1  -1    1.50    0.16
   2  -1   1    1.74    0.15
   2  -1   1    1.52    0.17
  -2  -1  -1    2.25    0.37
  -2  -1  -1    1.49    0.16
   2  -1   1    1.27    0.16
   2  -1   1    1.57    0.15
  -2   1  -1    1.51    0.14
   2   1   1    1.34    0.45
  -2   1  -1    1.17    0.44
   2   1   1    1.73    0.15
   2   1   1    1.53    0.15
  -2   1  -1    1.71    0.46
   2   1   1    1.30    0.16
   2   1   1    1.93    0.16
   2   1   1    1.83    0.16
  -3  -1  -1  110.40    8.17
   3  -1   1  110.42    8.16
   3  -1   1   97.71    8.17
   3  -1   1  102.17    8.16
  -3  -1  -1   93.63    8.16
   3   1   1  117.26    8.16
  -3   1  -1  113.74    8.49
   3   1   1   91.91    8.16
  -3   1  -1  108.41    8.17
   3   1   1  106.84    8.16
   3   1   1  118.21    8.16
  -3   1  -1  104.02    8.15
  -3   1  -1   93.44    8.15
  -4  -1  -1    3.73    0.44
  -4  -1  -1    2.93    0.35
  -4  -1  -1    4.11    0.74
   4  -1   1    3.89    0.34
   4  -1   1    3.62    0.30
  -4  -1  -1    3.41    0.36
  -4  -1  -1    2.91    0.34
   4  -1   1    3.61    0.34
  -4  -1  -1    3.08    0.32
  -4  -1  -1    3.69    0.31
  -4  -1  -1    3.14    0.42
   4  -1   1    2.76    0.33
  -4   1  -1    3.32    0.32
  -4   1  -1    3.30    0.30
  -4   1  -1    3.88    0.51
   4   1   1    3.35    0.33
  -4   1  -1    3.54    0.35
  -4   1  -1    3.40    0.42
  -4   1  -1    3.30    0.34
   4   1   1    3.45    0.40
  -4   1  -1    3.96    0.84
   4   1   1    3.57    0.34
   4   1   1    3.48    0.32
  -4   1  -1    3.90    0.64
  -5  -1  -1    0.43    0.33
  -5  -1  -1    0.08    0.16
  -5  -1  -1    0.15    0.13
  -5  -1  -1    0.21    0.12
  -5  -1  -1   -0.57    0.56
  -5  -1  -1    0.46    0.28
   5  -1   1    0.46    0.16
   5   1   1    0.05    0.26
  -5   1  -1    1.03    0.55
  -5   1  -1    0.20    0.14
  -5   1  -1    0.15    0.27
  -5   1  -1    0.41    0.65
  -5   1  -1    0.23    0.15
  -5   1  -1    0.09    0.35
   6  -1   1    1.77    0.28
  -6  -1  -1    1.13    0.22
  -6  -1  -1    1.17    0.70
  -6  -1  -1    1.54    0.37
  -6  -1  -1    1.37    0.47
  -6  -1  -1    1.10    0.22
  -6  -1  -1    1.43    0.26
  -6   1  -1    1.52    0.21
  -6   1  -1    1.23    0.68
  -6   1  -1    1.71    0.26
  -6   1  -1    1.84    0.82
  -6   1  -1    1.36    0.23
  -6   1  -1    1.24    0.45
  -7  -1  -1    0.84    0.41
   7  -1   1    0.70    0.26
  -7  -1  -1    1.28    0.87
  -7  -1  -1    0.59    0.60
  -7  -1  -1    0.65    0.23
   7   1   1    0.74    0.25
  -7   1  -1    0.93    0.54
  -7   1  -1    0.83    0.80
  -7   1  -1    0.63    0.20
  -7   1  -1    0.68    0.55
  -7   1  -1    1.65    0.81
  -7   1  -1    1.20    0.35
  -8  -1  -1    1.66    0.70
  -8  -1  -1    1.78    0.82
  -8  -1  -1    1.98    0.50
  -8  -1  -1    2.28    0.72
  -8  -1  -1    2.46    0.33
   8  -1   1    3.23    0.33
   8  -1   1    2.29    0.38
  -8   1  -1    2.92    0.33
   8   1   1    2.68    0.36
  -8   1  -1    2.42    0.28
  -8   1  -1    2.94    0.41
  -8   1  -1    1.16    0.87
  -8   1  -1    2.63    0.92
  -8  -2   1   -0.07    0.38
  -8  -2   1    0.71    0.75
  -8  -2   1   -0.05    0.56
  -8  -2   1   -1.10    0.77
   8  -2  -1    0.12    0.15
   8   2  -1    0.28    0.22
  -8   2   1    0.30    0.12
  -8   2   1    0.26    0.16
   7  -2  -1    2.40    0.43
  -7  -2   1    3.55    0.68
  -7  -2   1    2.80    0.80
  -7  -2   1    3.22    0.53
  -7  -2   1    3.19    0.37
   7  -2  -1    3.34    0.35
  -7   2   1    2.70    0.79
  -7   2   1    1.90    0.50
  -7   2   1    3.25    0.36
  -7   2   1    2.30    0.69
  -7   2   1    2.91    0.32
  -7   2   1    3.22    0.39
   6  -2  -1    3.50    0.37
  -6  -2   1    3.06    0.38
  -6  -2   1    3.07    0.58
  -6  -2   1    4.03    0.90
   6  -2  -1    3.20    0.42
  -6  -2   1    3.30    0.60
  -6   2   1    3.73    0.37
  -6   2   1    3.45    0.40
  -6   2   1    2.96    0.48
  -6   2   1    3.38    0.77
  -6   2   1    4.06    0.70
   6   2  -1    3.10    0.50
  -6   2   1    3.04    0.34
  -6   2   1    3.60    0.70
  -5  -2   1    1.15    0.49
  -5  -2   1    0.70    0.31
  -5  -2   1    1.15    0.23
   5  -2  -1    1.01    0.25
  -5  -2   1    0.03    0.79
  -5  -2   1    0.74    0.23
  -5   2   1    0.21    0.44
  -5   2   1    0.14    0.58
  -5   2   1    1.27    0.18
   5   2  -1    1.09    0.29
  -5   2   1    1.29    0.24
  -5   2   1    0.84    0.52
  -5   2   1    1.08    0.17
  -5   2   1    0.93    0.27
  -4  -2   1    3.32    0.33
   4  -2  -1    3.38    0.31
   4  -2  -1    2.15    0.32
  -4  -2   1    2.93    0.31
  -4  -2   1    2.18    0.29
  -4  -2   1    2.92    0.37
  -4  -2   1    2.47    0.70
  -4  -2   1    2.33    0.54
  -4  -2   1    2.34    0.43
  -4   2   1    3.03    0.27
  -4   2   1    1.91    0.42
  -4   2   1    1.87    0.47
  -4   2   1    2.91    0.31
  -4   2   1    3.16    0.38
  -4   2   1    1.77    0.66
  -4   2   1    2.40    0.54
   4   2  -1    2.63    0.29
  -4   2   1    3.05    0.27
  -3  -2   1   64.00    5.48
   3  -2  -1   69.09    5.40
   3  -2  -1   67.96    5.42
  -3  -2   1   68.45    5.45
  -3  -2   1   62.36    5.41
  -3  -2   1   67.31    5.43
  -3  -2   1   74.63    5.42
   3   2  -1   81.12    5.41
  -3   2   1   70.24    5.38
  -3   2   1   69.49    5.43
  -3   2   1   68.25    5.41
   3   2  -1   71.20    5.41
  -3   2   1   69.06    5.40
  -3   2   1   73.98    5.47
  -3   2   1   64.75    5.42
   3   2  -1   68.66    5.40
  -3   2   1   65.77    5.49
   3   2  -1   74.15    5.42
  -2  -2   1    1.13    0.44
  -2  -2   1    0.60    0.11
   2  -2  -1    0.68    0.12
   2  -2  -1    0.83    0.10
   2  -2  -1    0.63    0.78
  -2  -2   1    0.65    0.10
   2  -2  -1    0.61    0.09
  -2   2   1    0.70    0.13
   2   2  -1    0.78    0.12
  -2   2   1    0.68    0.10
   2   2  -1    0.64    0.11
   2   2  -1    0.99    0.50
  -2   2   1    0.55    0.12
  -2   2   1    0.72    0.08
   2   2  -1    0.71    0.11
  -2   2   1    0.79    0.10
  -2   2   1    1.23    0.28
  -2   2   1    0.93    0.13
   2   2  -1    0.55    0.11
  -2   2   1    1.38    0.65
  -1  -2   1  279.68   24.58
  -1  -2   1  313.37   24.59
   1  -2  -1  323.45   24.59
   1  -2  -1  307.92   24.58
   1  -2  -1  304.01   24.60
  -1  -2   1  322.98   24.59
   1  -2  -1  295.65   24.59
  -1  -2   1  310.69   24.76
   1  -2  -1  343.42   24.90
   1   2  -1  339.20   24.59
  -1   2   1  294.72   24.58
  -1   2   1  290.59   24.59
  -1   2   1  339.68   24.59
   1   2  -1  335.86   24.77
  -1   2   1  342.92   24.60
   1   2  -1  275.12   24.59
   1   2  -1  347.10   24.60
  -1   2   1  354.10   24.87
   0  -2   1   10.41    0.84
   0  -2   1   10.85    0.83
   0  -2  -1   10.37    0.83
   0  -2  -1    9.91    0.84
   0  -2   1   10.10    0.83
   0  -2  -1   10.86    0.84
   0  -2  -1   10.83    1.08
   0  -2   1   10.57    1.05
   0  -2  -1   10.04    0.83
   0   2   1    9.53    0.83
   0   2   1   11.10    0.83
   0   2  -1    9.31    0.83
   0   2   1   11.94    0.83
   0   2  -1   11.50    0.83
   0   2   1    9.32    0.82
   0   2  -1   11.43    1.02
   0   2   1   11.72    0.85
   0   2  -1   10.05    0.84
   0   2   1   11.18    1.05
   1  -2   1    0.03    0.54
   1  -2   1    0.04    0.05
  -1  -2  -1    0.04    0.05
  -1  -2  -1    0.06    0.06
   1  -2   1    0.03    0.05
   1  -2   1    0.06    0.03
  -1  -2  -1    0.06    0.06
  -1  -2  -1    0.28    0.39
  -1  -2  -1    0.03    0.03
  -1  -2  -1    0.08    0.07
   1   2   1    0.03    0.05
  -1   2  -1   -0.06    0.05
  -1   2  -1   -0.02    0.05
   1   2   1    0.03    0.06
  -1   2  -1   -0.03    0.06
   1   2   1    0.02    0.05
  -1   2  -1   -0.05    0.04
  -1   2  -1    0.19    0.54
   1   2   1    0.03    0.05
  -2  -2  -1    0.30    0.08
   2  -2   1    0.23    0.07
   2  -2   1    0.22    0.05
   2  -2   1    0.21    0.06
  -2  -2  -1    0.15    0.07
   2  -2   1    0.18    0.08
   2  -2   1    0.33    0.06
  -2  -2  -1    0.58    0.51
  -2   2  -1    0.94    0.67
   2   2   1    0.32    0.07
  -2   2  -1    0.27    0.07
  -2   2  -1    0.19    0.05
  -2   2  -1    0.27    0.07
  -2   2  -1    0.13    0.07
  -2   2  -1    0.20    0.06
  -2   2  -1    0.41    0.69
   2   2   1    0.18    0.07
  -2   2  -1    0.69    0.23
  -3  -2  -1   12.78    0.92
   3  -2   1   12.14    0.93
   3  -2   1   11.09    0.94
  -3  -2  -1   10.88    0.94
  -3  -2  -1   12.47    1.01
  -3  -2  -1   11.31    0.97
  -3  -2  -1   11.09    0.97
  -3  -2  -1   10.57    0.93
   3   2   1   12.78    0.94
   3   2   1   11.63    0.93
  -3   2  -1   10.24    0.93
  -3   2  -1   13.30    0.94
  -3   2  -1   10.72    1.03
   3   2   1   11.16    0.94
   3   2   1   11.35    0.94
  -3   2  -1   12.32    0.98
   3   2   1   11.99    0.97
  -3   2  -1   11.21    0.95
  -3   2  -1   11.76    0.92
  -3   2  -1   11.46    0.92
  -4  -2  -1   13.92    1.29
  -4  -2  -1   15.82    1.18
  -4  -2  -1   15.31    1.14
   4  -2   1   15.16    1.11
  -4  -2  -1   15.14    1.52
   4  -2   1   12.63    1.09
  -4  -2  -1   11.32    1.08
  -4   2  -1   14.37    1.21
   4   2   1   12.29    1.09
  -4   2  -1   14.29    1.30
  -4   2  -1   12.45    1.06
   4   2   1   11.81    1.08
  -4   2  -1   12.88    1.10
  -4   2  -1   14.64    1.47
  -4   2  -1   11.89    1.09
  -4   2  -1   13.71    1.08
  -4   2  -1   12.47    1.08
  -5  -2  -1    0.71    0.54
  -5  -2  -1    0.64    0.22
   5  -2   1    0.95    0.21
  -5  -2  -1    0.54    0.25
  -5  -2  -1    0.32    0.79
   5   2   1    0.95    0.27
  -5   2  -1    0.64    0.16
  -5   2  -1    0.60    0.48
  -5   2  -1    0.52    0.37
  -5   2  -1    1.03    0.26
  -5   2  -1    0.91    0.62
  -6  -2  -1    8.36    1.19
   6  -2   1    9.47    0.86
  -6  -2  -1    9.97    1.00
  -6  -2  -1   11.54    0.87
  -6  -2  -1    9.19    1.02
  -6   2  -1    7.90    0.89
  -6   2  -1    8.68    1.08
   6   2   1    9.11    0.91
  -6   2  -1    7.71    1.21
  -6   2  -1   10.91    0.88
  -6   2  -1   11.26    0.83
  -7  -2  -1    0.23    0.50
   7  -2   1    0.17    0.25
   7  -2   1   -0.09    0.13
  -7  -2  -1    0.45    0.71
  -7  -2  -1    0.14    0.34
  -7  -2  -1   -0.07    0.17
  -7   2  -1    0.32    0.69
  -7   2  -1   -0.17    0.19
   7   2   1    0.26    0.20
  -7   2  -1    0.08    0.17
  -8  -2  -1    2.47    0.78
   8  -2   1    1.11    0.34
  -8  -2  -1    1.12    0.66
   8  -2   1    1.48    0.23
  -8  -2  -1    1.67    0.26
  -8  -2  -1    1.17    0.40
   8   2   1    1.77    0.29
  -8   2  -1    1.22    0.20
  -8   2  -1    1.56    0.25
  -8  -3   1   -0.71    0.50
   8  -3  -1    0.26    0.16
  -8  -3   1   -0.20    0.69
  -8  -3   1    0.00    0.38
   8   3  -1    0.49    0.21
  -8   3   1    0.21    0.16
  -7  -3   1    6.42    0.79
  -7  -3   1    5.57    0.54
   7  -3  -1    6.43    0.70
  -7  -3   1    4.77    0.70
  -7  -3   1    6.69    1.05
  -7   3   1    5.43    0.51
  -7   3   1    4.30    0.59
  -7   3   1    5.62    0.55
  -6  -3   1    0.23    0.37
  -6  -3   1   -0.08    0.19
   6  -3  -1    0.10    0.28
  -6  -3   1   -0.05    0.59
  -6  -3   1   -0.15    0.37
   6  -3  -1    0.00    0.13
  -6  -3   1   -0.67    0.89
  -6   3   1   -0.11    0.15
  -6   3   1    0.07    0.17
  -6   3   1    0.20    0.29
  -6   3   1    0.01    0.58
  -6   3   1   -0.13    0.11
   6   3  -1    0.27    0.33
  -5  -3   1    0.39    0.79
   5  -3  -1    1.23    0.28
  -5  -3   1    1.47    0.32
  -5  -3   1    1.07    0.21
  -5  -3   1    0.92    0.31
  -5  -3   1    1.35    0.25
   5  -3  -1    1.62    0.22
  -5  -3   1    0.99    0.47
  -5   3   1    1.17    0.50
  -5   3   1    1.55    0.30
  -5   3   1    0.97    0.21
  -5   3   1   -0.15    0.74
  -5   3   1    0.45    0.72
  -4  -3   1   81.93    6.23
  -4  -3   1   84.72    6.34
  -4  -3   1   84.49    6.28
   4  -3  -1   81.50    6.21
  -4  -3   1   70.57    6.19
   4  -3  -1   68.93    6.24
  -4  -3   1   76.72    6.53
  -4   3   1   90.18    6.19
  -4   3   1   78.02    6.19
  -4   3   1   76.47    6.34
  -4   3   1   80.44    6.20
  -4   3   1   79.30    6.20
  -4   3   1   70.65    6.37
  -4   3   1   83.07    6.25
  -4   3   1   83.92    6.22
  -3  -3   1    0.25    0.22
   3  -3  -1    0.13    0.10
   3  -3  -1   -0.06    0.21
  -3  -3   1    0.34    0.18
  -3  -3   1    1.06    0.62
  -3  -3   1    0.29    0.18
   3  -3  -1    0.35    0.13
   3  -3  -1    0.34    0.11
  -3  -3   1    0.45    0.29
   3  -3  -1    0.12    0.10
  -3  -3   1    0.26    0.12
  -3  -3   1    0.30    0.20
  -3   3   1    0.34    0.14
   3   3  -1    0.27    0.11
   3   3  -1    0.13    0.09
  -3   3   1    0.34    0.10
  -3   3   1    0.09    0.11
   2  -3  -1   35.81    3.24
   2  -3  -1   35.67    2.72
  -2  -3   1   34.25    2.71
   2  -3  -1   35.27    2.73
  -2  -3   1   29.66    2.76
  -2  -3   1   35.26    2.79
   2  -3  -1   31.33    2.73
  -2  -3   1   34.84    2.76
  -2  -3   1   37.82    2.74
  -2  -3   1   34.93    2.98
  -2   3   1   35.86    2.73
  -2   3   1   36.17    2.78
  -2   3   1   36.13    3.16
  -2   3   1   36.82    2.75
   2   3  -1   39.06    2.74
   2   3  -1   33.60    2.73
  -2   3   1   33.39    2.72
  -2   3   1   34.98    2.73
   2   3  -1   34.31    2.74
   2   3  -1   32.44    2.73
  -2   3   1   36.07    2.74
   1  -3  -1   76.95    5.79
   1  -3  -1   69.52    5.78
  -1  -3   1   70.63    5.78
   1  -3  -1   78.80    5.79
   1  -3  -1   73.61    6.23
  -1  -3   1   74.76    5.79
  -1  -3   1   84.41    5.79
  -1   3   1   71.73    6.10
   1   3  -1   80.33    5.80
  -1   3   1   71.83    5.78
  -1   3   1   83.18    5.79
   1   3  -1   79.82    5.79
   1   3  -1   66.36    5.78
  -1   3   1   66.68    5.78
   1   3  -1   66.75    5.78
  -1   3   1   76.05    5.81
   0  -3  -1   50.09    3.78
   0  -3   1   49.21    3.78
   0  -3   1   41.49    4.40
   0  -3   1   49.24    3.79
   0  -3  -1   49.53    3.79
   0  -3  -1   44.51    4.08
   0  -3  -1   48.39    3.79
   0  -3   1   50.27    3.79
   0   3  -1   53.74    3.78
   0   3   1   43.91    3.79
   0   3  -1   44.91    4.11
   0   3   1   46.16    4.11
   0   3  -1   52.33    3.81
   0   3  -1   52.84    3.79
   0   3   1   53.03    3.81
   0   3  -1   42.30    3.79
   0   3  -1   45.15    3.80
   0   3   1   56.23    3.79
   1  -3   1    2.17    0.19
  -1  -3  -1    1.60    0.19
  -1  -3  -1    1.85    0.17
  -1  -3  -1    1.60    0.18
   1  -3   1    1.80    0.19
  -1   3  -1    1.85    0.18
   1   3   1    1.91    0.19
   1   3   1    1.59    0.18
  -1   3  -1    1.97    0.21
   1   3   1    2.11    0.18
  -1   3  -1    1.97    0.95
  -1   3  -1    1.74    0.18
  -2  -3  -1    3.10    0.28
   2  -3   1    2.50    0.30
   2  -3   1    3.37    0.26
  -2  -3  -1    3.71    0.30
  -2  -3  -1    2.88    0.35
  -2  -3  -1    2.81    0.36
  -2  -3  -1    2.62    0.68
   2  -3   1    2.65    0.30
  -2  -3  -1    2.42    0.34
  -2   3  -1    3.27    0.37
  -2   3  -1    3.31    0.30
  -2   3  -1    2.74    0.31
  -2   3  -1    3.07    0.29
  -2   3  -1    3.86    0.33
   2   3   1    3.49    0.29
   2   3   1    3.09    0.29
   2   3   1    3.19    0.29
  -2   3  -1    3.56    0.29
   2   3   1    3.29    0.30
  -2   3  -1    2.99    0.27
   3  -3   1   78.90    6.81
  -3  -3  -1   86.29    6.84
  -3  -3  -1   82.66    6.84
  -3  -3  -1   94.38    6.84
   3  -3   1   89.00    6.83
  -3  -3  -1   79.71    6.80
  -3  -3  -1   81.56    7.09
  -3  -3  -1   97.92    6.88
  -3  -3  -1   90.69    6.90
   3  -3   1   87.05    6.81
  -3   3  -1   88.88    6.82
  -3   3  -1   88.82    6.79
   3   3   1   91.73    6.81
   3   3   1   93.16    6.82
  -3   3  -1   88.73    6.91
  -3   3  -1   86.35    6.80
  -3   3  -1   90.31    6.79
   3   3   1   83.14    6.80
  -3   3  -1   82.25    6.80
  -3   3  -1   87.64    6.85
  -4  -3  -1    5.12    0.97
  -4  -3  -1    5.28    0.71
  -4  -3  -1    4.31    0.47
   4  -3   1    5.78    0.51
  -4  -3  -1    5.85    0.66
   4  -3   1    4.43    0.45
  -4   3  -1    4.90    0.59
   4   3   1    5.15    0.50
  -4   3  -1    5.09    0.50
  -4   3  -1    5.80    0.71
  -4   3  -1    5.01    0.46
  -4   3  -1    5.07    0.45
   5  -3   1    0.16    0.21
   5  -3   1   -0.10    0.12
  -5  -3  -1   -0.96    0.73
  -5  -3  -1   -0.30    0.49
  -5  -3  -1    0.09    0.16
  -5  -3  -1    0.24    0.27
  -5  -3  -1    0.06    0.29
  -5  -3  -1   -0.06    0.21
  -5   3  -1   -0.25    0.14
  -5   3  -1   -0.47    0.46
   5   3   1    0.19    0.26
  -5   3  -1   -0.07    0.12
  -5   3  -1   -0.17    0.24
  -6  -3  -1    8.87    0.90
  -6  -3  -1    8.78    0.75
   6  -3   1    7.70    0.77
  -6  -3  -1    6.18    1.13
   6  -3   1    9.11    0.74
  -6  -3  -1    7.03    0.88
   6   3   1    8.77    0.84
  -6   3  -1    9.01    0.77
  -6   3  -1    8.59    0.73
  -6   3  -1    7.31    0.80
   7  -3   1    5.70    0.49
  -7  -3  -1    3.58    0.96
  -7  -3  -1    4.11    0.71
   7  -3   1    4.70    0.54
  -7  -3  -1    4.09    0.66
  -7   3  -1    5.00    0.46
  -7   3  -1    4.23    0.53
  -7   3  -1    4.88    0.51
   7   3   1    5.03    0.62
  -8  -3  -1   -0.22    0.79
   8  -3   1    0.18    0.15
  -8  -3  -1    0.43    0.78
  -8  -3  -1    0.71    0.34
  -8   3  -1   -0.11    0.15
   8   3   1    0.28    0.19
   8  -4  -1    0.29    0.19
  -8  -4   1   -0.61    0.73
  -8  -4   1   -0.08    0.50
   8  -4  -1    0.39    0.16
  -8  -4   1   -0.31    0.37
  -8   4   1    0.07    0.15
   8   4  -1    0.02    0.19
  -8   4   1    0.22    0.11
  -8   4   1    0.53    0.33
   7  -4  -1    0.78    0.19
  -7  -4   1    0.93    0.69
  -7  -4   1    0.09    0.35
  -7  -4   1    0.83    0.44
  -7   4   1    0.76    0.28
  -7   4   1    0.85    0.19
   7   4  -1    1.46    0.40
  -7   4   1    0.54    0.14
   6  -4  -1    0.14    0.16
   6  -4  -1    0.47    0.41
  -6  -4   1    0.62    0.34
  -6  -4   1    0.28    0.32
  -6  -4   1   -0.19    0.57
  -6  -4   1   -0.64    0.86
   6   4  -1    0.09    0.28
  -6   4   1    0.36    0.14
  -6   4   1    0.18    0.26
  -6   4   1    0.33    0.18
  -5  -4   1    2.64    0.61
  -5  -4   1    2.40    0.41
   5  -4  -1    2.40    0.42
   5  -4  -1    2.55    0.32
  -5  -4   1    2.66    0.96
  -5  -4   1    2.23    0.45
  -5  -4   1    3.28    0.46
  -5   4   1    2.27    0.28
  -5   4   1    2.51    0.41
  -5   4   1    2.24    0.32
   4  -4  -1    3.06    0.46
  -4  -4   1    2.66    0.43
  -4  -4   1    3.81    0.47
  -4  -4   1    3.03    0.93
   4  -4  -1    2.78    0.34
  -4  -4   1    3.41    0.60
  -4  -4   1    3.51    0.49
   4   4  -1    3.85    0.40
  -4   4   1    2.92    0.33
  -4   4   1    3.17    0.36
  -4   4   1    3.89    0.50
  -4   4   1    2.85    0.31
   3  -4  -1    5.03    0.60
  -3  -4   1    6.36    0.64
  -3  -4   1    5.98    0.66
  -3  -4   1    5.24    0.58
  -3  -4   1    6.53    0.67
   3  -4  -1    5.53    0.61
   3   4  -1    6.17    0.54
  -3   4   1    6.35    0.55
  -3   4   1    6.06    0.52
  -3   4   1    6.12    0.53
  -2  -4   1   11.80    0.97
   2  -4  -1   10.92    0.90
  -2  -4   1   12.12    0.98
   2  -4  -1   11.60    0.95
  -2  -4   1   11.21    0.95
  -2  -4   1   11.99    1.37
   2  -4  -1   10.09    0.89
  -2  -4   1   10.29    0.93
  -2  -4   1   10.82    0.94
   2  -4  -1   10.63    0.91
   2   4  -1   10.16    0.89
  -2   4   1   10.45    0.89
  -2   4   1    9.89    0.91
  -2   4   1   11.99    0.96
  -2   4   1   10.32    0.89
  -2   4   1   10.34    0.89
   2   4  -1   10.38    0.89
   2   4  -1   12.45    0.89
  -2   4   1   10.76    0.87
   1  -4  -1   12.72    1.03
  -1  -4   1   12.03    1.07
   1  -4  -1   12.74    1.10
   1  -4  -1   12.12    1.06
  -1  -4   1   13.61    1.44
  -1  -4   1   12.03    1.10
  -1  -4   1   12.35    1.09
   1  -4  -1   14.49    1.04
  -1  -4   1   12.16    1.07
   1  -4  -1   12.15    1.05
  -1   4   1   13.43    1.02
   1   4  -1   12.21    1.03
  -1   4   1   13.24    1.03
  -1   4   1   12.17    1.03
  -1   4   1   13.70    1.10
   1   4  -1   13.73    1.04
  -1   4   1   13.21    1.04
  -1   4   1   13.39    1.04
   0  -4  -1   31.77    3.07
   0  -4   1   30.96    2.60
   0  -4   1   34.25    2.64
   0  -4   1   36.37    2.58
   0  -4  -1   34.54    2.58
   0  -4   1   32.60    2.63
   0  -4   1   31.18    2.61
   0  -4  -1   32.70    2.63
   0  -4  -1   32.10    2.60
   0  -4  -1   33.22    2.56
   0  -4  -1   31.30    2.61
   0  -4  -1   34.14    2.63
   0  -4   1   35.51    2.88
   0  -4   1   32.98    2.56
   0   4  -1   31.18    2.58
   0   4   1   33.83    2.58
   0   4  -1   34.22    2.58
   0   4  -1   31.95    2.58
   0   4   1   30.93    2.58
   0   4  -1   28.34    2.58
   0   4   1   35.81    2.58
   0   4   1   33.52    2.59
  -1  -4  -1    0.03    0.21
   1  -4   1    0.01    0.14
   1  -4   1    0.18    0.19
  -1  -4  -1    0.02    0.21
  -1  -4  -1   -0.19    0.18
  -1  -4  -1    0.03    0.07
  -1  -4  -1   -0.21    0.16
   1  -4   1    0.18    0.20
  -1  -4  -1    0.38    0.68
  -1  -4  -1    0.06    0.24
  -1   4  -1    0.02    0.09
  -1   4  -1    0.20    0.09
  -1   4  -1   -0.12    0.10
  -1   4  -1    0.12    0.08
   1   4   1   -0.12    0.12
   1   4   1   -0.08    0.07
  -1   4  -1    0.35    0.23
   2  -4   1   38.29    2.96
  -2  -4  -1   36.87    2.96
  -2  -4  -1   35.97    2.98
  -2  -4  -1   34.74    3.26
   2  -4   1   38.20    2.92
  -2  -4  -1   38.02    2.95
  -2  -4  -1   35.66    2.94
   2  -4   1   34.76    2.93
   2  -4   1   34.56    2.91
  -2   4  -1   36.91    2.92
  -2   4  -1   37.58    2.92
   2   4   1   38.58    2.93
  -2   4  -1   41.16    2.97
  -2   4  -1   36.22    2.91
   2   4   1   42.54    2.92
   2   4   1   34.92    2.91
   2   4   1   36.48    2.91
  -2   4  -1   35.73    2.90
  -3  -4  -1   50.71    3.85
  -3  -4  -1   44.70    4.19
  -3  -4  -1   48.24    3.83
   3  -4   1   49.50    3.81
  -3  -4  -1   47.19    3.88
   3  -4   1   48.70    3.83
  -3  -4  -1   50.28    3.84
   3  -4   1   50.83    3.85
  -3  -4  -1   49.94    3.87
  -3  -4  -1   40.87    3.78
  -3   4  -1   46.75    3.78
  -3   4  -1   48.39    3.80
  -3   4  -1   50.29    3.85
   3   4   1   49.13    3.80
  -4  -4  -1    0.06    0.22
  -4  -4  -1    0.18    0.43
  -4  -4  -1    0.20    0.20
  -4  -4  -1    0.16    0.25
   4  -4   1    0.11    0.24
  -4  -4  -1   -0.06    0.24
   4  -4   1   -0.02    0.14
  -4  -4  -1    1.04    0.85
   4   4   1    0.31    0.20
  -4   4  -1    0.17    0.14
  -4   4  -1    0.03    0.17
  -4   4  -1    0.13    0.23
  -5  -4  -1    0.63    0.88
  -5  -4  -1    0.15    0.54
  -5  -4  -1    0.42    0.25
  -5  -4  -1    0.00    0.29
  -5  -4  -1    0.18    0.21
   5  -4   1    0.40    0.17
  -5  -4  -1    0.65    0.28
  -5   4  -1    0.07    0.17
  -5   4  -1    0.29    0.12
  -5   4  -1    0.52    0.29
   5   4   1   -0.22    0.27
  -6  -4  -1    5.18    0.62
  -6  -4  -1    3.62    0.59
  -6  -4  -1    3.42    0.47
   6  -4   1    4.77    0.45
  -6  -4  -1    4.29    0.44
   6  -4   1    3.80    0.54
  -6  -4  -1    3.71    0.79
  -6   4  -1    4.36    0.46
  -6   4  -1    3.47    0.40
   6   4   1    4.56    0.54
  -6   4  -1    3.70    0.50
  -7  -4  -1    0.06    0.23
   7  -4   1    0.15    0.17
   7  -4   1    0.77    0.36
  -7  -4  -1   -0.22    0.44
  -7  -4  -1    1.33    0.74
  -7  -4  -1   -0.22    0.33
  -7   4  -1   -0.30    0.27
  -7   4  -1    0.14    0.16
   7   4   1    0.38    0.34
  -7   4  -1    0.23    0.11
  -8  -4  -1    0.83    0.84
  -8  -4  -1    0.59    0.32
   7  -5  -1   -0.05    0.16
  -7  -5   1    0.58    0.75
  -7  -5   1    0.23    0.36
  -7  -5   1    0.42    0.40
   7  -5  -1    0.08    0.21
  -7   5   1   -0.19    0.24
  -7   5   1   -0.02    0.12
   7   5  -1   -0.19    0.33
  -7   5   1   -0.15    0.18
   6  -5  -1    0.37    0.20
  -6  -5   1   -0.05    0.35
  -6  -5   1   -0.05    0.35
   6  -5  -1    0.02    0.16
  -6  -5   1   -0.23    0.63
  -6   5   1    0.23    0.13
  -6   5   1   -0.04    0.16
   6   5  -1   -0.17    0.27
  -6   5   1   -0.15    0.26
   5  -5  -1    0.32    0.40
  -5  -5   1   -0.37    0.56
  -5  -5   1   -0.29    0.33
  -5  -5   1    0.02    0.28
   5  -5  -1   -0.10    0.20
  -5  -5   1    0.08    0.94
  -5  -5   1   -0.13    0.31
   5  -5  -1   -0.32    0.27
  -5   5   1   -0.05    0.19
  -5   5   1   -0.02    0.31
  -5   5   1   -0.01    0.18
   4  -5  -1    7.82    0.78
  -4  -5   1    7.75    0.76
  -4  -5   1    7.02    0.79
  -4  -5   1    6.44    0.73
   4  -5  -1    8.27    0.68
  -4  -5   1    6.15    1.48
   4  -5  -1    7.52    0.69
  -4  -5   1    6.86    0.90
  -4   5   1    8.08    0.68
   4   5  -1    8.47    0.69
  -4   5   1    7.66    0.66
  -4   5   1    6.69    0.65
  -4   5   1    7.70    0.79
  -3  -5   1    5.52    1.31
   3  -5  -1    6.20    0.55
   3  -5  -1    5.72    0.67
   3  -5  -1    5.81    0.56
  -3  -5   1    5.88    0.60
  -3  -5   1    6.49    0.64
  -3  -5   1    5.66    0.64
  -3  -5   1    5.24    0.60
  -3  -5   1    6.04    0.71
  -3   5   1    6.43    0.66
  -3   5   1    5.53    0.53
   3   5  -1    6.37    0.56
  -3   5   1    5.01    0.52
  -3   5   1    6.18    0.56
  -2  -5   1    2.05    0.44
  -2  -5   1    1.63    0.82
   2  -5  -1    2.55    0.31
  -2  -5   1    2.41    0.39
   2  -5  -1    2.42    0.37
  -2  -5   1    2.75    0.44
   2  -5  -1    2.49    0.32
  -2  -5   1    2.39    0.37
  -2  -5   1    2.41    0.40
  -2   5   1    2.14    0.41
  -2   5   1    2.07    0.27
   2   5  -1    2.31    0.30
   1  -5  -1    2.57    0.41
   1  -5  -1    2.89    0.44
  -1  -5   1    2.45    0.85
  -1  -5   1    2.64    0.47
  -1  -5   1    3.43    0.38
   1  -5  -1    2.44    0.34
  -1  -5   1    2.78    0.38
   1  -5  -1    2.78    0.34
  -1  -5   1    2.41    0.41
  -1  -5   1    2.95    0.36
  -1   5   1    2.76    0.31
  -1   5   1    3.11    0.45
   1   5  -1    2.75    0.31
   0  -5   1    7.52    0.64
   0  -5   1    6.38    0.74
   0  -5  -1    6.36    0.62
   0  -5   1    6.42    0.62
   0  -5  -1    6.62    1.39
   0  -5   1    7.04    0.70
   0  -5  -1    6.69    0.63
   0  -5  -1    6.66    0.68
   0  -5  -1    6.33    0.68
   0  -5   1    6.87    0.59
   0  -5   1    6.18    1.36
  -1  -5  -1    1.97    0.89
   1  -5   1    1.12    0.28
   1  -5   1    0.68    0.26
   1  -5   1    0.80    0.20
   1  -5   1    1.03    0.24
  -1  -5  -1    0.71    0.30
  -1  -5  -1    0.73    0.22
  -1  -5  -1    0.64    0.25
  -1   5  -1    0.76    0.15
  -1   5  -1    0.82    0.30
   1   5   1    0.70    0.16
   2  -5   1   18.68    1.61
  -2  -5  -1   19.49    2.08
  -2  -5  -1   21.60    1.63
  -2  -5  -1   18.48    1.64
   2  -5   1   19.70    1.59
  -2  -5  -1   18.38    1.62
  -2  -5  -1   18.25    1.60
  -2  -5  -1   20.47    1.61
   2   5   1   19.09    1.55
  -2   5  -1   19.35    1.61
  -2   5  -1   18.95    1.56
   2   5   1   19.01    1.57
   3  -5   1    7.13    0.64
  -3  -5  -1    8.30    0.73
  -3  -5  -1    7.03    0.70
  -3  -5  -1    6.89    0.71
   3  -5   1    7.76    0.67
  -3  -5  -1    6.78    0.82
  -3  -5  -1    6.39    0.74
   3  -5   1    6.50    0.71
  -3  -5  -1    4.68    1.15
  -3   5  -1    7.32    0.63
  -3   5  -1    7.80    0.65
   3   5   1    7.53    0.66
  -3   5  -1    6.63    0.72
  -3   5  -1    7.38    0.62
   4  -5   1    0.55    0.30
   4  -5   1    0.35    0.21
  -4  -5  -1    0.57    0.48
  -4  -5  -1    0.40    0.32
  -4  -5  -1   -0.22    0.27
  -4  -5  -1    0.23    0.25
   4  -5   1    0.60    0.20
  -4  -5  -1   -0.21    0.92
   4   5   1    0.31    0.21
  -4   5  -1    0.65    0.15
  -4   5  -1    0.55    0.19
  -4   5  -1    0.29    0.15
  -4   5  -1    0.33    0.26
   5  -5   1   -0.13    0.16
  -5  -5  -1    0.06    0.41
  -5  -5  -1   -0.06    0.35
  -5  -5  -1    0.01    0.39
   5  -5   1    0.46    0.33
  -5  -5  -1   -0.28    1.62
  -5   5  -1    0.20    0.33
  -5   5  -1   -0.17    0.24
   5   5   1    0.51    0.33
  -5   5  -1    0.16    0.14
  -5   5  -1   -0.21    0.30
   6  -5   1    0.75    0.37
   6  -5   1    0.83    0.20
   6  -5   1    0.67    0.23
  -6  -5  -1    0.33    0.72
  -6  -5  -1    0.10    0.33
  -6  -5  -1    0.35    0.25
  -6  -5  -1    1.09    0.37
  -6   5  -1    0.94    0.17
  -6   5  -1    0.54    0.18
  -6   5  -1    0.41    0.28
   6   5   1    0.70    0.30
   7  -5   1    0.26    0.16
  -7  -5  -1    0.84    0.52
  -7  -5  -1    0.45    0.34
  -7  -5  -1    0.68    0.84
   7   5   1    0.48    0.32
  -6  -6   1   -0.09    0.69
   6  -6  -1    0.14    0.25
  -6  -6   1    0.60    0.33
   6  -6  -1    0.45    0.18
  -6  -6   1    0.66    0.40
  -6   6   1   -0.19    0.25
  -6   6   1    0.40    0.14
   6   6  -1    0.04    0.25
  -5  -6   1   -0.03    0.58
  -5  -6   1    0.10    0.27
  -5  -6   1   -0.24    0.35
  -5  -6   1    1.05    0.98
  -5  -6   1    0.31    0.27
   5  -6  -1    0.13    0.21
   5  -6  -1    0.38    0.20
  -5   6   1    0.07    0.27
  -5   6   1    0.44    0.17
  -5   6   1   -0.18    0.15
  -4  -6   1    0.09    0.46
  -4  -6   1    0.51    0.96
  -4  -6   1    0.94    0.29
  -4  -6   1    0.28    0.33
  -4  -6   1    0.41    0.29
   4  -6  -1    0.09    0.22
   4  -6  -1    0.33    0.45
   4  -6  -1    0.36    0.21
  -4   6   1    0.32    0.28
  -4   6   1    0.05    0.18
  -4   6   1    0.75    0.16
   4   6  -1    0.75    0.22
   3  -6  -1   14.92    1.23
  -3  -6   1   13.82    1.85
  -3  -6   1   12.47    1.27
   3  -6  -1   16.27    1.27
  -3  -6   1   12.36    1.28
  -3  -6   1   16.79    1.32
  -3  -6   1   15.85    1.30
  -3  -6   1   15.61    1.42
   3  -6  -1   13.07    1.29
   3   6  -1   15.70    1.24
  -3   6   1   14.75    1.22
  -3   6   1   14.44    1.29
  -2  -6   1    0.16    0.30
  -2  -6   1    0.08    0.25
   2  -6  -1   -0.20    0.29
  -2  -6   1    1.95    0.94
   2  -6  -1    0.11    0.20
   2  -6  -1    0.12    0.23
  -2  -6   1    0.22    0.27
  -2  -6   1    0.96    0.37
   2  -6  -1    0.40    0.36
  -2   6   1    0.17    0.17
   2   6  -1    0.12    0.20
  -2   6   1    0.29    0.30
   2   6  -1    0.26    0.16
  -2   6   1    0.24    0.17
  -1  -6   1    1.17    0.33
  -1  -6   1    1.57    0.31
  -1  -6   1    1.01    1.02
   1  -6  -1    1.67    0.29
   1  -6  -1    1.02    0.27
   1  -6  -1    0.82    0.34
  -1  -6   1    1.08    0.28
   1  -6  -1    0.97    0.35
  -1   6   1    1.01    0.18
  -1   6   1    1.01    0.38
   1   6  -1    1.28    0.23
  -1   6   1    0.96    0.19
   0  -6  -1    2.19    1.31
   0  -6  -1    0.94    0.36
   0  -6   1    1.81    0.41
   0  -6   1    1.67    0.33
   0  -6   1   -0.47    1.21
   0  -6   1    1.70    0.35
   0  -6  -1    1.72    0.33
   0  -6   1    1.53    0.33
   0  -6  -1    2.26    0.35
   0  -6  -1    1.67    0.35
   0   6   1    1.25    0.24
   0   6   1    1.82    0.25
   0   6  -1    1.77    0.24
  -1  -6  -1   -0.45    0.37
  -1  -6  -1   -0.05    1.06
   1  -6   1    0.05    0.28
   1  -6   1    0.20    0.21
   1  -6   1    0.44    0.30
   1  -6   1   -0.21    0.28
  -1  -6  -1    0.42    0.27
  -1  -6  -1   -0.06    0.24
  -1  -6  -1    0.14    0.25
  -1  -6  -1    0.31    0.33
   1   6   1    0.17    0.15
   1   6   1    0.13    0.16
  -1   6  -1    0.00    0.34
  -1   6  -1   -0.18    0.13
   2  -6   1    2.49    0.38
  -2  -6  -1    2.23    0.50
   2  -6   1    3.29    0.46
   2  -6   1    2.58    0.39
  -2  -6  -1    3.10    0.43
  -2  -6  -1    2.94    1.05
  -2  -6  -1    2.84    0.45
  -2  -6  -1    2.57    0.48
  -2  -6  -1    2.20    0.40
   2  -6   1    3.04    0.46
  -2   6  -1    2.24    0.31
   2   6   1    1.93    0.34
  -2   6  -1    2.45    0.46
   2   6   1    2.65    0.32
  -3  -6  -1    0.65    0.47
   3  -6   1    0.64    0.22
   3  -6   1    0.00    0.28
   3  -6   1   -0.19    0.32
  -3  -6  -1    0.44    0.28
  -3  -6  -1    0.27    0.32
  -3  -6  -1    0.26    0.30
  -3  -6  -1    1.28    0.99
  -3  -6  -1    0.19    0.26
  -3   6  -1    0.50    0.15
   3   6   1    0.23    0.20
  -3   6  -1    0.39    0.27
  -4  -6  -1    0.51    0.56
   4  -6   1    1.57    0.29
  -4  -6  -1    1.77    0.35
   4  -6   1    0.83    0.27
  -4  -6  -1    1.33    0.96
  -4  -6  -1    1.24    0.31
   4  -6   1    0.89    0.37
  -4   6  -1    1.11    0.31
  -4   6  -1    1.60    0.23
  -4   6  -1    1.22    0.22
   5  -6   1    0.43    0.38
  -5  -6  -1    0.57    0.25
   5  -6   1    0.57    0.22
  -5  -6  -1    0.49    0.33
   5  -6   1    0.03    0.29
  -5  -6  -1    0.72    0.71
  -5  -6  -1    0.07    0.28
  -5   6  -1    0.66    0.15
  -5   6  -1    0.49    0.30
   5   6   1    0.42    0.44
  -5   6  -1    0.57    0.18
  -5   6  -1    0.09    0.27
   5   6   1    0.23    0.26
   6  -6   1    0.65    0.20
  -6  -6  -1    0.03    0.35
  -6  -6  -1    0.46    0.86
  -6   6  -1    0.71    0.15
  -6   6  -1    0.34    0.26
   6   6   1    0.70    0.29
  -5  -7   1    0.55    0.29
   5  -7  -1    0.05    0.32
  -5  -7   1   -0.92    0.68
   5   7  -1   -0.01    0.24
  -5   7   1   -0.14    0.25
  -4  -7   1    1.73    0.95
   4  -7  -1    0.50    0.29
  -4  -7   1    0.61    0.58
  -4  -7   1    1.06    0.29
  -4  -7   1    0.54    0.32
   4  -7  -1    0.44    0.33
   4  -7  -1    1.26    0.26
  -4   7   1    1.08    0.21
   4   7  -1    1.83    0.29
  -4   7   1    1.22    0.31
   3  -7  -1    1.06    0.27
  -3  -7   1    1.20    0.29
   3  -7  -1    0.74    0.34
   3  -7  -1    1.36    0.29
  -3  -7   1    0.94    0.28
   3  -7  -1    1.70    0.50
  -3  -7   1    1.01    0.99
  -3  -7   1    0.66    0.48
  -3  -7   1    1.32    0.35
  -3   7   1    1.49    0.23
  -3   7   1    1.01    0.34
   3   7  -1    1.19    0.24
  -2  -7   1    1.78    1.07
   2  -7  -1    0.45    0.23
   2  -7  -1    0.33    0.28
  -2  -7   1   -0.06    0.34
   2  -7  -1    0.38    0.40
  -2  -7   1    0.03    0.23
   2  -7  -1    0.51    0.34
  -2  -7   1   -0.16    0.24
  -2  -7   1    0.60    0.39
   2   7  -1    0.27    0.17
  -2   7   1    0.32    0.19
  -2   7   1    0.05    0.34
  -2   7   1    0.33    0.15
   2   7  -1    0.47    0.25
   1  -7  -1    0.53    0.38
   1  -7  -1    1.20    0.27
  -1  -7   1    0.99    0.36
  -1  -7   1    0.29    1.58
  -1  -7   1    1.12    0.27
   1  -7  -1    1.24    0.41
  -1  -7   1    0.72    0.25
   1  -7  -1    1.06    0.41
  -1   7   1    0.67    0.19
  -1   7   1    0.77    0.17
   1   7  -1    0.55    0.18
   1   7  -1    0.82    0.19
   0  -7  -1    0.09    0.44
   0  -7   1    0.64    0.42
   0  -7   1    0.44    0.32
   0  -7  -1    0.30    0.29
   1  -7   1    0.92    0.25
  -1  -7  -1    0.40    0.27
  -1  -7  -1    0.88    0.42
   1  -7   1    0.72    0.31
  -1  -7  -1    0.77    0.26
  -1  -7  -1    0.80    0.34
   1  -7   1    0.88    0.33
  -1  -7  -1    0.05    1.44
   1   7   1    0.92    0.21
  -1   7  -1    0.83    0.18
   1   7   1    0.94    0.20
  -1   7  -1    0.94    0.17
   2  -7   1    0.39    0.23
   2  -7   1    0.15    0.34
  -2  -7  -1    1.55    1.15
  -2  -7  -1   -0.30    0.45
   2  -7   1    0.29    0.30
  -2  -7  -1   -0.14    0.25
  -2  -7  -1   -0.14    0.26
  -2  -7  -1   -0.10    0.29
  -2   7  -1    0.53    0.34
  -2   7  -1    0.22    0.15
   2   7   1   -0.05    0.17
  -2   7  -1    0.18    0.18
   2   7   1   -0.63    0.32
  -3  -7  -1    0.36    1.02
   3  -7   1   -0.02    0.36
  -3  -7  -1   -0.03    0.29
  -3  -7  -1   -0.25    0.23
  -3  -7  -1    0.63    0.55
   3  -7   1   -0.20    0.29
   3  -7   1    0.17    0.22
  -3  -7  -1    0.64    0.39
  -3  -7  -1    0.38    0.25
  -3   7  -1    0.01    0.14
  -3   7  -1   -0.53    0.28
   3   7   1   -0.06    0.18
  -4  -7  -1    0.19    0.69
   4  -7   1    0.28    0.21
   4  -7   1    0.17    0.40
  -4  -7  -1    0.45    0.29
  -4  -7  -1    0.61    0.38
  -4  -7  -1    0.16    0.27
   4  -7   1   -0.01    0.30
  -4   7  -1    0.55    0.15
   4   7   1    0.26    0.22
  -4   7  -1    0.18    0.27
  -5  -7  -1    1.81    0.37
   5  -7   1    2.39    0.40
  -5  -7  -1    1.87    0.45
   5  -7   1    3.09    0.36
  -5  -7  -1    2.59    0.49
  -5   7  -1    2.84    0.29
  -5   7  -1    2.12    0.44
   5   7   1    2.70    0.45
   3  -8  -1    0.86    0.39
   3  -8  -1    0.16    0.20
  -3  -8   1    0.26    0.25
  -3   8   1    0.10    0.13
  -3   8   1   -0.59    0.35
   3   8  -1    0.30    0.19
   2  -8  -1    0.63    0.24
   2  -8  -1    0.54    0.23
  -2  -8   1    0.10    0.24
   2  -8  -1    0.60    0.39
  -2  -8   1    0.14    0.25
  -2   8   1    1.04    0.22
   2   8  -1    0.15    0.18
  -1  -8   1    1.14    0.43
  -1  -8   1    0.52    0.26
   1  -8  -1    0.87    0.27
   1  -8  -1    1.32    0.27
   1  -8  -1    1.09    0.41
  -1  -8   1    0.68    0.28
   1   8  -1    0.63    0.19
  -1   8   1    0.90    0.18
   1   8  -1    1.13    0.21
  -1   8   1    0.96    0.19
   0  -8  -1    3.69    0.45
   0  -8   1    3.35    0.42
   0  -8   1    3.16    0.54
   0  -8  -1    2.83    0.59
   0  -8  -1    3.10    0.47
   0   8  -1    4.36    0.38
   0   8   1    3.33    0.37
   0   8  -1    3.91    0.37
   0   8   1    3.38    0.37
   1  -8   1    2.20    0.35
   1  -8   1    2.33    0.45
  -1  -8  -1    2.03    0.41
  -1  -8  -1    2.77    0.42
  -1  -8  -1    2.02    0.35
   1  -8   1    2.84    0.38
   1   8   1    2.17    0.30
  -1   8  -1    2.09    0.27
   1   8   1    2.20    0.30
  -1   8  -1    2.72    0.29
   2  -8   1    1.07    0.28
  -2  -8  -1    1.40    0.30
  -2  -8  -1    0.81    0.25
   2  -8   1    1.14    0.26
   2  -8   1    1.42    0.36
  -2   8  -1    0.76    0.22
  -2   8  -1    1.46    0.20
   2   8   1    1.14    0.24
  -3  -8  -1    0.23    0.25
   3  -8   1    0.27    0.27
  -3  -8  -1    0.76    0.33
   3  -8   1    0.17    0.32
  -3   8  -1    0.09    0.13
   3   8   1    0.62    0.27
  -9   0   2    1.28    0.71
   9   0  -2    0.91    0.17
  -9   0   2   -0.13    0.53
  -8   0   2    0.89    0.75
  -8   0   2    0.24    0.20
  -8   0   2    0.30    0.20
  -8   0   2    0.14    0.60
  -8   0   2    0.76    0.44
   8   0  -2    0.42    0.28
  -8   0   2    0.39    0.15
  -7   0   2    0.40    0.14
  -7   0   2    0.76    0.57
   7   0  -2    0.78    0.24
  -7   0   2   -0.10    0.73
  -7   0   2    0.43    0.19
  -7   0   2    0.71    0.17
  -7   0   2   -0.24    0.40
  -7   0   2    0.73    0.50
   6   0  -2   10.96    0.86
  -6   0   2    8.31    1.36
  -6   0   2    8.95    1.04
  -6   0   2   10.28    0.87
  -6   0   2   10.45    0.84
  -6   0   2    9.13    1.01
  -6   0   2    9.96    0.86
  -5   0   2   29.89    2.43
  -5   0   2   30.41    2.46
   5   0  -2   25.08    2.33
  -5   0   2   33.70    2.33
  -5   0   2   31.00    2.34
  -5   0   2   25.84    2.61
  -5   0   2   29.39    2.35
  -4   0   2   16.32    1.26
  -4   0   2   14.28    1.51
   4   0  -2   17.24    1.29
  -4   0   2   15.42    1.36
  -4   0   2   17.43    1.28
   4   0  -2   18.06    1.26
  -4   0   2   16.35    1.29
  -4   0   2   14.14    1.27
  -4   0   2   14.78    1.29
  -4   0   2   14.04    1.27
  -4   0   2   17.06    1.37
  -3   0   2   13.39    1.19
   3   0  -2   13.13    0.99
  -3   0   2   13.91    1.01
   3   0  -2   13.85    0.98
  -3   0   2   11.96    1.00
  -3   0   2   12.70    1.13
   3   0  -2   11.92    1.01
   3   0  -2   12.62    1.00
  -3   0   2   11.11    0.99
   3   0  -2   11.16    1.00
   2   0  -2   22.92    1.64
   2   0  -2   18.29    1.64
  -2   0   2   20.27    1.73
   2   0  -2   22.67    1.63
   2   0  -2   20.89    1.64
   2   0  -2   20.99    1.62
  -2   0   2   19.93    1.63
   2   0  -2   23.22    1.62
  -2   0   2   21.11    1.62
  -2   0   2   20.33    1.71
   2   0  -2   19.03    1.63
  -1   0   2  437.83   30.83
   1   0  -2  406.54   30.83
   1   0  -2  369.59   30.83
  -1   0   2  356.39   30.83
  -1   0   2  389.65   30.83
   1   0  -2  431.18   30.83
   0   0  -2   24.29    2.03
   0   0  -2   27.36    1.98
   0   0   2   22.23    1.98
   0   0  -2   29.11    1.98
   0   0   2   22.72    1.98
   0   0   2   27.12    2.03
   0   0  -2   22.93    1.98
   0   0   2   23.97    1.98
   0   0  -2   24.40    1.98
   0   0   2   27.19    1.98
   0   0   2   27.47    1.99
   0   0   2   28.14    1.98
   1   0   2  181.00   12.39
  -1   0  -2  156.92   12.38
   1   0   2  148.98   12.38
   1   0   2  172.87   12.51
  -1   0  -2  157.84   12.38
   1   0   2  145.22   12.38
  -1   0  -2  153.53   12.38
   1   0   2  167.37   12.38
  -1   0  -2  156.39   12.49
  -2   0  -2 1000.00   70.88
  -2   0  -2  933.25   70.89
   2   0   2  867.28   70.89
   2   0   2  902.56   70.89
  -2   0  -2  878.88   70.88
  -3   0  -2  226.61   17.54
   3   0   2  200.13   17.53
   3   0   2  249.52   17.52
  -3   0  -2  250.23   17.54
   3   0   2  253.34   17.53
   3   0   2  201.68   17.53
  -3   0  -2  202.83   17.53
  -4   0  -2   39.07    3.07
  -4   0  -2   43.48    3.34
   4   0   2   38.98    3.07
  -4   0  -2   38.60    3.07
   4   0   2   36.00    3.07
  -5   0  -2   37.07    2.65
   5   0   2   35.03    2.69
   5   0   2   33.90    2.69
  -5   0  -2   34.23    2.73
  -5   0  -2   30.33    2.66
  -5   0  -2   33.44    2.79
  -5   0  -2   29.10    3.03
  -5   0  -2   33.94    2.67
  -6   0  -2    8.72    1.18
  -6   0  -2   10.16    1.08
  -6   0  -2   12.37    0.91
   6   0   2   12.38    0.96
  -6   0  -2    8.65    1.37
  -6   0  -2   10.94    0.95
  -6   0  -2   11.02    0.95
  -7   0  -2    4.50    0.39
   7   0   2    4.39    0.47
  -7   0  -2    2.86    0.85
  -7   0  -2    2.51    0.92
  -7   0  -2    4.11    0.46
  -7   0  -2    3.81    0.70
  -8   0  -2   -0.06    0.20
   8   0   2    0.07    0.23
  -8   0  -2    0.29    0.74
  -8   0  -2    0.05    0.20
  -8   0  -2    0.79    0.83
  -8   0  -2    0.98    0.53
  -8   0  -2    0.72    0.23
  -9  -1   2   -0.75    0.66
  -9  -1   2   -0.21    0.44
  -9  -1   2   -0.06    0.65
  -8  -1   2    1.57    0.27
  -8  -1   2    1.17    0.45
  -8  -1   2    1.96    0.74
  -8  -1   2    1.39    0.60
  -8  -1   2    1.07    0.69
   8  -1  -2    1.20    0.23
  -8   1   2    1.12    0.25
   8   1  -2    0.84    0.29
  -8   1   2    1.30    0.25
  -8   1   2    1.27    0.57
  -8   1   2    1.26    0.21
  -8   1   2   -0.14    0.63
  -8   1   2    1.69    0.76
   7  -1  -2    0.51    0.27
  -7  -1   2    0.79    0.19
  -7  -1   2    0.30    0.72
  -7  -1   2    0.59    0.19
  -7  -1   2    0.84    0.50
  -7  -1   2    0.20    0.22
  -7  -1   2    0.10    0.42
  -7   1   2    0.70    0.84
  -7   1   2    0.55    0.15
  -7   1   2    0.68    0.21
  -7   1   2    0.39    0.59
   7   1  -2    0.33    0.24
  -7   1   2    0.20    0.50
  -7   1   2   -0.25    0.52
  -7   1   2    0.78    0.18
  -6  -1   2   17.84    1.36
  -6  -1   2   17.46    1.38
   6  -1  -2   18.46    1.40
  -6  -1   2   16.37    1.39
  -6  -1   2   15.64    1.76
  -6  -1   2   15.85    1.52
  -6  -1   2   17.29    1.54
  -6   1   2   17.33    1.40
  -6   1   2   15.88    1.58
  -6   1   2   15.90    1.62
  -6   1   2   16.54    1.56
  -6   1   2   17.02    1.37
  -6   1   2   15.42    1.83
  -5  -1   2   11.14    1.04
  -5  -1   2   10.25    0.90
  -5  -1   2   11.15    0.88
   5  -1  -2   10.82    0.91
  -5  -1   2   10.72    1.20
  -5  -1   2    9.53    0.90
  -5   1   2    7.90    1.59
  -5   1   2   10.37    1.11
  -5   1   2   12.52    0.91
  -5   1   2   10.84    0.94
  -5   1   2   10.38    0.91
  -5   1   2   11.33    1.07
  -5   1   2   11.39    1.04
   4  -1  -2    0.37    0.16
   4  -1  -2    0.05    0.09
  -4  -1   2    0.22    0.09
  -4  -1   2    0.37    0.14
  -4  -1   2    0.29    0.23
  -4  -1   2    0.56    0.23
   4  -1  -2    0.19    0.11
  -4  -1   2    0.61    0.42
  -4  -1   2    0.28    0.10
  -4   1   2    0.31    0.09
   4   1  -2    0.31    0.11
  -4   1   2    0.00    0.12
   4   1  -2    0.23    0.12
  -4   1   2    0.17    0.21
   4   1  -2    0.16    0.09
  -4   1   2    0.16    0.11
  -4   1   2    0.07    0.08
  -4   1   2    0.35    0.53
  -4   1   2    0.21    0.38
  -4   1   2    0.16    0.09
   4   1  -2    0.09    0.10
  -3  -1   2   52.92    3.95
  -3  -1   2   43.47    3.94
   3  -1  -2   53.91    3.94
   3  -1  -2   45.33    3.95
   3  -1  -2   52.03    3.94
   3  -1  -2   54.13    3.95
  -3  -1   2   48.61    4.10
   3   1  -2   54.25    3.94
   3   1  -2   55.85    3.93
  -3   1   2   44.92    3.94
  -3   1   2   53.02    3.96
   3   1  -2   46.86    3.96
  -3   1   2   47.24    3.94
   3   1  -2   54.55    3.95
   3   1  -2   47.32    3.94
  -3   1   2   55.99    3.94
   2  -1  -2    0.57    0.11
   2  -1  -2    0.62    0.43
  -2  -1   2    0.51    0.10
   2  -1  -2    0.53    0.11
  -2  -1   2    0.46    0.09
  -2  -1   2    0.70    0.22
   2   1  -2    0.61    0.08
  -2   1   2    0.58    0.08
   2   1  -2    0.63    0.27
   2   1  -2    0.64    0.07
  -2   1   2    0.57    0.08
   2   1  -2    0.61    0.11
   2   1  -2    0.71    0.10
  -2   1   2    0.51    0.39
   2   1  -2    0.56    0.08
   2   1  -2    0.54    0.07
   1  -1  -2   22.17    1.58
  -1  -1   2   20.66    1.58
   1  -1  -2   20.85    1.75
   1  -1  -2   20.07    1.57
  -1  -1   2   18.38    1.58
  -1  -1   2   22.00    1.63
   1  -1  -2   20.92    1.58
   1  -1  -2   21.28    1.58
  -1  -1   2   19.74    1.58
   1   1  -2   22.71    1.58
   1   1  -2   18.15    1.57
  -1   1   2   21.14    1.57
   1   1  -2   17.89    1.57
  -1   1   2   17.69    1.57
   1   1  -2   18.20    1.62
   1   1  -2   20.37    1.57
  -1   1   2   21.94    1.72
   0  -1   2   39.78    3.10
   0  -1  -2   34.41    3.10
   0  -1  -2   47.32    3.11
   0  -1  -2   37.74    3.09
   0  -1   2   38.25    3.09
   0  -1  -2   43.27    3.10
   0  -1  -2   44.24    3.10
   0   1  -2   44.45    3.10
   0   1   2   35.39    3.09
   0   1  -2   40.43    3.10
   0   1  -2   37.69    3.20
   0   1   2   36.75    3.21
   0   1   2   39.08    3.09
   1  -1   2  100.57    8.80
  -1  -1  -2  105.42    8.93
  -1  -1  -2  122.69    8.80
  -1  -1  -2  103.56    8.81
   1  -1   2  122.98    8.80
  -1  -1  -2  113.71    8.80
   1  -1   2  113.29    8.81
   1  -1   2  121.34    8.80
  -1  -1  -2   96.51    8.80
   1   1   2   99.52    8.80
  -1   1  -2  105.44    8.80
  -1   1  -2  104.57    8.80
  -1   1  -2  128.58    8.81
  -1   1  -2  122.92    9.01
   1   1   2  128.57    8.96
   1   1   2  117.90    8.80
   1   1   2  119.10    8.80
   1   1   2  121.45    8.81
  -1   1  -2  127.69    8.99
  -1   1  -2   98.94    8.80
  -2  -1  -2   69.72    6.23
  -2  -1  -2   91.17    6.23
   2  -1   2   85.64    6.23
  -2  -1  -2   81.21    6.24
   2  -1   2   82.55    6.23
   2  -1   2   74.08    6.24
  -2  -1  -2   83.48    6.23
   2  -1   2   73.09    6.24
  -2   1  -2   83.81    6.47
  -2   1  -2   72.06    6.45
   2   1   2   88.63    6.23
   2   1   2   76.83    6.42
  -2   1  -2   87.41    6.24
  -2   1  -2   76.03    6.23
  -2   1  -2   70.24    6.23
   2   1   2   85.24    6.24
   2   1   2   85.11    6.23
  -3  -1  -2    7.50    0.68
   3  -1   2    9.17    0.67
  -3  -1  -2    9.46    0.68
   3  -1   2    7.62    0.69
   3  -1   2    7.83    0.68
  -3  -1  -2    7.99    0.69
   3  -1   2    8.83    0.68
  -3   1  -2    7.98    0.67
  -3   1  -2    8.45    0.67
   3   1   2    7.76    0.69
  -3   1  -2    8.34    1.16
   3   1   2    9.20    0.67
   3   1   2    9.09    0.68
   3   1   2    7.94    0.67
  -3   1  -2    8.22    0.69
   4  -1   2   29.31    2.09
  -4  -1  -2   30.43    2.15
  -4  -1  -2   25.53    2.10
  -4  -1  -2   23.97    2.07
  -4  -1  -2   28.64    2.14
  -4  -1  -2   22.23    2.08
   4  -1   2   23.93    2.08
  -4  -1  -2   25.45    2.08
   4  -1   2   29.54    2.06
  -4  -1  -2   26.95    2.07
  -4  -1  -2   28.16    2.33
  -4   1  -2   29.00    2.11
  -4   1  -2   25.98    2.35
   4   1   2   24.40    2.07
  -4   1  -2   24.37    2.09
  -4   1  -2   28.84    2.15
   4   1   2   24.45    2.08
  -4   1  -2   26.92    2.23
   4   1   2   29.45    2.12
  -4   1  -2   22.00    2.08
  -4   1  -2   24.97    2.06
  -4   1  -2   25.05    2.08
  -5  -1  -2    2.37    0.25
  -5  -1  -2    2.49    0.31
   5  -1   2    2.33    0.29
  -5  -1  -2    2.20    0.29
  -5  -1  -2    1.64    0.64
  -5  -1  -2    1.89    0.39
  -5   1  -2    1.65    0.41
  -5   1  -2    2.17    0.29
   5   1   2    2.55    0.38
  -5   1  -2    2.35    0.28
  -5   1  -2    1.33    0.60
  -5   1  -2    1.83    0.70
  -6  -1  -2    4.23    0.42
  -6  -1  -2    3.00    0.82
  -6  -1  -2    3.27    0.58
  -6  -1  -2    2.89    0.66
  -6  -1  -2    3.42    0.38
  -6  -1  -2    3.65    0.41
   6  -1   2    3.63    0.42
  -6   1  -2    4.24    0.37
   6   1   2    4.06    0.54
  -6   1  -2    3.91    0.41
  -6   1  -2    2.52    0.81
   6   1   2    4.01    0.41
  -6   1  -2    3.40    0.87
  -6   1  -2    3.26    0.40
  -7  -1  -2    3.22    0.35
  -7  -1  -2    2.43    0.49
  -7   1  -2    2.85    0.33
  -7   1  -2    0.13    1.14
  -7   1  -2    3.34    0.36
  -7   1  -2    1.87    1.00
   7   1   2    2.12    0.39
  -7   1  -2    2.58    0.30
  -7   1  -2    2.41    0.34
  -8  -1  -2   -0.78    0.74
   8  -1   2    0.17    0.14
  -8  -1  -2   -0.15    0.70
   8  -1   2    0.11    0.24
  -8  -1  -2    0.25    0.18
  -8  -1  -2   -0.20    0.22
  -8  -1  -2    0.40    0.43
  -8   1  -2   -0.10    0.14
   8   1   2   -0.01    0.21
  -8   1  -2    0.01    0.18
  -8   1  -2    1.15    1.13
  -8  -2   2    0.14    0.69
   8  -2  -2    0.31    0.15
  -8  -2   2    0.42    0.40
  -8  -2   2    0.21    0.69
   8   2  -2    0.34    0.23
  -8   2   2    0.43    0.13
  -8   2   2   -0.47    0.83
  -8   2   2    0.13    0.16
  -7  -2   2    1.17    0.66
   7  -2  -2    0.56    0.33
  -7  -2   2    0.49    0.36
  -7  -2   2    0.26    0.18
   7  -2  -2    0.45    0.16
  -7  -2   2    0.59    0.47
  -7   2   2    0.72    0.36
  -7   2   2    0.60    0.18
  -7   2   2    1.19    0.65
  -7   2   2    0.21    0.54
  -7   2   2    0.53    0.18
  -6  -2   2    1.28    0.37
  -6  -2   2    1.32    0.62
  -6  -2   2    0.67    0.18
  -6  -2   2    0.74    0.39
  -6   2   2    0.86    0.17
  -6   2   2    0.99    0.30
  -6   2   2    0.70    0.15
  -6   2   2    0.68    0.47
  -6   2   2    0.83    0.20
  -6   2   2    0.12    0.62
  -6   2   2    1.51    0.50
  -5  -2   2   11.60    1.36
  -5  -2   2   14.61    1.24
   5  -2  -2   13.41    1.12
  -5  -2   2   14.49    1.21
  -5  -2   2   11.61    1.51
  -5  -2   2   12.63    1.11
  -5   2   2   12.45    1.27
  -5   2   2   12.81    1.35
  -5   2   2   11.23    1.47
  -5   2   2   14.18    1.13
   5   2  -2   14.74    1.16
  -5   2   2   14.20    1.16
  -5   2   2   13.39    1.10
  -5   2   2   14.77    1.32
   4  -2  -2   15.79    1.28
  -4  -2   2   17.02    1.34
  -4  -2   2   16.96    1.29
  -4  -2   2   16.45    1.59
  -4  -2   2   13.13    1.25
  -4  -2   2   17.05    1.43
   4  -2  -2   14.69    1.28
   4   2  -2   14.94    1.26
  -4   2   2   17.95    1.32
  -4   2   2   18.09    1.40
  -4   2   2   14.90    1.24
  -4   2   2   14.42    1.26
  -4   2   2   13.54    1.25
  -4   2   2   14.30    1.55
   4   2  -2   16.55    1.26
  -4   2   2   15.60    1.24
  -4   2   2   15.43    1.28
  -4   2   2   15.91    1.46
  -4   2   2   15.51    1.41
   3  -2  -2    7.73    0.59
  -3  -2   2    6.43    0.59
  -3  -2   2    6.69    0.63
   3  -2  -2    7.41    0.61
   3  -2  -2    7.29    0.59
  -3  -2   2    7.15    0.67
   3  -2  -2    6.17    0.60
  -3  -2   2    7.40    0.60
  -3  -2   2    6.77    0.71
  -3   2   2    7.89    0.60
  -3   2   2    7.09    0.65
  -3   2   2    7.64    0.58
  -3   2   2    7.35    0.58
   3   2  -2    7.36    0.57
   3   2  -2    7.62    0.59
   3   2  -2    7.12    0.59
   3   2  -2    7.29    0.60
  -3   2   2    7.19    0.75
  -3   2   2    6.86    0.62
  -3   2   2    6.91    0.59
  -3   2   2    6.45    0.77
  -3   2   2    7.19    0.60
  -2  -2   2   53.47    4.64
  -2  -2   2   62.36    4.65
   2  -2  -2   55.21    4.66
  -2  -2   2   54.83    4.77
   2  -2  -2   61.26    4.65
   2  -2  -2   67.51    4.65
   2  -2  -2   58.86    4.66
   2  -2  -2   55.73    4.96
  -2  -2   2   51.11    4.65
   2   2  -2   62.19    4.65
   2   2  -2   69.95    4.65
   2   2  -2   57.45    4.65
   2   2  -2   65.96    4.65
  -2   2   2   62.92    4.96
  -2   2   2   59.27    4.64
  -2   2   2   56.29    4.65
   2   2  -2   55.92    4.78
  -2   2   2   63.80    4.66
   2   2  -2   66.27    4.66
   2   2  -2   64.23    4.64
   2   2  -2   51.91    4.65
  -1  -2   2  480.16   42.31
   1  -2  -2  574.35   42.31
   1  -2  -2  520.00   42.32
   1  -2  -2  559.45   42.31
   1  -2  -2  511.10   42.32
  -1  -2   2  557.60   42.31
  -1  -2   2  549.78   42.31
  -1  -2   2  591.06   42.49
   1  -2  -2  553.78   42.93
  -1   2   2  522.99   42.31
   1   2  -2  578.27   42.30
  -1   2   2  585.03   42.32
  -1   2   2  596.52   42.59
   1   2  -2  593.16   42.32
   1   2  -2  477.62   42.31
  -1   2   2  525.48   42.31
   1   2  -2  543.77   42.46
  -1   2   2  525.13   42.31
   0  -2  -2   24.10    1.92
   0  -2   2   24.84    1.90
   0  -2  -2   25.95    1.91
   0  -2   2   24.05    1.91
   0  -2  -2   26.50    1.91
   0  -2   2   23.76    1.93
   0  -2  -2   23.44    1.91
   0  -2   2   24.72    1.91
   0  -2  -2   22.94    2.12
   0   2   2   24.82    2.15
   0   2  -2   23.25    1.91
   0   2   2   23.23    1.90
   0   2   2   23.68    1.91
   0   2  -2   28.26    2.21
   0   2  -2   24.30    1.91
   1  -2   2   65.34    4.86
   1  -2   2   63.35    4.87
  -1  -2  -2   59.22    4.86
  -1  -2  -2   65.15    4.86
   1  -2   2   67.68    4.86
  -1  -2  -2   64.11    4.86
  -1  -2  -2   56.33    4.85
   1   2   2   68.94    4.85
   1   2   2   57.27    4.85
  -1   2  -2   59.31    4.85
   1   2   2   65.64    5.09
  -1   2  -2   61.09    4.85
  -1   2  -2   59.52    5.10
   2  -2   2   12.76    0.95
  -2  -2  -2   12.62    1.22
   2  -2   2   11.84    0.95
   2  -2   2   12.41    0.95
  -2  -2  -2   10.67    0.95
   2  -2   2   10.41    0.96
  -2  -2  -2   13.26    0.94
  -2  -2  -2   13.15    0.96
  -2  -2  -2   11.53    0.95
   2   2   2   11.84    0.96
   2   2   2   11.93    0.96
  -2   2  -2   11.53    0.95
   2   2   2   11.25    0.95
  -2   2  -2   11.94    1.03
  -2   2  -2   10.94    1.27
  -2   2  -2   13.09    0.96
  -2   2  -2   12.94    0.96
  -2   2  -2   11.54    0.94
   2   2   2   11.20    0.96
   2   2   2   12.91    0.95
  -2   2  -2   11.73    0.96
  -3  -2  -2   27.76    2.14
  -3  -2  -2   26.08    2.12
  -3  -2  -2   29.71    2.08
   3  -2   2   24.93    2.09
   3  -2   2   25.36    2.10
  -3  -2  -2   23.50    2.38
   3  -2   2   29.15    2.08
  -3  -2  -2   23.60    2.09
  -3  -2  -2   28.80    2.16
  -3   2  -2   25.14    2.10
  -3   2  -2   26.86    2.08
  -3   2  -2   29.89    2.10
   3   2   2   25.94    2.09
  -3   2  -2   26.29    2.08
   3   2   2   26.04    2.09
   3   2   2   28.75    2.08
  -3   2  -2   27.35    2.13
  -3   2  -2   23.20    2.65
  -3   2  -2   26.32    2.17
  -3   2  -2   25.22    2.09
  -4  -2  -2   15.79    1.26
  -4  -2  -2   13.07    1.22
  -4  -2  -2   16.19    1.29
  -4  -2  -2   16.77    1.28
  -4  -2  -2   14.24    1.44
   4  -2   2   14.36    1.22
  -4  -2  -2   13.44    1.22
  -4  -2  -2   13.31    1.60
   4  -2   2   16.03    1.23
  -4   2  -2   14.40    1.23
  -4   2  -2   14.71    1.32
  -4   2  -2   14.66    1.22
  -4   2  -2   14.48    1.44
  -4   2  -2   17.26    1.27
  -4   2  -2   15.02    1.21
  -4   2  -2   14.98    1.20
  -4   2  -2   14.52    1.21
  -4   2  -2   15.52    1.19
   4   2   2   16.40    1.26
  -5  -2  -2    0.47    0.57
   5  -2   2    0.02    0.18
  -5  -2  -2   -0.37    0.30
  -5  -2  -2   -0.03    0.25
  -5  -2  -2    0.13    0.15
  -5  -2  -2    0.27    0.20
  -5   2  -2    0.57    0.12
  -5   2  -2    0.32    0.15
  -5   2  -2    0.19    0.66
  -5   2  -2    0.42    0.25
   5   2   2    0.53    0.25
  -5   2  -2    0.47    0.15
  -5   2  -2   -0.11    0.34
  -6  -2  -2   35.89    3.03
  -6  -2  -2   34.46    3.02
   6  -2   2   38.75    2.94
  -6   2  -2   33.75    3.08
   6   2   2   39.50    2.97
  -6   2  -2   41.38    2.95
  -6   2  -2   32.08    2.94
   7  -2   2    0.14    0.14
  -7  -2  -2    0.81    0.36
  -7  -2  -2    0.71    0.55
   7  -2   2    0.36    0.24
  -7  -2  -2    0.99    0.76
  -7  -2  -2    0.02    0.18
  -7   2  -2    0.16    0.72
  -7   2  -2    0.18    0.12
   7   2   2   -0.17    0.20
  -7   2  -2    0.04    0.20
  -7   2  -2    0.10    0.18
  -8  -2  -2    3.75    0.82
  -8  -2  -2    5.29    0.45
  -8  -2  -2    3.35    0.90
   8  -2   2    3.66    0.49
  -8   2  -2    4.18    0.43
   8   2   2    4.01    0.46
  -8   2  -2    4.46    0.40
  -8  -3   2   -0.25    0.51
   8  -3  -2    0.54    0.17
  -8  -3   2    0.34    0.37
  -8  -3   2    1.00    0.70
  -8   3   2    0.47    0.13
  -8   3   2    0.63    0.18
  -7  -3   2    1.42    0.68
   7  -3  -2    0.26    0.15
  -7  -3   2    0.32    0.45
  -7  -3   2    0.28    0.36
  -7  -3   2   -0.16    0.21
  -7   3   2    0.03    0.17
  -7   3   2    0.14    0.30
  -6  -3   2    3.56    0.40
  -6  -3   2    3.16    0.57
  -6  -3   2    3.98    0.90
  -6  -3   2    2.62    0.97
   6  -3  -2    2.99    0.48
  -6  -3   2    2.46    0.57
   6  -3  -2    3.74    0.37
  -6   3   2    1.42    0.96
  -6   3   2    4.22    0.41
  -6   3   2    4.21    0.37
   6   3  -2    3.36    0.52
  -6   3   2    2.21    0.66
  -6   3   2    3.11    0.47
  -5  -3   2    0.03    0.26
  -5  -3   2   -0.10    0.18
  -5  -3   2   -0.24    0.43
   5  -3  -2   -0.02    0.12
   5  -3  -2    0.19    0.27
  -5  -3   2    0.15    0.23
  -5  -3   2    0.24    0.26
  -5  -3   2    0.87    0.74
  -5   3   2    0.23    0.24
  -5   3   2    0.27    0.15
  -5   3   2    0.79    0.66
  -5   3   2   -0.38    0.58
  -5   3   2    0.12    0.44
  -5   3   2    0.16    0.12
  -4  -3   2   41.32    3.46
  -4  -3   2   41.43    3.79
  -4  -3   2   46.61    3.62
   4  -3  -2   44.17    3.45
  -4  -3   2   39.91    3.43
   4  -3  -2   41.65    3.45
  -4  -3   2   45.78    3.52
  -4   3   2   48.83    3.43
  -4   3   2   41.89    3.59
  -4   3   2   47.57    3.44
  -4   3   2   45.65    3.46
  -4   3   2   40.00    3.63
  -4   3   2   44.29    3.43
  -4   3   2   38.05    3.56
  -4   3   2   47.69    3.50
   3  -3  -2    1.71    0.23
  -3  -3   2    2.50    0.40
   3  -3  -2    1.96    0.25
   3  -3  -2    2.39    0.22
  -3  -3   2    2.64    0.33
  -3  -3   2    1.99    0.30
  -3  -3   2    2.67    0.36
  -3  -3   2    1.10    0.59
  -3  -3   2    2.31    0.29
   3   3  -2    1.89    0.23
   3   3  -2    2.64    0.25
  -3   3   2    2.23    0.27
   3   3  -2    2.45    0.25
  -3   3   2    1.96    0.23
  -3   3   2    1.90    0.24
  -3   3   2    2.39    0.33
  -3   3   2    1.32    0.54
  -3   3   2    2.32    0.22
   2  -3  -2    1.50    0.20
  -2  -3   2    1.65    0.15
   2  -3  -2    1.77    0.19
  -2  -3   2    1.93    0.17
   2  -3  -2    1.50    0.15
   2  -3  -2    2.37    1.32
  -2  -3   2    1.56    0.32
  -2  -3   2    1.33    0.26
  -2  -3   2    1.37    0.26
  -2  -3   2    1.20    0.53
   2  -3  -2    1.17    0.21
  -2   3   2    1.36    0.21
   2   3  -2    1.56    0.18
   2   3  -2    1.66    0.17
   2   3  -2    1.71    0.20
  -2   3   2    1.37    0.19
   2   3  -2    1.89    0.17
   2   3  -2    1.65    0.20
  -2   3   2    1.52    0.30
  -2   3   2    1.63    0.15
  -2   3   2    1.84    0.18
  -2   3   2    1.54    0.17
  -2   3   2    2.14    1.14
  -2   3   2    1.82    0.21
   1  -3  -2   84.15    6.55
  -1  -3   2   82.87    6.54
   1  -3  -2   80.25    6.96
   1  -3  -2   79.01    6.56
   1  -3  -2   88.33    6.55
  -1  -3   2   88.69    6.55
   1  -3  -2   82.39    6.55
  -1   3   2   81.14    6.54
   1   3  -2   90.83    6.56
  -1   3   2   95.00    6.55
   1   3  -2   93.13    6.56
  -1   3   2   92.97    6.57
  -1   3   2   78.73    6.54
   1   3  -2   75.04    6.54
   1   3  -2   72.80    6.54
  -1   3   2   83.34    6.93
   0  -3   2   61.32    4.52
   0  -3  -2   58.76    4.53
   0  -3   2   57.82    4.53
   0  -3  -2   51.19    4.85
   0  -3  -2   59.56    4.53
   0  -3  -2   59.09    4.53
   0  -3  -2   54.68    4.56
   0  -3   2   57.27    4.52
   0  -3   2   60.59    4.53
   0   3   2   52.55    4.51
   0   3  -2   59.28    4.55
   0   3  -2   51.88    4.53
   0   3   2   56.32    4.53
   0   3   2   61.26    4.53
   0   3  -2   65.17    4.52
   0   3  -2   63.32    4.54
   0   3   2   55.93    4.82
   0   3   2   61.88    4.55
   1  -3   2    3.88    0.37
  -1  -3  -2    4.92    0.39
  -1  -3  -2    4.16    0.39
   1  -3   2    4.80    0.39
   1  -3   2    4.38    0.38
   1   3   2    4.94    0.38
  -1   3  -2    4.54    0.40
   1   3   2    4.35    0.38
  -1   3  -2    4.25    0.38
  -1   3  -2    4.44    0.38
   1   3   2    5.25    0.41
  -2  -3  -2    2.65    0.26
   2  -3   2    2.99    0.23
   2  -3   2    3.24    0.29
  -2  -3  -2    2.73    0.67
   2  -3   2    2.54    0.32
  -2  -3  -2    2.62    0.28
  -2  -3  -2    2.42    0.34
   2  -3   2    2.77    0.26
  -2  -3  -2    2.83    0.32
   2  -3   2    2.30    0.28
  -2   3  -2    3.10    0.26
   2   3   2    2.78    0.27
   2   3   2    2.66    0.27
  -2   3  -2    2.69    0.27
   2   3   2    2.98    0.27
  -2   3  -2    2.88    0.26
  -2   3  -2    2.98    0.29
   2   3   2    2.74    0.30
  -2   3  -2    3.36    0.28
  -3  -3  -2   99.52    8.76
  -3  -3  -2  111.38    8.52
   3  -3   2  112.83    8.48
   3  -3   2  111.22    8.46
  -3  -3  -2   99.00    8.45
  -3  -3  -2  107.61    8.49
  -3  -3  -2  111.89    8.49
  -3  -3  -2  116.52    8.49
   3  -3   2   98.91    8.46
  -3  -3  -2  104.28    8.54
   3   3   2  103.63    8.45
  -3   3  -2  106.02    8.50
  -3   3  -2  112.15    8.44
  -3   3  -2  109.47    8.45
  -3   3  -2  108.22    8.45
  -3   3  -2  108.03    8.55
  -3   3  -2  115.74    8.44
   3   3   2  113.52    8.46
  -3   3  -2  113.22    8.48
   3   3   2  112.71    8.47
  -4  -3  -2    4.03    0.75
  -4  -3  -2    3.21    1.04
  -4  -3  -2    4.54    0.56
  -4  -3  -2    4.66    0.51
   4  -3   2    4.48    0.47
  -4  -3  -2    4.61    0.57
   4  -3   2    4.59    0.44
  -4  -3  -2    4.88    0.46
  -4   3  -2    5.47    0.50
  -4   3  -2    4.70    0.51
   4   3   2    5.20    0.48
  -4   3  -2    5.55    0.43
  -4   3  -2    4.42    0.65
   5  -3   2    1.97    0.27
  -5  -3  -2    2.52    0.38
  -5  -3  -2    2.14    0.42
  -5  -3  -2    2.21    0.30
  -5  -3  -2    2.22    0.82
  -5  -3  -2    0.96    0.63
   5  -3   2    2.28    0.34
  -5  -3  -2    2.62    0.47
  -5   3  -2    1.64    0.30
  -5   3  -2    2.36    0.39
  -5   3  -2    2.29    0.28
   5   3   2    2.56    0.40
  -5   3  -2    2.95    0.68
  -6  -3  -2    2.84    0.42
   6  -3   2    3.04    0.33
   6  -3   2    3.50    0.39
  -6  -3  -2    2.00    0.74
  -6  -3  -2    2.60    0.35
  -6  -3  -2    2.58    0.57
  -6  -3  -2    2.05    0.44
   6   3   2    2.51    0.45
  -6   3  -2    2.52    0.30
  -6   3  -2    2.31    0.35
  -6   3  -2    2.75    0.33
  -6   3  -2    2.67    0.44
  -6   3  -2    2.51    0.78
  -7  -3  -2    1.82    0.44
  -7  -3  -2    1.90    0.57
   7  -3   2    3.16    0.33
  -7  -3  -2    2.37    0.82
   7  -3   2    2.44    0.40
  -7   3  -2    2.06    0.38
   7   3   2    2.75    0.51
  -7   3  -2    3.15    0.31
  -7   3  -2    2.32    0.34
  -8  -3  -2    0.47    0.34
  -8  -3  -2    1.22    0.21
  -8  -3  -2   -0.95    1.11
  -8  -3  -2    0.69    0.68
  -8   3  -2    0.91    0.18
   8   3   2    0.69    0.22
  -8  -4   2    0.06    0.36
   8  -4  -2   -0.03    0.16
   8  -4  -2    0.32    0.18
  -8  -4   2   -0.75    0.68
  -8  -4   2    0.84    0.47
  -8   4   2    0.22    0.32
   8   4  -2   -0.22    0.20
  -8   4   2    0.10    0.11
  -7  -4   2    0.27    0.68
   7  -4  -2    0.26    0.17
  -7  -4   2    0.12    0.34
  -7   4   2    0.04    0.16
  -7   4   2   -0.24    0.26
  -7   4   2    0.09    0.12
  -6  -4   2    6.08    1.26
   6  -4  -2    5.79    0.55
  -6  -4   2    5.18    0.89
  -6  -4   2    6.51    0.68
  -6  -4   2    4.64    0.68
  -6   4   2    5.82    0.55
  -6   4   2    5.91    0.53
  -6   4   2    5.01    0.59
   6   4  -2    4.94    0.61
   5  -4  -2    0.58    0.16
  -5  -4   2    0.64    0.49
   5  -4  -2    0.82    0.38
  -5  -4   2   -0.05    0.85
  -5  -4   2    0.57    0.25
  -5  -4   2    0.71    0.30
  -5  -4   2    1.01    0.32
  -5   4   2    0.55    0.14
  -5   4   2    0.22    0.17
   4  -4  -2    4.10    0.40
  -4  -4   2    3.99    0.47
  -4  -4   2    3.25    0.86
   4  -4  -2    3.20    0.51
  -4  -4   2    3.69    0.63
  -4  -4   2    3.49    0.54
  -4  -4   2    3.16    0.46
  -4   4   2    4.30    0.41
  -4   4   2    4.13    0.37
  -4   4   2    3.59    0.50
  -3  -4   2    8.85    1.32
  -3  -4   2    9.15    0.80
  -3  -4   2    8.61    0.81
  -3  -4   2    9.21    0.92
  -3  -4   2    7.93    0.76
   3  -4  -2    9.13    0.74
   3  -4  -2    7.29    0.76
   3  -4  -2    7.97    0.79
  -3   4   2    8.89    0.74
  -3   4   2    8.43    0.72
  -3   4   2    8.24    0.71
  -3   4   2    8.17    0.88
   3   4  -2    9.07    0.73
  -2  -4   2   15.63    1.27
  -2  -4   2   14.25    1.55
  -2  -4   2   15.56    1.25
   2  -4  -2   14.85    1.21
   2  -4  -2   13.92    1.21
  -2  -4   2   15.53    1.25
   2  -4  -2   14.69    1.25
  -2  -4   2   14.70    1.26
   2  -4  -2   13.14    1.19
  -2  -4   2   14.35    1.23
  -2   4   2   14.98    1.20
   2   4  -2   13.35    1.22
  -2   4   2   15.95    1.26
  -2   4   2   15.14    1.17
   2   4  -2   14.34    1.20
  -2   4   2   13.35    1.19
   2   4  -2   17.17    1.19
   2   4  -2   15.52    1.20
  -2   4   2   15.41    1.21
  -2   4   2   15.26    1.19
  -1  -4   2    0.12    0.23
   1  -4  -2   -0.09    0.14
  -1  -4   2    0.16    0.21
  -1  -4   2    0.06    0.56
  -1  -4   2    0.24    0.20
   1  -4  -2    0.14    0.08
   1  -4  -2   -0.05    0.27
  -1  -4   2   -0.03    0.18
  -1  -4   2    0.14    0.12
   1  -4  -2   -0.01    0.15
  -1  -4   2   -0.01    0.15
  -1   4   2    0.00    0.11
  -1   4   2   -0.30    0.23
   1   4  -2    0.15    0.10
  -1   4   2    0.06    0.08
  -1   4   2   -0.09    0.10
  -1   4   2   -0.05    0.08
   1   4  -2    0.11    0.09
   1   4  -2   -0.09    0.11
   0  -4   2    0.37    0.22
   0  -4  -2    0.47    0.26
   0  -4  -2    0.16    0.19
   0  -4   2    0.66    0.65
   0  -4  -2    0.54    0.25
   0  -4  -2   -0.08    0.16
   0  -4   2    0.04    0.16
   0  -4   2    0.24    0.10
   0  -4   2    0.11    0.09
   0  -4   2    0.25    0.20
   0  -4  -2   -0.01    0.84
   0   4  -2    0.29    0.08
   0   4   2    0.39    0.10
   0   4  -2    0.18    0.08
   0   4  -2    0.25    0.10
   0   4   2    0.20    0.09
   0   4  -2    0.21    0.09
   0   4   2    0.10    0.11
  -1  -4  -2    5.45    0.42
  -1  -4  -2    4.41    0.54
   1  -4   2    5.14    0.44
   1  -4   2    5.68    0.43
   1  -4   2    5.54    0.51
  -1  -4  -2    4.44    0.49
  -1  -4  -2    5.18    0.50
  -1  -4  -2    5.14    1.05
   1  -4   2    4.73    0.48
   1   4   2    5.25    0.41
  -1   4  -2    5.40    0.45
   1   4   2    5.25    0.46
   1   4   2    5.09    0.44
  -1   4  -2    4.49    0.44
   1   4   2    4.90    0.44
  -1   4  -2    5.13    0.44
  -1   4  -2    4.68    0.44
  -1   4  -2    5.92    0.54
   2  -4   2    0.22    0.14
  -2  -4  -2    1.11    0.70
  -2  -4  -2    0.37    0.20
  -2  -4  -2    0.67    0.27
   2  -4   2    0.15    0.13
   2  -4   2    0.51    0.18
  -2  -4  -2    0.39    0.16
  -2  -4  -2    0.16    0.18
   2  -4   2    0.44    0.13
   2  -4   2    0.45    0.21
   2   4   2    0.43    0.16
  -2   4  -2    0.26    0.14
   2   4   2    0.27    0.13
   2   4   2    0.00    0.16
  -2   4  -2    0.34    0.10
  -2   4  -2    0.19    0.20
   2   4   2    0.28    0.12
  -2   4  -2    0.02    0.19
  -2   4  -2    0.44    0.10
  -3  -4  -2   15.80    1.34
   3  -4   2   16.57    1.35
  -3  -4  -2   15.57    1.82
   3  -4   2   16.72    1.29
  -3  -4  -2   17.32    1.35
  -3  -4  -2   15.33    1.43
  -3  -4  -2   16.38    1.49
   3  -4   2   15.22    1.31
  -3  -4  -2   15.58    1.34
   3   4   2   15.29    1.30
  -3   4  -2   15.12    1.29
  -3   4  -2   16.89    1.37
  -3   4  -2   15.75    1.30
  -4  -4  -2    0.07    0.23
   4  -4   2    0.26    0.14
   4  -4   2    0.52    0.24
  -4  -4  -2    0.49    0.87
  -4  -4  -2    0.21    0.25
  -4  -4  -2   -0.23    0.23
  -4  -4  -2   -0.06    0.46
  -4  -4  -2    0.22    0.19
  -4   4  -2    0.10    0.23
   4   4   2    0.13    0.20
  -4   4  -2    0.32    0.16
  -4   4  -2   -0.03    0.13
  -5  -4  -2    3.85    0.50
  -5  -4  -2    3.47    1.01
  -5  -4  -2    3.62    0.55
   5  -4   2    2.86    0.45
  -5  -4  -2    3.35    0.45
  -5  -4  -2    3.38    0.74
  -5  -4  -2    2.59    0.38
   5  -4   2    3.41    0.37
   5   4   2    4.14    0.47
  -5   4  -2    3.05    0.48
  -5   4  -2    2.98    0.34
  -5   4  -2    3.39    0.38
  -6  -4  -2    1.27    0.27
  -6  -4  -2    1.04    0.23
   6  -4   2    1.65    0.33
   6  -4   2    1.26    0.25
  -6  -4  -2   -0.11    0.68
  -6  -4  -2    1.13    0.40
  -6  -4  -2    1.11    0.33
   6   4   2    1.37    0.34
  -6   4  -2    0.88    0.29
  -6   4  -2    0.96    0.22
  -6   4  -2    1.13    0.20
  -7  -4  -2    2.06    0.52
  -7  -4  -2    1.26    0.84
  -7  -4  -2    0.64    0.36
  -7  -4  -2    1.15    0.24
   7  -4   2    1.23    0.36
   7  -4   2    1.38    0.26
  -7   4  -2    0.99    0.19
   7   4   2    1.35    0.37
  -7   4  -2    1.04    0.22
  -7   4  -2    1.39    0.30
   7  -5  -2    0.29    0.17
  -7  -5   2   -0.51    0.66
  -7  -5   2   -0.06    0.36
   7  -5  -2   -0.16    0.23
  -7   5   2    0.25    0.25
   7   5  -2   -0.33    0.34
  -7   5   2    0.02    0.12
  -6  -5   2    2.14    0.43
  -6  -5   2    1.17    0.42
  -6  -5   2    0.57    0.88
   6  -5  -2    1.74    0.25
  -6  -5   2    1.25    0.62
  -6   5   2    1.57    0.26
  -6   5   2    1.12    0.21
  -6   5   2    1.41    0.31
   6   5  -2    1.26    0.34
  -5  -5   2    0.23    0.26
  -5  -5   2   -0.19    0.32
  -5  -5   2   -0.24    0.96
  -5  -5   2    0.06    0.51
   5  -5  -2    0.20    0.27
  -5  -5   2    0.11    0.38
  -5   5   2    0.16    0.35
  -5   5   2    0.18    0.18
  -5   5   2    0.10    0.16
  -5   5   2    0.18    0.20
  -4  -5   2    3.16    0.49
  -4  -5   2    3.45    0.43
  -4  -5   2    2.78    0.56
   4  -5  -2    3.01    0.52
  -4  -5   2    3.33    0.42
   4  -5  -2    2.75    0.34
   4  -5  -2    2.46    0.34
  -4  -5   2    3.45    1.05
   4   5  -2    2.78    0.38
  -4   5   2    2.02    0.31
  -4   5   2    2.81    0.46
  -4   5   2    2.19    0.34
  -3  -5   2    3.99    0.46
  -3  -5   2    2.47    0.43
  -3  -5   2    3.40    0.45
   3  -5  -2    3.32    0.36
   3  -5  -2    3.88    0.52
  -3  -5   2    3.03    0.52
  -3  -5   2    2.12    0.86
   3  -5  -2    3.47    0.38
   3   5  -2    3.31    0.38
  -3   5   2    3.86    0.39
  -3   5   2    3.39    0.36
  -3   5   2    2.69    0.47
   2  -5  -2    1.49    0.26
   2  -5  -2    1.63    0.59
  -2  -5   2    1.20    0.32
  -2  -5   2    1.65    0.79
  -2  -5   2    1.42    0.33
  -2  -5   2    1.79    0.31
  -2  -5   2    1.56    0.34
   2  -5  -2    1.29    0.27
  -2   5   2    1.56    0.30
   2   5  -2    1.37    0.21
  -2   5   2    1.05    0.22
  -1  -5   2   35.77    2.70
  -1  -5   2   34.94    2.70
   1  -5  -2   35.37    2.72
   1  -5  -2   33.30    2.69
  -1  -5   2   34.90    2.73
  -1  -5   2   33.95    2.73
  -1  -5   2   32.45    2.67
   1  -5  -2   33.14    2.71
   1   5  -2   34.26    2.65
  -1   5   2   32.54    2.70
  -1   5   2   28.56    2.70
  -1   5   2   33.67    2.66
   0  -5   2   14.04    1.18
   0  -5   2   12.54    1.12
   0  -5   2   13.57    1.13
   0  -5  -2   12.76    1.12
   0  -5  -2   12.42    1.75
   0  -5  -2   13.09    1.13
   0  -5  -2   13.74    1.17
   0  -5   2   13.39    1.19
   0  -5  -2   12.82    1.17
   0  -5   2   13.45    1.66
   0   5   2   13.66    1.12
   0   5   2   13.23    1.10
   0   5  -2   13.85    1.09
   1  -5   2    3.58    0.44
  -1  -5  -2    3.09    0.43
   1  -5   2    2.89    0.45
  -1  -5  -2    3.36    0.48
  -1  -5  -2    3.43    0.41
  -1  -5  -2    2.55    1.23
   1  -5   2    3.51    0.39
   1  -5   2    3.32    0.39
   1   5   2    3.34    0.36
  -1   5  -2    3.81    0.49
   1   5   2    3.81    0.36
  -1   5  -2    3.51    0.34
  -2  -5  -2   38.46    3.08
  -2  -5  -2   41.78    3.09
  -2  -5  -2   37.58    3.11
  -2  -5  -2   41.04    3.09
   2  -5   2   39.05    3.09
   2  -5   2   39.89    3.06
   2  -5   2   38.22    3.03
  -2  -5  -2   36.40    3.48
   2   5   2   37.06    3.04
  -2   5  -2   37.72    3.08
   2   5   2   35.88    3.02
  -2   5  -2   37.29    3.03
   3  -5   2    0.76    0.27
   3  -5   2    0.46    0.18
  -3  -5  -2    0.31    0.25
  -3  -5  -2    0.41    0.22
  -3  -5  -2    0.51    0.87
  -3  -5  -2    0.23    0.29
   3  -5   2   -0.03    0.23
  -3  -5  -2    0.55    0.23
  -3  -5  -2    0.75    0.41
  -3   5  -2    0.16    0.24
  -3   5  -2    0.78    0.21
  -3   5  -2    0.37    0.14
   4  -5   2    2.54    0.32
  -4  -5  -2    1.91    0.39
  -4  -5  -2    1.92    0.40
  -4  -5  -2    2.29    0.49
  -4  -5  -2    1.10    1.01
  -4  -5  -2    1.57    0.59
   4  -5   2    2.33    0.41
   4  -5   2    2.04    0.32
  -4   5  -2    2.56    0.28
   4   5   2    2.70    0.35
  -4   5  -2    2.75    0.28
  -4   5  -2    2.25    0.34
  -4   5  -2    2.90    0.44
   5  -5   2   10.95    0.93
   5  -5   2    8.51    0.85
  -5  -5  -2    8.61    0.97
  -5  -5  -2    9.09    0.91
   5  -5   2   11.18    0.88
  -5  -5  -2    9.85    0.91
  -5   5  -2   10.37    0.85
  -5   5  -2    7.81    0.91
  -5   5  -2    9.53    0.82
  -5   5  -2   11.36    0.84
   5   5   2    9.19    0.93
   6  -5   2    0.85    0.35
  -6  -5  -2    0.29    0.33
  -6  -5  -2    0.24    0.35
  -6  -5  -2   -0.24    0.77
   6  -5   2    0.39    0.25
  -6  -5  -2    0.48    0.26
   6  -5   2    0.02    0.17
  -6   5  -2    0.16    0.17
   6   5   2    0.81    0.30
  -6   5  -2    0.69    0.26
  -6   5  -2    0.33    0.13
  -7  -5  -2    0.31    0.38
  -7  -5  -2    1.03    0.48
  -7   5  -2    0.32    0.26
  -7   5  -2    0.21    0.16
  -7   5  -2    0.31    0.12
   7   5   2    0.17    0.32
   6  -6  -2    0.37    0.28
  -6  -6   2    0.27    0.43
   6  -6  -2    0.54    0.18
  -6  -6   2    0.38    0.32
  -6   6   2    0.02    0.14
  -6   6   2    0.46    0.26
   6   6  -2    0.26    0.26
   5  -6  -2    1.58    0.30
  -5  -6   2    1.57    0.62
   5  -6  -2    1.64    0.27
  -5  -6   2    1.49    0.34
  -5  -6   2    1.58    0.33
  -5  -6   2    1.83    0.40
  -5  -6   2    2.73    0.96
  -5   6   2    1.11    0.24
  -5   6   2    1.33    0.32
  -5   6   2    1.56    0.25
   4  -6  -2   -0.08    0.18
  -4  -6   2    0.94    0.31
  -4  -6   2   -0.34    0.24
   4  -6  -2   -0.08    0.20
  -4  -6   2    0.28    0.35
  -4  -6   2    0.12    0.44
  -4  -6   2    1.75    0.86
  -4   6   2    0.13    0.15
   4   6  -2   -0.06    0.21
  -4   6   2   -0.09    0.28
  -3  -6   2    9.20    0.89
   3  -6  -2   10.10    0.84
   3  -6  -2    9.20    0.93
  -3  -6   2    8.53    0.85
  -3  -6   2    9.39    0.89
  -3  -6   2    9.31    1.00
  -3  -6   2    7.54    0.90
  -3  -6   2    8.99    1.53
   3  -6  -2    9.67    0.83
  -3   6   2    8.83    0.89
  -3   6   2    9.24    0.79
   3   6  -2    9.70    0.82
   2  -6  -2    2.30    0.34
  -2  -6   2    2.09    0.42
  -2  -6   2    2.21    0.39
   2  -6  -2    2.42    0.46
  -2  -6   2    2.97    0.40
   2  -6  -2    2.46    0.51
  -2  -6   2    2.18    0.50
  -2  -6   2    2.46    0.95
   2  -6  -2    1.79    0.33
  -2   6   2    2.18    0.39
  -2   6   2    2.10    0.30
   2   6  -2    2.47    0.31
  -2   6   2    2.16    0.30
   1  -6  -2   16.18    1.38
  -1  -6   2   17.09    1.45
   1  -6  -2   16.16    1.44
  -1  -6   2   15.47    1.38
  -1  -6   2   15.42    1.45
  -1  -6   2   18.02    1.44
   1  -6  -2   17.55    1.41
  -1  -6   2   16.70    1.42
   1  -6  -2   15.91    1.43
  -1  -6   2   15.96    1.94
  -1   6   2   16.18    1.35
  -1   6   2   16.16    1.35
   1   6  -2   17.30    1.35
  -1   6   2   16.02    1.42
   0  -6   2   22.18    2.42
   0  -6  -2   19.76    1.83
   0  -6   2   23.30    1.81
   0  -6   2   20.71    1.81
   0  -6  -2   19.70    2.42
   0  -6  -2   24.36    1.82
   0  -6   2   22.38    1.84
   0  -6   2   20.14    1.77
   0  -6  -2   21.62    1.80
   0  -6   2   21.57    1.85
   0   6   2   23.27    1.76
   0   6   2   20.45    1.77
   0   6  -2   22.52    1.75
  -1  -6  -2    5.44    0.56
  -1  -6  -2    3.63    0.64
   1  -6   2    5.35    0.54
  -1  -6  -2    4.13    1.23
   1  -6   2    5.37    0.60
  -1  -6  -2    5.34    0.54
  -1  -6  -2    5.16    0.56
   1  -6   2    3.89    0.53
   1  -6   2    5.13    0.60
   1   6   2    4.45    0.47
  -1   6  -2    4.70    0.46
  -1   6  -2    4.73    0.60
   1   6   2    4.44    0.48
   2  -6   2    0.66    0.32
  -2  -6  -2    0.36    0.44
  -2  -6  -2    0.17    0.28
  -2  -6  -2    0.08    0.94
   2  -6   2   -0.05    0.29
  -2  -6  -2    0.29    0.27
   2  -6   2    0.26    0.21
  -2  -6  -2    0.38    0.24
   2  -6   2    0.39    0.30
  -2  -6  -2    0.27    0.31
   2   6   2    0.25    0.22
  -2   6  -2    0.12    0.30
   2   6   2    0.46    0.16
  -2   6  -2    0.06    0.14
  -3  -6  -2    1.03    0.53
  -3  -6  -2    0.17    0.24
  -3  -6  -2    0.35    0.32
   3  -6   2    0.17    0.22
  -3  -6  -2    0.62    0.24
  -3  -6  -2    0.97    0.31
   3  -6   2    0.45    0.31
  -3   6  -2    0.46    0.28
  -3   6  -2    0.33    0.15
   3   6   2    0.05    0.18
   4  -6   2   -0.53    0.31
  -4  -6  -2   -0.49    0.26
  -4  -6  -2    0.44    0.61
   4  -6   2    0.29    0.20
  -4  -6  -2    0.00    0.29
  -4  -6  -2   -0.40    0.27
  -4  -6  -2    0.51    0.96
   4   6   2    0.30    0.21
  -4   6  -2   -0.28    0.15
  -4   6  -2   -0.08    0.14
  -4   6  -2    0.07    0.26
   5  -6   2    0.12    0.34
  -5  -6  -2   -0.14    0.26
  -5  -6  -2    1.18    0.77
   5  -6   2    0.52    0.20
  -5  -6  -2    0.28    0.32
  -5   6  -2    0.49    0.14
  -5   6  -2    0.15    0.26
   5   6   2    0.01    0.31
   5   6   2   -0.13    0.26
  -5   6  -2    0.28    0.18
  -6  -6  -2    2.62    0.48
   6  -6   2    2.38    0.31
  -6  -6  -2    0.54    1.05
  -6   6  -2    1.84    0.25
   6   6   2    2.39    0.36
  -5  -7   2   -0.04    0.28
   5  -7  -2    0.23    0.19
  -5  -7   2    0.33    0.65
   5  -7  -2    0.49    0.27
   5  -7  -2   -0.43    0.36
   5   7  -2    0.58    0.26
  -5   7   2    0.01    0.25
  -5   7   2    0.37    0.17
   4  -7  -2    0.17    0.21
  -4  -7   2    0.76    0.91
   4  -7  -2   -0.08    0.25
  -4  -7   2   -0.15    0.51
  -4  -7   2    0.07    0.26
   4  -7  -2   -0.30    0.34
   4   7  -2   -0.03    0.22
  -4   7   2    0.01    0.27
  -4   7   2    0.04    0.15
   3  -7  -2    0.00    0.34
  -3  -7   2    0.28    0.26
  -3  -7   2    1.41    0.97
   3  -7  -2    0.00    0.22
  -3  -7   2    0.22    0.25
   3  -7  -2    0.53    0.25
  -3   7   2   -0.02    0.15
  -3   7   2    0.22    0.31
  -2  -7   2    0.08    0.37
  -2  -7   2   -0.10    0.25
   2  -7  -2    0.07    0.22
   2  -7  -2    0.23    0.36
  -2  -7   2   -0.38    1.02
  -2  -7   2   -0.04    0.24
   2  -7  -2    0.55    0.27
   2  -7  -2    0.51    0.44
  -2   7   2   -0.09    0.33
  -2   7   2    0.18    0.16
  -2   7   2    0.13    0.19
   2   7  -2    0.11    0.17
   2   7  -2    0.11    0.24
   1  -7  -2    0.21    0.27
  -1  -7   2   -0.31    0.24
   1  -7  -2    0.69    0.38
  -1  -7   2   -0.23    0.23
   1  -7  -2   -0.01    0.23
  -1  -7   2    1.23    1.22
  -1  -7   2   -0.39    0.31
   1   7  -2   -0.10    0.15
  -1   7   2    0.19    0.15
   1   7  -2    0.13    0.16
   0  -7  -2    2.66    0.50
   0  -7   2    2.89    0.56
   0  -7   2    2.02    0.40
   0  -7  -2    2.63    0.67
   0  -7  -2    2.03    0.47
   0  -7   2    3.35    0.65
   0  -7  -2    1.99    0.45
   0   7  -2    2.32    0.34
   0   7  -2    1.98    0.32
   0   7   2    2.15    0.36
   0   7   2    2.22    0.33
  -1  -7  -2    1.33    0.32
   1  -7   2    2.23    0.41
   1  -7   2    1.72    0.40
   1  -7   2    1.79    0.34
  -1  -7  -2    1.42    0.46
  -1  -7  -2    1.41    0.30
   1  -7   2    1.97    0.35
  -1   7  -2    2.16    0.25
   1   7   2    1.45    0.26
   1   7   2    2.22    0.28
  -1   7  -2    1.37    0.25
   2  -7   2   11.10    1.04
   2  -7   2   11.46    1.03
  -2  -7  -2   11.68    1.01
  -2  -7  -2   10.03    0.97
  -2  -7  -2    8.82    1.13
  -2   7  -2   12.54    0.94
  -2   7  -2   10.60    0.92
  -2   7  -2    9.25    0.99
   2   7   2   12.11    0.97
   3  -7   2    2.48    0.48
  -3  -7  -2    2.66    0.50
  -3  -7  -2    3.07    0.42
   3  -7   2    2.35    0.43
   3  -7   2    3.11    0.40
  -3  -7  -2    2.68    0.70
  -3  -7  -2    2.79    0.41
   3   7   2    3.14    0.36
  -3   7  -2    2.95    0.31
  -3   7  -2    2.09    0.43
   4  -7   2    0.91    0.23
  -4  -7  -2    0.24    0.28
   4  -7   2    0.43    0.38
   4  -7   2    0.53    0.31
  -4  -7  -2    2.17    1.03
  -4  -7  -2    0.72    0.30
   4   7   2    0.75    0.25
   4   7   2    0.52    0.22
  -4   7  -2    0.55    0.28
  -5  -7  -2    0.44    0.32
  -5  -7  -2    0.40    0.38
  -5  -7  -2    0.98    0.27
   5  -7   2    0.41    0.29
   5   7   2    0.83    0.32
  -5   7  -2    0.64    0.30
   3  -8  -2    1.66    0.28
  -3   8   2    1.06    0.20
   3   8  -2    1.25    0.27
  -3   8   2    1.31    0.41
  -2  -8   2    0.62    0.26
   2  -8  -2    0.38    0.24
   2  -8  -2    0.97    0.25
  -2  -8   2    0.77    0.24
   2  -8  -2    0.96    0.34
  -2  -8   2    1.23    1.17
  -2  -8   2    0.43    0.45
   2   8  -2    0.77    0.18
  -2   8   2    0.88    0.17
  -2   8   2    0.52    0.24
  -1  -8   2    0.39    0.25
   1  -8  -2    0.38    0.25
  -1  -8   2    0.56    0.39
  -1  -8   2   -0.51    2.47
   1  -8  -2    0.01    0.30
   1  -8  -2    0.35    0.24
  -1  -8   2    0.52    0.26
  -1   8   2    0.43    0.16
  -1   8   2    0.53    0.17
   1   8  -2    0.85    0.19
   1   8  -2    0.30    0.16
   0  -8  -2    1.93    0.35
   0  -8  -2    2.21    0.38
   0  -8  -2    2.65    0.39
   0  -8   2    1.82    0.35
   0  -8   2    2.30    0.45
   0  -8   2    2.60    0.38
   0   8  -2    2.08    0.28
   0   8   2    2.07    0.28
   0   8  -2    2.24    0.28
   0   8   2    2.05    0.28
  -1  -8  -2    0.05    0.22
  -1  -8  -2    0.52    0.31
   1  -8   2    0.55    0.33
  -1  -8  -2   -0.03    0.24
   1  -8   2   -0.40    0.22
   1  -8   2   -0.22    0.26
   1   8   2    0.05    0.16
   1   8   2   -0.13    0.17
  -1   8  -2   -0.03    0.15
  -1   8  -2    0.13    0.13
  -2  -8  -2    3.86    0.47
   2  -8   2    3.80    0.44
  -2  -8  -2    3.59    0.49
   2  -8   2    4.90    0.55
   2  -8   2    4.24    0.52
  -2   8  -2    4.72    0.40
  -2   8  -2    3.68    0.41
   2   8   2    4.30    0.42
   3  -8   2    2.34    0.39
  -3  -8  -2    1.54    0.31
   3  -8   2    1.85    0.31
  -3  -8  -2    0.94    0.34
   3   8   2    1.43    0.29
   3   8   2    1.56    0.33
  -3   8  -2    1.22    0.37
  -9   0   3    2.31    0.70
  -8   0   3   -0.05    0.20
  -8   0   3   -0.05    0.20
  -8   0   3    0.11    0.67
  -8   0   3   -0.16    0.71
  -8   0   3   -0.30    0.59
  -8   0   3   -0.23    0.15
   8   0  -3    0.52    0.51
  -8   0   3   -0.21    0.46
  -7   0   3    0.13    0.74
  -7   0   3   -0.47    0.49
  -7   0   3    0.02    0.15
   7   0  -3   -0.24    0.25
  -7   0   3    0.15    0.18
  -7   0   3    0.33    0.55
  -7   0   3    0.39    0.42
  -7   0   3    0.03    0.14
  -6   0   3    0.27    0.35
  -6   0   3    0.00    0.66
   6   0  -3   -0.38    0.22
  -6   0   3    0.15    0.17
  -6   0   3    0.08    0.11
  -6   0   3    0.50    0.45
  -6   0   3    0.10    0.15
  -5   0   3    0.17    0.14
  -5   0   3    0.15    0.34
  -5   0   3    0.01    0.14
  -5   0   3    0.05    0.10
   5   0  -3   -0.03    0.18
  -5   0   3    0.00    0.28
  -5   0   3    0.22    0.56
  -4   0   3   -0.46    0.48
  -4   0   3   -0.03    0.08
  -4   0   3    0.25    0.27
   4   0  -3   -0.03    0.06
  -4   0   3   -0.01    0.08
   4   0  -3    0.09    0.08
  -4   0   3   -0.05    0.11
   4   0  -3   -0.03    0.10
  -4   0   3    0.10    0.13
  -4   0   3    0.02    0.23
  -4   0   3   -0.05    0.08
  -4   0   3   -0.12    0.11
   3   0  -3    0.10    0.07
   3   0  -3    0.11    0.09
   2   0  -3   -0.01    0.05
  -2   0   3    0.03    0.05
  -2   0   3    0.04    0.04
  -2   0   3    0.09    0.05
   2   0  -3    0.06    0.06
  -2   0   3    0.00    0.05
   2   0  -3    0.10    0.06
   2   0  -3   -0.02    0.04
   1   0  -3   -0.02    0.04
   1   0  -3    0.00    0.05
  -1   0   3    0.03    0.04
   1   0  -3    0.18    0.15
   1   0  -3   -0.02    0.04
   1   0  -3    0.02    0.03
   1   0  -3    0.04    0.04
  -1   0   3    0.00    0.04
  -1   0   3   -0.04    0.14
   1   0  -3   -0.01    0.04
  -1   0   3   -0.01    0.04
  -1   0   3    0.01    0.04
  -1   0   3   -0.03    0.03
   1   0  -3   -0.01    0.02
   0   0   3    0.05    0.03
   0   0   3    0.08    0.13
   0   0   3    0.03    0.02
   0   0  -3    0.00    0.15
   0   0  -3    0.05    0.04
   0   0   3    0.01    0.03
   0   0   3    0.01    0.02
   0   0   3   -0.02    0.04
   0   0  -3   -0.01    0.02
  -1   0  -3    0.04    0.04
   1   0   3    0.02    0.25
  -1   0  -3   -0.06    0.05
  -1   0  -3    0.35    0.26
   1   0   3   -0.07    0.06
  -1   0  -3    0.03    0.05
   1   0   3    0.04    0.04
  -2   0  -3    0.11    0.05
  -2   0  -3    0.15    0.06
  -2   0  -3    0.24    0.38
  -2   0  -3    0.09    0.04
   2   0   3    0.09    0.06
   2   0   3    0.11    0.04
   2   0   3    0.03    0.42
   2   0   3    0.11    0.06
   2   0   3    0.12    0.05
  -3   0  -3    0.05    0.08
  -3   0  -3   -0.03    0.07
   3   0   3    0.13    0.09
   3   0   3   -0.03    0.05
   3   0   3    0.11    0.06
  -3   0  -3    0.02    0.06
  -3   0  -3    0.02    0.05
   3   0   3   -0.02    0.07
  -4   0  -3   -0.07    0.44
  -4   0  -3    0.03    0.11
   4   0   3    0.08    0.11
   4   0   3   -0.04    0.16
  -4   0  -3    0.29    0.59
   4   0   3    0.30    0.23
   4   0   3   -0.01    0.15
  -4   0  -3    0.10    0.11
  -4   0  -3   -0.13    0.23
   4   0   3    0.07    0.10
  -4   0  -3   -0.06    0.12
  -5   0  -3   -0.47    0.54
  -5   0  -3    0.06    0.30
   5   0   3    0.17    0.31
   5   0   3   -0.01    0.14
  -5   0  -3   -0.07    0.14
  -5   0  -3    0.00    0.66
  -5   0  -3    0.02    0.13
  -6   0  -3    0.13    0.17
  -6   0  -3    0.68    0.68
  -6   0  -3    1.14    0.77
  -6   0  -3    0.43    0.36
  -7   0  -3    0.29    0.15
   7   0   3   -0.10    0.21
  -7   0  -3   -1.30    1.14
  -7   0  -3    0.13    0.19
  -7   0  -3    0.03    0.17
  -7   0  -3   -1.30    0.90
   8   0   3    0.01    0.22
  -8   0  -3   -0.33    0.55
  -8   0  -3    0.59    0.82
  -9  -1   3    0.87    0.64
  -9  -1   3   -0.57    0.64
  -9   1   3    0.62    0.75
   8  -1  -3    1.61    0.25
  -8  -1   3    0.77    0.47
  -8  -1   3    2.31    0.61
  -8  -1   3    1.67    0.66
  -8  -1   3    1.32    0.28
  -8  -1   3    0.46    0.73
  -8   1   3    1.93    0.23
   8   1  -3    1.41    0.31
  -8   1   3    2.01    0.54
  -8   1   3    1.16    0.77
  -8   1   3    1.55    0.27
  -8   1   3    1.87    0.30
  -8   1   3    0.48    0.63
   7  -1  -3    0.13    0.29
  -7  -1   3   -0.07    0.14
  -7  -1   3    1.38    0.54
  -7  -1   3    0.13    0.38
  -7  -1   3   -0.14    0.16
  -7  -1   3    0.28    0.71
  -7  -1   3    0.18    0.25
   7   1  -3    0.14    0.23
  -7   1   3   -0.07    0.56
  -7   1   3    0.35    0.54
  -7   1   3    0.85    0.78
  -7   1   3    0.36    0.14
  -7   1   3   -0.53    0.45
  -7   1   3    0.07    0.19
  -7   1   3    0.29    0.16
  -6  -1   3    0.18    0.14
  -6  -1   3   -0.25    0.31
  -6  -1   3    0.00    0.59
   6  -1  -3    0.34    0.25
  -6  -1   3    0.15    0.40
  -6  -1   3    0.19    0.16
  -6  -1   3    0.12    0.18
  -6   1   3    0.10    0.11
  -6   1   3    0.09    0.16
  -6   1   3    0.60    0.69
  -6   1   3    0.65    0.43
  -6   1   3   -0.52    0.49
  -6   1   3    0.23    0.13
  -6   1   3    0.26    0.38
  -5  -1   3   10.37    0.81
  -5  -1   3    9.18    0.82
   5  -1  -3    9.45    0.82
  -5  -1   3   10.04    0.92
  -5  -1   3   10.20    0.79
  -5  -1   3    8.58    1.09
  -5  -1   3    9.95    0.94
  -5   1   3    8.63    0.79
  -5   1   3   10.66    0.81
  -5   1   3    8.99    1.08
  -5   1   3    9.14    0.98
  -5   1   3   10.21    0.95
  -5   1   3    8.29    0.87
  -5   1   3    9.64    0.85
  -4  -1   3   13.13    1.15
  -4  -1   3   14.74    1.34
  -4  -1   3   13.30    1.14
  -4  -1   3   16.48    1.15
   4  -1  -3   13.70    1.16
  -4  -1   3   16.30    1.23
  -4   1   3   15.70    1.29
  -4   1   3   14.38    1.17
   4   1  -3   14.72    1.16
   4   1  -3   14.82    1.15
  -4   1   3   16.53    1.20
   4   1  -3   13.04    1.14
  -4   1   3   13.34    1.15
  -4   1   3   13.10    1.43
  -4   1   3   15.26    1.14
  -4   1   3   12.31    1.15
  -4   1   3   13.52    1.14
  -4   1   3   15.06    1.29
  -4   1   3   12.80    1.16
   3  -1  -3   25.55    1.85
   3  -1  -3   25.17    1.84
  -3  -1   3   21.59    1.85
   3  -1  -3   21.09    1.86
   3  -1  -3   23.70    1.85
  -3  -1   3   25.21    1.85
   3  -1  -3   21.65    1.86
  -3  -1   3   23.41    1.91
   3   1  -3   21.65    1.85
  -3   1   3   20.09    1.85
   3   1  -3   26.12    1.84
   3   1  -3   24.70    1.84
   3   1  -3   23.01    1.85
   3   1  -3   22.15    1.84
  -3   1   3   21.60    1.84
  -3   1   3   25.81    1.96
  -3   1   3   26.23    1.84
   3   1  -3   25.95    1.85
  -3   1   3   22.23    1.84
  -3   1   3   23.86    1.86
   2  -1  -3  244.67   17.66
   2  -1  -3  220.08   17.86
  -2  -1   3  195.45   17.65
   2  -1  -3  214.11   17.66
   2  -1  -3  226.28   17.65
   2  -1  -3  231.90   17.66
   2   1  -3  234.81   17.65
  -2   1   3  249.69   17.67
   2   1  -3  251.08   17.66
   2   1  -3  244.87   17.66
  -2   1   3  216.14   17.83
   2   1  -3  216.91   17.65
   2   1  -3  221.87   17.65
  -2   1   3  246.90   17.66
   2   1  -3  212.89   17.65
   2   1  -3  233.12   17.65
  -2   1   3  215.73   17.65
  -1  -1   3    4.57    0.38
   1  -1  -3    5.33    0.39
   1  -1  -3    4.28    0.37
   1  -1  -3    4.35    0.38
   1  -1  -3    5.70    0.62
  -1  -1   3    4.02    0.37
   1  -1  -3    4.45    0.37
   1   1  -3    4.50    0.37
   1   1  -3    5.23    0.38
  -1   1   3    4.19    0.37
   1   1  -3    4.49    0.37
   1   1  -3    4.90    0.37
  -1   1   3    4.28    0.38
  -1   1   3    5.02    0.39
  -1   1   3    4.07    0.37
  -1   1   3    3.82    0.37
  -1   1   3    4.80    0.39
  -1   1   3    4.44    0.52
   1   1  -3    5.29    0.37
   1   1  -3    5.14    0.42
   1   1  -3    4.81    0.38
   0  -1   3    2.27    0.21
   0  -1  -3    2.45    0.20
   0  -1  -3    2.38    0.36
   0  -1  -3    2.80    0.22
   0  -1   3    2.51    0.21
   0  -1  -3    2.11    0.21
   0  -1   3    2.81    0.21
   0  -1   3    2.16    0.20
   0  -1  -3    2.74    0.20
   0   1   3    2.18    0.20
   0   1  -3    2.56    0.21
   0   1   3    2.36    0.20
   0   1   3    2.64    0.36
   0   1  -3    2.36    0.20
   0   1  -3    2.08    0.34
   0   1  -3    2.15    0.35
   1  -1   3  307.07   22.17
  -1  -1  -3  282.14   22.17
   1  -1   3  304.33   22.17
   1  -1   3  269.33   22.16
  -1  -1  -3  310.55   22.35
   1  -1   3  310.33   22.17
  -1  -1  -3  275.12   22.17
  -1  -1  -3  259.82   22.17
  -1  -1  -3  307.71   22.17
  -1   1  -3  282.20   22.17
   1   1   3  272.98   22.33
   1   1   3  242.15   22.17
  -1   1  -3  326.22   22.17
   1   1   3  298.85   22.17
  -1   1  -3  261.70   22.16
   1   1   3  287.83   22.17
  -1   1  -3  278.51   22.17
   1   1   3  262.36   22.16
  -1   1  -3  304.20   22.37
   2  -1   3  602.96   51.51
  -2  -1  -3  658.30   51.51
  -2  -1  -3  658.42   51.71
  -2  -1  -3  697.32   51.50
   2  -1   3  664.03   51.51
  -2   1  -3  686.37   51.50
   2   1   3  637.70   51.51
  -2   1  -3  627.27   51.49
   2   1   3  759.15   51.50
  -3  -1  -3    0.94    0.14
   3  -1   3    1.14    0.13
  -3  -1  -3    1.22    0.15
   3  -1   3    0.91    0.16
  -3  -1  -3    1.11    0.14
   3  -1   3    1.17    0.13
   3   1   3    1.38    0.15
   3   1   3    1.34    0.12
  -3   1  -3    1.00    0.13
  -3   1  -3    1.24    0.12
   3   1   3    0.96    0.15
  -3   1  -3    0.89    0.12
  -3   1  -3    1.01    0.15
  -4  -1  -3    6.02    0.57
   4  -1   3    5.36    0.57
   4  -1   3    6.57    0.64
   4  -1   3    6.61    0.57
  -4  -1  -3    6.14    0.67
   4  -1   3    7.43    0.58
  -4  -1  -3    7.69    0.56
  -4  -1  -3    5.73    0.57
  -4  -1  -3    7.21    0.65
   4  -1   3    6.98    0.55
  -4  -1  -3    6.14    1.00
  -4  -1  -3    7.05    0.59
   4   1   3    7.54    0.64
  -4   1  -3    7.16    0.54
  -4   1  -3    5.76    0.69
  -4   1  -3    5.98    1.01
  -4   1  -3    6.55    0.54
   4   1   3    5.93    0.57
  -4   1  -3    6.25    0.56
  -4   1  -3    5.87    0.89
  -4   1  -3    7.29    0.63
  -4   1  -3    6.22    0.57
  -4   1  -3    6.36    0.58
  -5  -1  -3    2.02    0.67
  -5  -1  -3    0.77    0.41
   5  -1   3    1.46    0.25
  -5  -1  -3    1.05    0.29
  -5  -1  -3    1.16    0.19
  -5   1  -3    1.09    0.77
  -5   1  -3   -0.28    0.64
   5   1   3    1.08    0.27
  -5   1  -3    1.04    0.39
  -5   1  -3    0.84    0.29
  -6  -1  -3    0.64    0.76
  -6  -1  -3    0.45    0.17
  -6  -1  -3    0.44    0.20
  -6  -1  -3    0.93    0.34
  -6  -1  -3    0.44    0.52
   6   1   3    0.89    0.35
  -6   1  -3    0.63    0.14
  -6   1  -3    1.18    0.84
  -6   1  -3    0.74    0.50
  -6   1  -3    0.66    0.19
  -6   1  -3    0.61    0.17
   6   1   3    0.75    0.20
  -6   1  -3    1.50    0.82
  -7  -1  -3   -0.22    0.21
  -7  -1  -3    0.42    0.17
   7  -1   3   -0.16    0.20
  -7  -1  -3    0.35    0.37
  -7  -1  -3   -0.71    0.76
  -7   1  -3    0.09    0.17
  -7   1  -3   -0.07    0.16
  -7   1  -3    0.26    0.17
  -7   1  -3    1.40    0.92
   7   1   3    0.11    0.21
  -7   1  -3    0.13    0.12
  -7   1  -3   -0.65    0.58
  -8  -1  -3   -0.06    0.78
   8  -1   3    0.80    0.27
  -8  -1  -3    1.42    0.46
   8  -1   3    1.08    0.20
  -8  -1  -3    0.97    0.20
  -8   1  -3    0.78    0.16
  -8   1  -3    0.55    0.20
   8   1   3    1.05    0.24
  -8  -2   3    0.34    0.96
  -8  -2   3    0.70    0.67
  -8  -2   3    0.37    0.41
  -8  -2   3   -0.51    0.53
  -8   2   3    1.79    0.85
  -8   2   3    0.03    0.12
   8   2  -3    0.23    0.24
  -8   2   3    0.76    0.68
   7  -2  -3    0.24    0.16
  -7  -2   3    0.97    0.67
  -7  -2   3    0.23    0.46
  -7  -2   3    0.51    0.35
  -7   2   3    0.62    0.60
  -7   2   3    0.27    0.33
  -7   2   3    0.15    0.16
  -7   2   3   -0.63    0.53
  -7   2   3   -0.22    0.16
  -7   2   3    0.80    0.63
   6  -2  -3    4.30    0.42
   6  -2  -3    3.82    0.49
  -6  -2   3    3.25    0.62
  -6  -2   3    3.06    0.63
  -6  -2   3    4.42    0.44
  -6  -2   3    3.98    0.87
  -6   2   3    3.90    0.45
  -6   2   3    4.70    0.44
  -6   2   3    3.93    0.70
  -6   2   3    3.13    0.73
  -6   2   3    4.61    0.40
   5  -2  -3    0.79    0.16
  -5  -2   3    0.81    0.18
  -5  -2   3    0.36    0.29
  -5  -2   3    0.56    0.76
  -5  -2   3    0.45    0.29
  -5  -2   3    0.08    0.42
   5  -2  -3    0.86    0.25
  -5   2   3    0.81    0.16
  -5   2   3    0.39    0.52
  -5   2   3    0.60    0.63
  -5   2   3    0.32    0.25
  -5   2   3    0.78    0.39
  -5   2   3    0.80    0.16
  -5   2   3    0.66    0.13
  -5   2   3    0.90    0.38
  -4  -2   3   16.50    1.37
  -4  -2   3   17.99    1.40
  -4  -2   3   14.37    1.34
  -4  -2   3   18.03    1.42
   4  -2  -3   15.86    1.35
  -4  -2   3   17.03    1.67
   4  -2  -3   15.82    1.36
  -4  -2   3   18.08    1.52
  -4   2   3   15.51    1.32
  -4   2   3   17.96    1.39
  -4   2   3   15.74    1.33
  -4   2   3   16.16    1.49
  -4   2   3   16.11    1.32
   4   2  -3   18.36    1.34
  -4   2   3   19.38    1.49
  -4   2   3   16.95    1.36
  -4   2   3   16.09    1.34
   4   2  -3   15.91    1.34
  -4   2   3   17.16    1.54
  -4   2   3   14.78    1.63
  -3  -2   3   76.67    5.61
   3  -2  -3   75.86    5.53
  -3  -2   3   71.92    5.53
  -3  -2   3   70.38    5.56
  -3  -2   3   75.74    5.59
   3  -2  -3   72.28    5.52
  -3   2   3   61.63    5.53
   3   2  -3   74.79    5.51
  -3   2   3   80.12    5.54
   3   2  -3   76.85    5.51
  -3   2   3   68.85    5.52
   3   2  -3   72.64    5.53
  -3   2   3   62.87    5.63
   3   2  -3   75.57    5.53
  -3   2   3   68.12    5.51
   3   2  -3   71.70    5.51
  -3   2   3   65.69    5.63
   3   2  -3   70.93    5.52
  -3   2   3   72.78    5.57
  -3   2   3   64.80    5.54
  -3   2   3   61.18    5.52
  -2  -2   3    2.32    0.21
   2  -2  -3    1.58    0.85
   2  -2  -3    2.95    0.23
   2  -2  -3    2.87    0.25
   2  -2  -3    2.81    0.22
   2   2  -3    2.20    0.22
  -2   2   3    2.20    0.23
   2   2  -3    2.70    0.23
   2   2  -3    2.36    0.24
   2   2  -3    2.30    0.22
  -2   2   3    1.93    0.69
   2   2  -3    1.70    0.44
   2   2  -3    2.96    0.23
   1  -2  -3    4.95    0.38
  -1  -2   3    5.01    0.37
   1  -2  -3    4.50    0.36
   1  -2  -3    4.62    0.39
  -1  -2   3    4.14    0.54
   1   2  -3    4.50    0.38
   1   2  -3    4.00    0.37
   1   2  -3    4.72    0.38
   1   2  -3    4.28    0.36
  -1   2   3    4.42    0.37
   1   2  -3    4.30    0.56
  -1   2   3    3.88    0.36
   0  -2   3    5.58    0.50
   0  -2  -3    6.46    0.52
   0  -2  -3    6.52    0.50
   0  -2  -3    5.82    0.51
   0  -2  -3    6.39    0.50
   0  -2  -3    6.39    0.77
   0  -2   3    6.39    0.50
   0   2  -3    7.11    0.50
   0   2  -3    4.99    0.73
   0   2   3    5.87    0.50
   0   2   3    7.22    0.49
   0   2   3    7.32    0.75
   0   2  -3    5.44    0.50
   0   2  -3    5.88    0.51
   0   2   3    5.86    0.50
  -1  -2  -3  269.60   20.50
  -1  -2  -3  234.64   20.24
  -1  -2  -3  250.16   20.25
   1  -2   3  253.24   20.25
  -1  -2  -3  250.22   20.25
   1  -2   3  290.90   20.25
  -1  -2  -3  279.38   20.25
   1  -2   3  285.55   20.25
   1  -2   3  235.85   20.24
  -1   2  -3  232.96   20.24
  -1   2  -3  261.73   20.54
  -1   2  -3  231.50   20.24
   1   2   3  282.00   20.28
  -1   2  -3  295.61   20.25
   1   2   3  230.18   20.24
  -1   2  -3  269.85   20.52
   1   2   3  261.94   20.25
   1   2   3  292.04   20.54
   1   2   3  262.58   20.24
  -2  -2  -3  118.87   10.21
   2  -2   3  118.97   10.21
  -2  -2  -3  140.56   10.22
   2  -2   3  141.22   10.21
  -2  -2  -3  125.46   10.21
   2  -2   3  147.47   10.21
   2  -2   3  119.84   10.23
  -2  -2  -3  153.35   10.21
  -2   2  -3  116.78   10.20
  -2   2  -3  143.49   10.22
  -2   2  -3  130.76   10.58
  -2   2  -3  151.97   10.26
  -2   2  -3  120.24   10.20
  -2   2  -3  142.52   10.59
   2   2   3  114.19   10.21
  -2   2  -3  127.53   10.21
   2   2   3  121.95   10.21
   2   2   3  130.45   10.22
   2   2   3  137.96   10.21
  -3  -2  -3   71.88    5.36
  -3  -2  -3   75.08    5.37
  -3  -2  -3   61.69    5.30
   3  -2   3   65.83    5.31
   3  -2   3   69.02    5.33
   3  -2   3   73.46    5.30
  -3  -2  -3   72.33    5.34
  -3  -2  -3   60.44    5.55
   3  -2   3   62.13    5.31
  -3  -2  -3   76.41    5.30
   3   2   3   74.07    5.30
  -3   2  -3   63.78    5.32
  -3   2  -3   66.25    5.37
  -3   2  -3   60.19    5.30
   3   2   3   63.44    5.31
  -3   2  -3   72.18    5.35
  -3   2  -3   76.42    5.31
   3   2   3   66.00    5.31
  -3   2  -3   64.63    5.30
  -4  -2  -3    1.23    0.22
  -4  -2  -3    0.71    0.55
   4  -2   3    1.39    0.23
  -4  -2  -3    1.42    0.26
  -4  -2  -3    2.21    0.72
   4  -2   3    1.32    0.36
  -4  -2  -3    1.93    0.34
   4  -2   3    1.30    0.23
  -4  -2  -3    1.69    0.28
  -4   2  -3    1.37    0.17
  -4   2  -3    1.01    0.19
  -4   2  -3    1.04    0.33
  -4   2  -3    1.21    0.18
  -4   2  -3    1.08    0.21
  -4   2  -3    1.74    0.30
   4   2   3    1.74    0.30
  -4   2  -3    1.91    0.66
  -4   2  -3    1.14    0.19
   5  -2   3    0.09    0.18
  -5  -2  -3   -0.58    0.60
  -5  -2  -3   -0.09    0.20
  -5  -2  -3   -0.13    0.25
  -5  -2  -3    0.08    0.14
  -5  -2  -3    0.10    0.35
  -5   2  -3   -0.05    0.24
   5   2   3    0.05    0.24
  -5   2  -3    0.28    0.74
  -5   2  -3    0.01    0.14
  -5   2  -3    0.04    0.11
  -5   2  -3    0.20    0.16
  -5   2  -3    0.36    0.38
   6  -2   3   -0.05    0.21
   6  -2   3    0.05    0.12
  -6  -2  -3    0.28    0.46
  -6  -2  -3   -0.43    0.78
  -6  -2  -3    0.01    0.16
  -6  -2  -3   -0.07    0.28
  -6   2  -3    0.03    0.16
  -6   2  -3   -0.32    0.30
  -6   2  -3   -0.04    0.18
  -6   2  -3   -0.03    0.12
  -6   2  -3    1.08    0.53
  -6   2  -3   -0.38    0.90
  -6   2  -3    0.25    0.15
   6   2   3   -0.04    0.31
  -7  -2  -3    0.63    0.18
  -7  -2  -3   -0.06    0.78
  -7  -2  -3   -0.61    0.58
   7  -2   3    0.31    0.25
  -7  -2  -3   -0.08    0.34
   7  -2   3    0.51    0.16
  -7   2  -3   -0.22    0.79
  -7   2  -3    0.26    0.19
   7   2   3    0.52    0.44
   7   2   3    0.19    0.21
  -7   2  -3    0.51    0.13
  -7   2  -3    0.60    0.23
   8  -2   3    2.38    0.40
  -8  -2  -3    3.19    0.34
   8  -2   3    3.26    0.33
  -8  -2  -3    2.33    0.54
  -8   2  -3    2.46    0.35
  -8   2  -3    3.08    0.30
  -8  -3   3    0.52    0.50
  -8  -3   3    0.96    0.41
  -8  -3   3    1.15    0.69
   8   3  -3    1.84    0.29
  -8   3   3    1.36    0.24
  -7  -3   3    2.74    0.75
   7  -3  -3    3.84    0.39
  -7  -3   3    2.99    0.57
  -7  -3   3    3.48    0.66
  -7   3   3    3.34    0.36
  -7   3   3    2.68    0.45
  -7   3   3    3.60    0.40
  -6  -3   3    0.98    0.40
  -6  -3   3    1.88    0.30
  -6  -3   3    1.76    0.66
   6  -3  -3    1.36    0.24
  -6  -3   3    1.59    0.94
  -6   3   3    0.81    0.76
  -6   3   3    1.38    0.34
  -6   3   3    1.53    0.22
  -6   3   3    1.75    0.28
  -6   3   3    0.21    0.67
   6   3  -3    2.03    0.44
   5  -3  -3    9.70    0.91
  -5  -3   3   10.49    0.97
  -5  -3   3   11.37    1.22
  -5  -3   3   11.59    1.07
  -5  -3   3   11.25    1.41
  -5  -3   3   12.98    1.05
  -5   3   3   11.25    1.23
  -5   3   3   11.30    1.00
  -5   3   3   10.06    1.32
  -5   3   3   10.67    0.94
  -5   3   3   12.15    1.19
  -5   3   3   11.29    0.93
  -5   3   3    9.21    0.91
  -4  -3   3    3.62    0.46
   4  -3  -3    2.94    0.33
  -4  -3   3    3.37    0.81
   4  -3  -3    2.43    0.44
  -4  -3   3    2.99    0.37
  -4  -3   3    2.43    0.38
  -4  -3   3    3.50    0.43
  -4  -3   3    2.91    0.66
  -4   3   3    2.95    0.31
  -4   3   3    3.03    0.61
  -4   3   3    3.12    0.44
   4   3  -3    3.85    0.48
  -4   3   3    3.66    0.86
  -4   3   3    2.62    0.31
  -4   3   3    2.86    0.52
  -3  -3   3    0.50    0.28
   3  -3  -3    0.53    0.12
  -3  -3   3    1.43    0.51
  -3  -3   3    0.50    0.20
  -3  -3   3    0.78    0.21
  -3  -3   3    0.69    0.16
  -3  -3   3    0.64    0.24
   3   3  -3    0.89    0.15
  -3   3   3    0.60    0.10
   3   3  -3    0.68    0.15
  -3   3   3    0.84    0.16
  -3   3   3    0.57    0.12
  -3   3   3    0.74    0.13
  -3   3   3    0.63    0.46
  -3   3   3    0.52    0.11
  -3   3   3    0.85    0.21
   2  -3  -3   75.96    5.45
   2  -3  -3   63.63    5.48
   2  -3  -3   61.73    5.46
  -2  -3   3   60.65    5.48
  -2  -3   3   71.61    5.49
  -2  -3   3   67.46    5.50
  -2  -3   3   77.05    5.46
  -2  -3   3   69.26    5.45
  -2  -3   3   74.33    5.52
  -2  -3   3   78.24    5.69
   2  -3  -3   71.74    5.46
   2   3  -3   61.47    5.47
  -2   3   3   66.87    5.48
   2   3  -3   70.21    5.45
   2   3  -3   74.66    5.45
   2   3  -3   77.55    5.47
  -2   3   3   66.82    5.46
  -2   3   3   75.15    5.51
  -2   3   3   71.03    5.47
  -2   3   3   71.71    5.46
  -2   3   3   70.05    5.46
  -2   3   3   69.94    5.44
   2   3  -3   67.66    5.46
   1  -3  -3  211.59   15.26
  -1  -3   3  224.10   15.25
   1  -3  -3  184.77   15.26
   1  -3  -3  192.59   15.69
   1  -3  -3  207.25   15.27
  -1  -3   3  207.76   15.26
  -1  -3   3  190.66   15.25
   1  -3  -3  174.59   15.27
   1   3  -3  183.35   15.25
  -1   3   3  182.44   15.25
   1   3  -3  172.68   15.25
  -1   3   3  192.18   15.26
  -1   3   3  210.33   15.24
   1   3  -3  216.22   15.28
   1   3  -3  215.71   15.27
  -1   3   3  191.20   15.62
  -1   3   3  193.47   15.24
  -1   3   3  193.67   15.28
   0  -3  -3  193.87   14.92
   0  -3   3  204.12   14.92
   0  -3  -3  197.61   14.93
   0  -3  -3  164.29   14.93
   0  -3   3  209.49   14.91
   0  -3   3  183.81   14.92
   0  -3  -3  183.86   14.91
   0   3  -3  170.10   14.92
   0   3   3  193.71   14.94
   0   3   3  186.60   14.92
   0   3   3  198.73   15.32
   0   3  -3  203.03   14.94
   0   3   3  213.60   14.91
   0   3  -3  211.21   14.91
   0   3   3  175.04   14.91
  -1  -3  -3   19.34    1.47
   1  -3   3   18.49    1.49
   1  -3   3   18.43    1.49
  -1  -3  -3   19.18    1.50
   1  -3   3   19.32    1.48
  -1  -3  -3   19.03    1.49
   1   3   3   17.50    1.49
  -1   3  -3   18.40    1.51
  -1   3  -3   20.91    1.49
   1   3   3   20.18    1.49
  -1   3  -3   17.54    1.49
   1   3   3   18.36    1.49
   1   3   3   20.76    1.51
  -1   3  -3   16.76    1.48
   2  -3   3   10.05    0.93
   2  -3   3   10.85    0.95
  -2  -3  -3   11.13    1.36
   2  -3   3   11.08    0.93
  -2  -3  -3   12.41    0.96
  -2  -3  -3   10.89    0.96
  -2  -3  -3   10.54    0.96
   2  -3   3   12.34    0.91
  -2  -3  -3   11.31    0.91
  -2   3  -3   12.24    0.97
  -2   3  -3   11.71    0.91
   2   3   3   11.11    0.92
  -2   3  -3   11.77    0.93
  -2   3  -3   11.31    0.91
   2   3   3   11.99    0.92
  -2   3  -3   11.05    0.91
   2   3   3   11.80    0.94
   2   3   3   11.38    0.91
   3  -3   3    3.42    0.30
  -3  -3  -3    2.95    0.41
  -3  -3  -3    2.97    0.36
   3  -3   3    3.40    0.50
   3  -3   3    2.87    0.33
  -3  -3  -3    3.05    0.36
   3  -3   3    2.71    0.29
  -3  -3  -3    2.86    0.30
  -3  -3  -3    2.60    0.49
  -3  -3  -3    2.84    0.77
  -3  -3  -3    2.86    0.37
   3  -3   3    2.29    0.32
   3   3   3    2.91    0.30
  -3   3  -3    3.10    0.28
  -3   3  -3    3.26    0.29
  -3   3  -3    3.26    0.29
   3   3   3    2.88    0.33
  -3   3  -3    2.92    0.28
  -3   3  -3    3.51    0.53
  -3   3  -3    3.09    0.33
  -3   3  -3    3.40    0.39
  -4  -3  -3   -0.23    0.51
  -4  -3  -3    0.32    0.70
   4  -3   3    0.73    0.19
  -4  -3  -3    0.93    0.24
   4  -3   3    1.05    0.17
  -4  -3  -3    0.57    0.26
  -4  -3  -3    0.96    0.21
  -4   3  -3    0.83    0.44
  -4   3  -3    0.73    0.18
   4   3   3    0.54    0.21
  -4   3  -3    0.68    0.23
  -4   3  -3    0.77    0.16
   5  -3   3    3.34    0.34
  -5  -3  -3    3.01    0.42
  -5  -3  -3    2.71    0.45
  -5  -3  -3    3.48    0.75
  -5  -3  -3    3.65    0.38
   5  -3   3    2.72    0.39
  -5  -3  -3    3.02    0.50
   5   3   3    3.22    0.47
  -5   3  -3    3.11    0.73
  -5   3  -3    3.32    0.38
   6  -3   3   12.08    0.91
  -6  -3  -3    9.72    1.07
   6  -3   3   11.21    0.95
  -6  -3  -3   10.68    0.97
  -6  -3  -3   10.70    0.92
  -6  -3  -3    9.56    1.01
  -6  -3  -3    8.49    1.35
   6   3   3   11.57    1.00
  -6   3  -3    9.67    0.96
  -6   3  -3   10.97    0.92
  -6   3  -3    8.48    1.30
  -6   3  -3    9.92    0.89
  -7  -3  -3    1.22    0.83
   7  -3   3    0.73    0.28
  -7  -3  -3    0.81    0.21
   7  -3   3    1.06    0.22
  -7  -3  -3   -0.30    0.54
  -7  -3  -3    0.73    0.37
  -7   3  -3    0.68    0.19
  -7   3  -3    0.73    0.14
   7   3   3    0.20    0.37
  -8  -3  -3    1.07    0.89
  -8  -3  -3    0.73    0.41
   8  -3   3    1.00    0.34
   8  -3   3    0.89    0.24
  -8  -3  -3   -0.28    1.10
  -8  -3  -3    0.47    0.19
   8   3   3    0.53    0.21
  -8   3  -3    0.40    0.14
  -8   3  -3    0.47    0.21
  -8  -4   3    0.42    0.37
  -8  -4   3   -0.24    0.68
   8  -4  -3   -0.20    0.16
   8  -4  -3    0.01    0.17
  -8  -4   3   -0.31    0.45
   8   4  -3   -0.04    0.20
  -8   4   3    0.67    0.33
  -8   4   3    0.06    0.11
  -7  -4   3    1.87    0.74
   7  -4  -3    4.15    0.40
  -7  -4   3    2.47    0.54
  -7  -4   3    3.00    0.58
  -7   4   3    3.49    0.38
  -7   4   3    3.25    0.34
  -6  -4   3    2.50    0.67
  -6  -4   3    3.52    0.55
  -6  -4   3    3.48    0.93
   6   4  -3    3.12    0.49
  -6   4   3    4.51    0.43
  -6   4   3    4.07    0.38
  -5  -4   3    5.12    0.60
  -5  -4   3    4.50    0.53
  -5  -4   3    3.45    0.99
  -5  -4   3    4.74    0.82
   5  -4  -3    5.30    0.50
  -5  -4   3    4.53    0.70
  -5   4   3    5.04    0.46
  -5   4   3    3.97    0.57
  -5   4   3    5.85    0.50
  -4  -4   3   -0.02    0.24
  -4  -4   3    0.18    0.27
  -4  -4   3    0.27    0.24
  -4  -4   3   -0.46    0.69
   4  -4  -3    0.21    0.14
  -4  -4   3   -0.07    0.36
  -4   4   3    0.03    0.14
  -4   4   3   -0.13    0.15
  -4   4   3    0.06    0.22
   4   4  -3   -0.05    0.19
  -4   4   3    0.03    0.12
   3  -4  -3    4.37    0.55
  -3  -4   3    4.35    0.50
  -3  -4   3    4.22    0.47
  -3  -4   3    4.44    0.46
   3  -4  -3    4.02    0.45
  -3  -4   3    4.31    1.01
  -3  -4   3    4.03    0.55
   3  -4  -3    3.54    0.51
  -3   4   3    4.09    0.39
  -3   4   3    4.30    0.42
  -3   4   3    3.82    0.38
  -3   4   3    4.34    0.48
  -2  -4   3    0.49    0.22
   2  -4  -3    0.59    0.15
  -2  -4   3    0.51    0.21
   2  -4  -3    0.74    0.16
   2  -4  -3    0.88    0.33
  -2  -4   3    0.70    0.25
  -2  -4   3    0.49    0.09
   2  -4  -3    0.41    0.13
  -2  -4   3    0.31    0.26
  -2  -4   3    1.01    0.54
  -2  -4   3    0.62    0.19
   2   4  -3    0.87    0.17
  -2   4   3    0.65    0.14
  -2   4   3    0.64    0.18
  -2   4   3    0.64    0.23
   2   4  -3    0.73    0.16
  -2   4   3    0.85    0.16
   2   4  -3    0.49    0.14
  -2   4   3    0.49    0.12
  -2   4   3    0.49    0.14
   1  -4  -3    5.28    0.57
  -1  -4   3    5.97    0.53
   1  -4  -3    4.25    0.47
  -1  -4   3    4.44    0.48
  -1  -4   3    5.64    0.50
  -1  -4   3    6.29    0.88
   1  -4  -3    5.24    0.43
  -1  -4   3    5.23    0.51
  -1  -4   3    5.14    0.43
   1  -4  -3    4.87    0.46
  -1   4   3    5.64    0.54
   1   4  -3    4.44    0.43
  -1   4   3    4.91    0.45
  -1   4   3    4.79    0.43
  -1   4   3    4.96    0.42
   1   4  -3    4.91    0.44
  -1   4   3    4.84    0.44
   1   4  -3    4.14    0.44
   0  -4   3    0.34    0.20
   0  -4  -3   -0.20    0.16
   0  -4   3    0.08    0.16
   0  -4  -3    0.10    0.07
   0  -4  -3    1.32    0.88
   0  -4  -3    0.07    0.27
   0  -4   3   -0.04    0.21
   0  -4  -3   -0.16    0.28
   0  -4   3    1.33    0.61
   0  -4   3   -0.03    0.08
   0  -4  -3    0.08    0.16
   0   4   3    0.11    0.09
   0   4   3   -0.07    0.10
   0   4  -3    0.06    0.08
   0   4  -3   -0.09    0.08
   0   4   3    0.10    0.11
   0   4   3    0.17    0.10
   1  -4   3   -0.14    0.14
  -1  -4  -3    0.92    0.80
  -1  -4  -3   -0.16    0.14
  -1  -4  -3   -0.03    0.19
   1  -4   3    0.01    0.20
   1  -4   3    0.13    0.09
  -1  -4  -3    0.29    0.17
  -1  -4  -3   -0.22    0.27
   1  -4   3    0.08    0.10
  -1   4  -3    0.15    0.09
   1   4   3   -0.02    0.10
  -1   4  -3    0.25    0.09
  -1   4  -3    0.43    0.22
  -1   4  -3    0.13    0.09
   1   4   3    0.41    0.13
   1   4   3    0.17    0.08
   1   4   3    0.26    0.13
   1   4   3    0.12    0.09
  -2  -4  -3    0.59    0.21
  -2  -4  -3    0.27    0.14
   2  -4   3    0.38    0.21
   2  -4   3    0.81    0.39
   2  -4   3    0.43    0.13
  -2  -4  -3    0.68    0.34
  -2  -4  -3    0.65    0.21
  -2  -4  -3    0.70    0.21
  -2  -4  -3    0.58    0.72
   2  -4   3    0.57    0.20
   2  -4   3    0.37    0.14
   2   4   3    0.60    0.18
  -2   4  -3    0.44    0.19
  -2   4  -3    0.91    0.22
   2   4   3    0.57    0.14
  -2   4  -3    0.65    0.12
  -2   4  -3    0.43    0.12
  -2   4  -3    0.60    0.15
   2   4   3    0.64    0.15
  -3  -4  -3    0.09    0.22
   3  -4   3    0.04    0.14
  -3  -4  -3    0.24    0.42
  -3  -4  -3   -0.09    0.15
  -3  -4  -3   -0.52    0.73
   3  -4   3    0.18    0.46
   3  -4   3    0.16    0.22
  -3  -4  -3    0.08    0.23
  -3  -4  -3    0.63    0.22
  -3  -4  -3    0.36    0.20
  -3   4  -3    0.49    0.17
  -3   4  -3   -0.04    0.22
   4  -4   3    2.30    0.29
  -4  -4  -3    1.71    0.78
  -4  -4  -3    1.88    0.42
  -4  -4  -3    2.73    0.32
  -4  -4  -3    2.47    0.40
   4  -4   3    2.10    0.36
  -4  -4  -3    1.95    0.58
  -4  -4  -3    2.14    0.37
   4   4   3    2.59    0.34
  -4   4  -3    2.09    0.30
  -4   4  -3    2.23    0.40
  -5  -4  -3   23.16    2.04
  -5  -4  -3   24.45    2.07
  -5  -4  -3   22.20    2.11
   5  -4   3   24.76    2.04
  -5  -4  -3   27.19    2.01
  -5   4  -3   26.37    2.02
  -5   4  -3   24.48    2.07
   5   4   3   25.32    2.09
   6  -4   3    0.24    0.18
   6  -4   3    0.67    0.29
  -6  -4  -3   -0.20    0.29
  -6  -4  -3    0.13    0.24
  -6  -4  -3    0.49    0.21
  -6  -4  -3    0.46    0.38
  -6   4  -3   -0.17    0.27
  -6   4  -3    0.01    0.11
   6   4   3    0.60    0.31
  -6   4  -3    0.19    0.19
  -7  -4  -3    0.74    0.90
   7  -4   3    1.40    0.35
   7  -4   3    1.39    0.26
  -7  -4  -3    1.77    0.29
  -7  -4  -3    1.39    0.37
  -7  -4  -3    0.43    0.52
   7  -4   3    1.81    0.28
  -7   4  -3    1.23    0.20
   7   4   3    1.32    0.36
  -7   4  -3    0.94    0.31
  -7   4  -3    0.83    0.20
  -7  -5   3   -0.13    0.64
   7  -5  -3    0.14    0.25
  -7  -5   3   -0.46    0.36
   7  -5  -3   -0.23    0.16
  -7  -5   3    0.15    0.40
  -7   5   3   -0.29    0.24
  -7   5   3   -0.14    0.13
   6  -5  -3    1.23    0.25
  -6  -5   3    1.16    0.61
  -6  -5   3    1.60    0.39
  -6  -5   3    3.12    0.91
  -6   5   3    1.24    0.23
  -6   5   3    1.61    0.22
   6   5  -3    1.27    0.33
  -6   5   3    1.33    0.31
  -5  -5   3   -1.35    1.08
  -5  -5   3   -0.36    0.30
  -5  -5   3   -0.36    0.41
   5  -5  -3   -0.22    0.24
   5  -5  -3    0.14    0.22
  -5  -5   3    0.43    0.70
  -5   5   3    0.00    0.19
   4  -5  -3    0.25    0.16
  -4  -5   3    0.65    0.43
  -4  -5   3   -0.57    0.77
  -4  -5   3    0.34    0.31
   4  -5  -3    0.73    0.22
  -4  -5   3    0.21    0.27
  -4  -5   3    0.48    0.28
  -4   5   3    0.29    0.14
  -4   5   3    0.35    0.19
  -4   5   3    0.21    0.16
   4   5  -3    0.62    0.23
  -4   5   3    0.47    0.28
  -3  -5   3   -0.12    0.31
  -3  -5   3    0.03    0.31
  -3  -5   3    0.10    0.23
  -3  -5   3   -0.14    0.23
   3  -5  -3   -0.01    0.16
  -3  -5   3    0.10    0.28
   3  -5  -3    0.14    0.18
  -3  -5   3   -0.31    0.81
   3  -5  -3   -0.59    0.40
  -3   5   3    0.02    0.25
   2  -5  -3   18.98    1.51
   2  -5  -3   17.78    1.52
  -2  -5   3   17.57    1.51
  -2  -5   3   20.55    1.98
  -2  -5   3   19.51    1.59
   2  -5  -3   19.01    1.57
  -2  -5   3   20.30    1.55
  -2  -5   3   18.81    1.55
  -2   5   3   16.89    1.50
  -2   5   3   16.47    1.49
  -2   5   3   19.15    1.55
   2   5  -3   16.89    1.52
   1  -5  -3   27.20    2.28
  -1  -5   3   25.19    2.22
   1  -5  -3   27.45    2.25
  -1  -5   3   27.87    2.26
   1  -5  -3   29.31    2.24
  -1  -5   3   27.94    2.29
  -1  -5   3   28.83    2.58
   1  -5  -3   28.52    2.28
  -1  -5   3   29.51    2.29
  -1  -5   3   29.15    2.26
  -1   5   3   27.05    2.26
   1   5  -3   28.52    2.25
  -1   5   3   26.45    2.21
  -1   5   3   27.09    2.23
   0  -5  -3    0.65    0.31
   0  -5  -3    1.15    1.04
   0  -5   3    0.48    0.19
   0  -5   3    0.59    0.25
   0  -5  -3    0.03    0.30
   0  -5  -3    0.20    0.21
   0  -5  -3    0.35    0.18
   0  -5   3    0.34    0.23
   0  -5   3    1.33    0.83
   0   5  -3    0.32    0.12
   0   5   3    0.37    0.13
   0   5  -3    0.42    0.37
   0   5   3    0.44    0.15
  -1  -5  -3    0.29    0.20
  -1  -5  -3    0.42    0.23
  -1  -5  -3   -0.09    0.33
   1  -5   3   -0.01    0.24
  -1  -5  -3    0.64    0.88
   1  -5   3    0.13    0.24
   1  -5   3    0.52    0.18
  -1   5  -3    0.58    0.26
   1   5   3    0.15    0.13
  -1   5  -3    0.32    0.12
  -2  -5  -3   -0.03    0.21
   2  -5   3    0.43    0.17
  -2  -5  -3    0.28    0.23
  -2  -5  -3    0.00    0.21
   2  -5   3    0.14    0.23
  -2  -5  -3   -0.13    0.38
  -2  -5  -3    0.09    0.82
  -2   5  -3    0.06    0.11
  -2   5  -3    0.21    0.24
   2   5   3    0.23    0.14
   2   5   3   -0.30    0.24
   3  -5   3    0.60    0.18
  -3  -5  -3    0.79    0.26
   3  -5   3    0.32    0.30
  -3  -5  -3    0.71    0.25
  -3  -5  -3   -0.46    0.84
   3  -5   3    0.63    0.27
  -3  -5  -3    0.91    0.51
  -3   5  -3    1.16    0.27
  -3   5  -3    0.37    0.15
   3   5   3    0.58    0.18
  -4  -5  -3   10.14    1.02
   4  -5   3    9.75    0.90
  -4  -5  -3    8.35    1.22
   4  -5   3   10.95    0.92
  -4  -5  -3   10.74    1.75
  -4  -5  -3   11.27    0.97
  -4  -5  -3   10.67    0.97
   4  -5   3   10.32    0.96
  -4   5  -3   10.51    0.90
  -4   5  -3   10.40    0.98
   4   5   3   11.17    0.91
  -4   5  -3   10.05    0.87
  -5  -5  -3    4.47    0.57
   5  -5   3    5.72    0.57
  -5  -5  -3    3.80    0.59
  -5  -5  -3    4.85    0.56
  -5  -5  -3    4.16    0.88
   5  -5   3    5.58    0.51
  -5   5  -3    4.87    0.58
   5   5   3    5.16    0.62
  -5   5  -3    5.07    0.50
  -5   5  -3    5.25    0.47
  -5   5  -3    4.87    0.46
   5   5   3    4.52    0.57
  -6  -5  -3    0.15    0.37
  -6  -5  -3    0.36    0.32
  -6  -5  -3    1.34    0.90
   6  -5   3    0.44    0.32
  -6  -5  -3    0.08    0.24
   6  -5   3    0.22    0.18
  -6   5  -3    0.00    0.12
   6   5   3    0.63    0.30
  -6   5  -3   -0.06    0.17
  -6   5  -3   -0.05    0.25
  -7  -5  -3    0.66    0.52
  -7   5  -3   -0.06    0.11
  -7   5  -3    0.05    0.16
  -7   5  -3    0.22    0.26
   7   5   3   -0.15    0.30
   6  -6  -3    0.55    0.20
  -6  -6   3    0.90    0.34
  -6  -6   3    0.82    0.53
   6  -6  -3    0.34    0.18
  -6  -6   3    0.06    0.62
  -6   6   3    0.37    0.15
  -6   6   3    0.15    0.24
  -5  -6   3    1.89    0.45
  -5  -6   3    2.02    0.36
   5  -6  -3    2.30    0.34
  -5  -6   3    1.72    0.58
   5  -6  -3    2.58    0.29
  -5  -6   3    1.54    0.98
  -5  -6   3    2.21    0.41
  -5   6   3    2.27    0.27
  -5   6   3    1.56    0.35
   4  -6  -3    0.46    0.22
  -4  -6   3    0.39    0.26
  -4  -6   3    0.16    0.31
  -4  -6   3    0.72    0.80
  -4  -6   3    0.11    0.42
  -4  -6   3    0.25    0.39
  -4   6   3    0.08    0.15
   4   6  -3   -0.17    0.20
  -4   6   3   -0.25    0.28
   3  -6  -3    0.81    0.22
  -3  -6   3    0.57    0.27
  -3  -6   3    0.25    0.81
  -3  -6   3    0.85    0.40
   3  -6  -3    0.40    0.36
   3  -6  -3    0.78    0.24
  -3  -6   3    0.75    0.27
  -3  -6   3    0.32    0.35
  -3   6   3    0.80    0.32
   3   6  -3    0.86    0.19
  -2  -6   3   -0.95    0.80
   2  -6  -3    0.17    0.22
  -2  -6   3   -0.01    0.34
  -2  -6   3    0.53    0.34
   2  -6  -3    0.03    0.21
  -2  -6   3    0.24    0.24
  -2  -6   3    0.20    0.25
   2  -6  -3    0.11    0.41
   2  -6  -3    0.43    0.35
   2   6  -3    0.29    0.19
  -2   6   3    0.23    0.15
  -2   6   3    0.36    0.19
  -2   6   3    0.67    0.32
  -1  -6   3   34.08    2.49
   1  -6  -3   31.34    2.46
   1  -6  -3   30.48    2.49
  -1  -6   3   32.59    2.52
  -1  -6   3   28.45    2.89
  -1  -6   3   30.29    2.47
   1  -6  -3   29.73    2.44
  -1  -6   3   31.58    2.52
   1  -6  -3   28.26    2.48
  -1   6   3   29.21    2.42
  -1   6   3   28.66    2.46
   1   6  -3   30.01    2.41
  -1   6   3   28.25    2.42
   0  -6   3    0.47    0.28
   0  -6   3    1.88    1.16
   0  -6   3    0.42    0.28
   0  -6  -3    0.38    0.29
   0  -6   3    0.63    0.22
   0  -6  -3    0.72    0.25
   0  -6  -3    0.22    0.37
   0  -6   3    0.44    0.29
   0  -6  -3   -0.90    1.25
   0   6  -3    0.80    0.15
   0   6   3    0.99    0.18
   0   6   3    0.61    0.17
   1  -6   3    8.95    0.86
  -1  -6  -3    7.18    1.62
  -1  -6  -3    8.21    0.80
   1  -6   3    8.71    0.83
  -1  -6  -3    7.78    0.81
   1  -6   3    8.77    0.79
  -1  -6  -3    9.48    0.84
  -1  -6  -3    7.29    0.89
   1   6   3    8.03    0.75
   1   6   3    8.45    0.74
  -1   6  -3    7.46    0.80
  -1   6  -3    8.88    0.73
  -2  -6  -3    0.42    0.29
   2  -6   3    0.47    0.30
   2  -6   3    0.53    0.23
  -2  -6  -3    0.33    0.27
  -2  -6  -3   -0.02    0.26
  -2  -6  -3    0.21    0.48
   2  -6   3    0.12    0.28
  -2  -6  -3   -0.54    0.95
  -2  -6  -3    0.18    0.26
  -2   6  -3    0.15    0.27
  -2   6  -3   -0.12    0.13
   2   6   3   -0.10    0.20
   2   6   3    0.08    0.17
   3  -6   3    0.42    0.31
   3  -6   3    0.04    0.20
  -3  -6  -3    0.26    0.24
  -3  -6  -3    0.18    0.28
  -3  -6  -3    0.09    0.31
  -3  -6  -3   -0.14    0.23
  -3  -6  -3    0.75    0.94
  -3  -6  -3    0.06    0.58
  -3   6  -3    0.15    0.28
   3   6   3    0.07    0.17
  -3   6  -3    0.21    0.16
  -4  -6  -3    0.82    0.30
  -4  -6  -3    0.91    0.32
  -4  -6  -3    0.64    0.72
   4  -6   3    1.06    0.23
  -4  -6  -3    0.98    0.29
   4  -6   3    0.22    0.32
   4   6   3    0.56    0.23
  -4   6  -3    0.55    0.16
  -4   6  -3    0.63    0.29
  -5  -6  -3    0.86    0.27
  -5  -6  -3    1.10    0.32
   5  -6   3    0.66    0.34
  -5   6  -3    1.12    0.20
  -5   6  -3    0.50    0.27
   5   6   3    1.22    0.30
  -5   6  -3    1.70    0.24
  -6  -6  -3    1.01    0.40
   6  -6   3    0.91    0.40
   6  -6   3    1.24    0.28
  -6  -6  -3    0.74    0.37
  -6  -6  -3    0.39    0.29
   6   6   3    0.84    0.33
  -6   6  -3    0.90    0.26
  -6   6  -3    0.52    0.14
   5  -7  -3    0.71    0.22
  -5  -7   3   -0.25    0.80
  -5  -7   3    0.95    0.66
   5  -7  -3    0.58    0.24
  -5  -7   3    0.14    0.29
  -5   7   3    0.62    0.30
  -4  -7   3    1.16    0.51
   4  -7  -3    0.38    0.23
   4  -7  -3   -0.29    0.38
  -4  -7   3    0.47    0.88
  -4  -7   3    0.94    0.29
   4  -7  -3    0.24    0.22
  -4   7   3    0.28    0.15
   4   7  -3    0.66    0.23
  -4   7   3    0.26    0.26
   3  -7  -3    1.45    0.40
  -3  -7   3    1.33    0.94
  -3  -7   3    1.03    0.30
   3  -7  -3    1.56    0.32
   3  -7  -3    0.92    0.26
  -3  -7   3    0.80    0.45
  -3  -7   3    1.52    0.31
  -3   7   3    0.30    0.30
   3   7  -3    1.10    0.23
  -2  -7   3    0.33    0.26
  -2  -7   3   -0.74    1.00
   2  -7  -3    0.52    0.24
   2  -7  -3    0.16    0.26
   2  -7  -3    0.04    0.37
  -2  -7   3    0.40    0.38
  -2  -7   3    0.68    0.26
   2   7  -3    0.36    0.17
  -2   7   3    0.65    0.20
  -2   7   3    0.38    0.16
  -2   7   3   -0.48    0.32
   2   7  -3    0.22    0.21
   1  -7  -3    5.12    0.70
  -1  -7   3    6.36    0.64
  -1  -7   3    4.97    0.66
   1  -7  -3    5.37    0.59
  -1  -7   3    5.96    0.60
  -1  -7   3    6.46    1.49
   1  -7  -3    6.70    0.64
  -1   7   3    6.12    0.56
   1   7  -3    6.95    0.55
   1   7  -3    5.96    0.56
  -1   7   3    4.89    0.54
   0  -7  -3    1.77    0.36
   0  -7  -3    1.97    0.39
   0  -7   3    1.61    0.35
   0  -7  -3    1.13    0.58
   0  -7   3    2.75    0.44
   0  -7   3    1.62    0.34
   0  -7   3    2.80    0.44
   0  -7  -3    1.73    0.35
   0   7  -3    1.92    0.25
   0   7   3    1.81    0.27
   0   7   3    2.18    0.28
   1  -7   3    2.09    0.37
  -1  -7  -3    3.38    0.47
  -1  -7  -3    2.16    0.40
  -1  -7  -3    2.54    0.38
   1  -7   3    2.90    0.47
   1  -7   3    3.23    0.40
   1  -7   3    2.24    0.46
  -1  -7  -3    3.02    0.60
   1   7   3    2.75    0.32
  -1   7  -3    2.81    0.31
   1   7   3    2.61    0.34
   2  -7   3    1.09    0.33
  -2  -7  -3    0.48    0.37
  -2  -7  -3    0.96    0.29
   2  -7   3    1.11    0.32
   2  -7   3    1.81    0.32
  -2  -7  -3    1.29    0.30
  -2  -7  -3    1.13    0.29
  -2   7  -3    0.82    0.34
  -2   7  -3    0.67    0.19
  -2   7  -3    1.22    0.21
   2   7   3    1.51    0.27
  -3  -7  -3    0.03    0.33
   3  -7   3   -0.14    0.27
   3  -7   3    0.43    0.32
   3  -7   3    0.40    0.22
  -3  -7  -3    0.42    0.28
  -3  -7  -3    0.59    0.29
  -3  -7  -3    0.42    0.26
  -3   7  -3    0.45    0.28
  -3   7  -3    0.23    0.14
   3   7   3    0.00    0.18
  -4  -7  -3    0.63    0.28
  -4  -7  -3    0.94    0.32
   4  -7   3   -0.15    0.29
   4  -7   3    1.07    0.36
  -4  -7  -3    0.67    0.34
  -4   7  -3    0.42    0.15
   4   7   3    0.53    0.24
  -5  -7  -3   -0.46    0.24
  -5  -7  -3   -0.02    0.31
  -5  -7  -3   -0.48    0.35
   5  -7   3    0.65    0.42
   5  -7   3   -0.14    0.20
  -5   7  -3    0.24    0.18
   5   7   3   -0.09    0.23
  -5   7  -3    0.05    0.23
   3  -8  -3   -0.02    0.29
  -3  -8   3   -0.05    0.30
  -3  -8   3   -0.35    0.48
   3  -8  -3   -0.18    0.24
  -3  -8   3    1.13    1.18
  -3   8   3    0.99    0.51
   3   8  -3   -0.21    0.20
  -3   8   3   -0.05    0.14
   2  -8  -3    0.58    0.29
   2  -8  -3   -0.21    0.23
  -2  -8   3   -0.04    0.25
  -2  -8   3    1.33    1.11
  -2  -8   3    0.15    0.24
   2  -8  -3    0.19    0.23
  -2  -8   3   -0.45    0.40
   2   8  -3    0.13    0.15
  -2   8   3   -0.35    0.32
  -2   8   3    0.03    0.13
   1  -8  -3    0.24    0.28
   1  -8  -3    0.22    0.25
  -1  -8   3   -0.27    0.24
   1  -8  -3    0.46    0.24
  -1  -8   3   -0.11    0.35
  -1   8   3    0.08    0.14
   1   8  -3    0.10    0.17
  -1   8   3    0.10    0.17
   1   8  -3    0.05    0.14
   0  -8   3    0.09    0.32
   0  -8  -3   -0.13    0.28
   0  -8  -3    0.09    0.23
   0  -8   3    0.26    0.25
   0  -8  -3    0.16    0.25
   0  -8   3    0.12    0.24
   0   8  -3    0.22    0.14
   0   8   3    0.11    0.15
   0   8  -3    0.08    0.14
   0   8   3    0.00    0.17
   1  -8   3    0.96    0.26
  -1  -8  -3    0.82    0.27
  -1  -8  -3    0.64    0.28
   1  -8   3    0.61    0.33
   1  -8   3    0.95    0.28
  -1  -8  -3    0.32    0.30
   1   8   3    1.07    0.21
  -1   8  -3    0.99    0.19
   1   8   3    1.12    0.21
  -1   8  -3    0.67    0.15
  -2  -8  -3   -0.33    0.21
   2  -8   3   -0.11    0.29
   2  -8   3    0.13    0.30
   2  -8   3    0.08    0.33
   2  -8   3    0.14    0.22
  -2  -8  -3    0.13    0.23
  -2   8  -3    0.33    0.27
   2   8   3    0.39    0.23
  -2   8  -3   -0.03    0.13
   2   8   3   -0.01    0.17
  -3  -8  -3    3.62    0.46
   3  -8   3    4.90    0.46
  -3  -8  -3    3.74    0.48
   3  -8   3    3.94    0.50
   3  -8   3    3.85    0.54
  -3   8  -3    4.53    0.39
   3   8   3    4.58    0.43
  -9   0   4    0.23    0.65
   9   0  -4    0.52    0.17
  -8   0   4    1.75    0.64
  -8   0   4    2.65    0.77
  -8   0   4    3.04    0.30
  -8   0   4    2.45    0.34
  -8   0   4    2.71    0.36
  -8   0   4    1.80    0.52
  -7   0   4    3.72    0.36
  -7   0   4    1.71    0.64
  -7   0   4    3.00    0.35
   7   0  -4    2.14    0.41
  -7   0   4    3.08    0.31
  -7   0   4    2.17    0.58
  -7   0   4    1.74    0.54
  -6   0   4    0.11    0.12
  -6   0   4    0.04    0.16
  -6   0   4   -0.01    0.36
  -6   0   4   -0.07    0.11
  -6   0   4   -0.16    0.40
   6   0  -4    0.32    0.23
  -6   0   4   -0.12    0.63
  -6   0   4    0.28    0.46
  -5   0   4   18.65    1.38
  -5   0   4   15.10    1.67
  -5   0   4   17.46    1.40
  -5   0   4   16.73    1.76
  -5   0   4   17.05    1.43
   4   0  -4  108.51    7.92
  -4   0   4  110.33    7.99
  -4   0   4   95.89    7.89
  -4   0   4  109.32    8.07
  -4   0   4  105.54    7.91
  -4   0   4   88.59    7.91
  -4   0   4  101.99    7.90
   4   0  -4   91.36    7.90
  -4   0   4  103.91    7.89
   3   0  -4   51.83    3.82
   3   0  -4   55.42    3.84
   3   0  -4   50.87    3.85
   3   0  -4   47.44    3.83
  -3   0   4   45.00    3.84
   3   0  -4   44.38    3.85
  -3   0   4   53.27    3.85
  -3   0   4   50.04    3.93
   3   0  -4   48.65    3.85
  -3   0   4   45.61    3.83
   3   0  -4   50.14    3.84
   2   0  -4   22.49    1.93
  -2   0   4   21.90    1.97
   2   0  -4   25.18    1.91
  -2   0   4   21.41    1.98
   2   0  -4   27.36    1.93
  -2   0   4   26.81    1.92
   2   0  -4   26.97    1.92
   2   0  -4   22.40    1.92
  -2   0   4   22.90    1.95
   2   0  -4   26.38    1.93
   2   0  -4   26.10    1.92
  -2   0   4   25.15    1.92
  -1   0   4    6.02    0.52
   1   0  -4    5.53    0.51
   1   0  -4    7.31    0.52
   1   0  -4    6.30    0.51
   1   0  -4    7.24    0.52
   1   0  -4    6.70    0.52
   1   0  -4    6.48    0.52
   0   0  -4   72.31    5.77
   0   0   4   79.84    5.77
   0   0   4   69.12    5.77
   0   0  -4   76.71    5.77
   0   0   4   69.16    5.77
   0   0  -4   76.51    5.77
   0   0   4   71.08    5.86
   0   0  -4   81.07    5.77
   1   0   4  404.54   29.60
  -1   0  -4  419.43   29.78
  -1   0  -4  412.75   29.60
  -1   0  -4  352.21   29.60
   1   0   4  338.27   29.59
  -1   0  -4  394.64   29.61
   1   0   4  392.14   29.60
   1   0   4  347.36   29.60
   2   0   4   40.52    3.09
  -2   0  -4   36.00    3.08
  -2   0  -4   42.97    3.09
  -2   0  -4   43.90    3.09
  -2   0  -4   37.44    3.29
  -2   0  -4   34.27    3.08
   2   0   4   40.66    3.08
   2   0   4   44.10    3.07
   2   0   4   40.17    3.08
   2   0   4   36.10    3.09
  -3   0  -4    9.28    0.78
   3   0   4   10.05    0.77
   3   0   4    9.14    0.79
   3   0   4    9.87    0.77
   3   0   4   11.25    0.78
  -3   0  -4    9.48    0.76
  -3   0  -4    9.44    0.79
   3   0   4    8.45    0.79
  -3   0  -4   10.58    0.79
  -3   0  -4    9.34    0.78
   4   0   4    9.57    0.91
   4   0   4   12.06    0.88
   4   0   4   12.21    0.88
   4   0   4   10.76    0.91
  -4   0  -4    9.56    0.90
  -4   0  -4   11.63    0.90
  -5   0  -4   89.54    6.88
  -5   0  -4   81.69    6.87
   5   0   4   94.05    6.88
  -5   0  -4   78.54    7.18
  -5   0  -4   89.64    6.93
   5   0   4   96.32    6.92
  -5   0  -4   85.24    6.99
  -6   0  -4   -0.06    0.18
  -6   0  -4   -0.68    0.76
  -6   0  -4   -0.06    0.13
   6   0   4   -0.07    0.35
  -6   0  -4   -0.59    0.78
  -6   0  -4   -0.16    0.16
   7   0   4    2.01    0.34
  -7   0  -4    1.23    0.51
  -7   0  -4    1.31    0.88
  -7   0  -4    2.28    0.31
  -7   0  -4    1.97    0.32
  -7   0  -4    2.51    0.26
   8   0   4    0.05    0.22
  -8   0  -4   -0.15    0.20
  -8   0  -4   -0.10    0.16
  -9  -1   4   -0.87    0.66
  -9  -1   4    0.84    0.44
  -9  -1   4   -0.62    0.58
  -9   1   4    0.64    0.75
  -9   1   4    0.52    0.65
  -8  -1   4    0.38    0.71
  -8  -1   4    0.43    0.43
  -8  -1   4    1.44    0.59
  -8  -1   4   -0.71    0.70
   8  -1  -4    0.63    0.18
  -8   1   4    1.02    0.60
  -8   1   4    0.30    0.50
  -8   1   4   -0.43    0.75
  -8   1   4    1.03    0.19
   8   1  -4    1.59    0.46
  -8   1   4    0.85    0.22
  -7  -1   4    3.51    0.71
  -7  -1   4    3.64    0.41
  -7  -1   4    5.03    0.73
  -7  -1   4    3.05    0.93
  -7  -1   4    4.91    0.47
  -7  -1   4    2.96    0.74
  -7   1   4    3.77    0.94
  -7   1   4    4.97    0.44
   7   1  -4    5.07    0.50
  -7   1   4    4.70    0.47
  -7   1   4    3.74    0.80
  -7   1   4    3.67    0.79
  -7   1   4    4.97    0.47
  -6  -1   4    4.36    0.63
  -6  -1   4    4.53    0.69
   6  -1  -4    4.59    0.51
  -6  -1   4    4.32    0.42
  -6  -1   4    4.73    0.45
  -6  -1   4    3.44    0.83
  -6  -1   4    4.34    0.46
  -6   1   4    5.28    0.47
  -6   1   4    4.80    0.47
  -6   1   4    5.01    0.76
  -6   1   4    4.62    0.43
  -6   1   4    4.53    0.99
  -6   1   4    4.37    0.78
  -6   1   4    4.25    0.69
  -5  -1   4   10.52    0.81
  -5  -1   4    8.26    1.05
  -5  -1   4    9.93    0.96
   5  -1  -4   10.29    0.85
  -5  -1   4   10.36    0.83
  -5  -1   4   10.24    0.96
  -5  -1   4    8.99    0.83
  -5   1   4    9.73    0.84
  -5   1   4   11.42    0.85
  -5   1   4    8.55    0.97
  -5   1   4    9.00    1.70
  -5   1   4    9.80    0.87
  -5   1   4    9.34    1.14
  -5   1   4    9.86    0.82
  -5   1   4    9.47    1.03
   4  -1  -4    0.24    0.10
  -4  -1   4    0.00    0.34
   4  -1  -4    0.18    0.13
  -4  -1   4    0.40    0.25
  -4  -1   4    0.18    0.11
  -4  -1   4    0.13    0.11
  -4  -1   4    0.02    0.13
  -4  -1   4    0.24    0.24
  -4   1   4    0.30    0.27
  -4   1   4    0.17    0.09
  -4   1   4    0.19    0.08
  -4   1   4    0.14    0.12
   4   1  -4    0.23    0.10
   4   1  -4    0.18    0.09
   4   1  -4    0.24    0.11
  -4   1   4    0.19    0.10
  -4   1   4    0.07    0.08
  -4   1   4   -0.15    0.20
  -4   1   4    0.64    0.35
  -4   1   4   -0.52    0.56
  -4   1   4    0.36    0.29
   4   1  -4    0.28    0.09
   3  -1  -4    8.79    0.67
  -3  -1   4    7.82    0.67
   3  -1  -4    8.13    0.69
  -3  -1   4    9.34    0.67
   3  -1  -4    8.36    0.68
   3  -1  -4    8.15    0.67
   3  -1  -4    7.33    0.69
   3   1  -4    8.37    0.67
  -3   1   4    7.39    0.69
  -3   1   4    7.41    0.68
   3   1  -4    8.55    0.68
  -3   1   4    7.99    0.66
   3   1  -4    8.99    0.67
  -3   1   4    7.36    0.81
   3   1  -4    8.60    0.68
  -3   1   4    8.27    0.67
   3   1  -4    9.51    0.68
  -3   1   4    7.88    0.67
   3   1  -4    9.07    0.68
  -2  -1   4    1.95    0.19
   2  -1  -4    1.99    0.17
   2  -1  -4    1.73    0.20
   2  -1  -4    1.56    0.20
   2  -1  -4    2.18    0.19
   2  -1  -4    2.70    0.58
  -2   1   4    1.66    0.19
   2   1  -4    2.35    0.18
   2   1  -4    1.89    0.18
   2   1  -4    1.95    0.18
   2   1  -4    1.94    0.20
   2   1  -4    2.03    0.19
   2   1  -4    2.28    0.19
  -2   1   4    1.79    0.18
  -2   1   4    1.69    0.37
   2   1  -4    2.28    0.18
  -2   1   4    2.17    0.20
  -2   1   4    1.90    0.18
   2   1  -4    1.72    0.18
  -2   1   4    1.88    0.17
  -1  -1   4  498.55   37.11
   1  -1  -4  476.32   37.12
   1  -1  -4  556.69   37.32
   1  -1  -4  495.93   37.11
   1  -1  -4  477.96   37.12
  -1  -1   4  458.87   37.11
  -1  -1   4  406.98   37.11
   1   1  -4  551.08   37.12
   1   1  -4  485.64   37.11
   1   1  -4  441.33   37.13
  -1   1   4  471.06   37.10
   1   1  -4  425.61   37.11
  -1   1   4  541.09   37.12
   1   1  -4  463.82   37.11
   1   1  -4  459.69   37.11
  -1   1   4  422.66   37.11
  -1   1   4  472.50   37.11
   1   1  -4  508.88   37.12
   1   1  -4  555.90   37.15
   1   1  -4  465.75   37.11
  -1   1   4  438.78   37.11
   0  -1   4  300.00   23.41
   0  -1   4  278.61   23.41
   0  -1  -4  342.63   23.41
   0  -1  -4  326.70   23.42
   0  -1  -4  287.29   23.42
   0  -1  -4  286.53   23.41
   0  -1  -4  325.17   23.59
   0  -1   4  334.35   23.42
   0  -1  -4  312.21   23.43
   0  -1   4  258.85   23.42
   0   1  -4  276.20   23.54
   0   1   4  285.06   23.42
   0   1  -4  300.25   23.42
   0   1   4  335.41   23.42
   0   1   4  308.92   23.41
   0   1  -4  280.71   23.42
   0   1  -4  331.26   23.42
   0   1   4  277.72   23.42
   1  -1   4  253.48   19.49
   1  -1   4  264.38   19.48
  -1  -1  -4  246.11   19.48
  -1  -1  -4  227.72   19.48
  -1  -1  -4  271.02   19.68
   1  -1   4  280.62   19.48
   1  -1   4  258.68   19.48
   1  -1   4  256.29   19.48
  -1  -1  -4  266.92   19.47
  -1  -1  -4  253.28   19.48
   1   1   4  264.27   19.48
   1   1   4  238.58   19.49
  -1   1  -4  227.87   19.47
  -1   1  -4  251.45   19.48
   1   1   4  235.60   19.48
   1   1   4  221.94   19.48
  -1   1  -4  260.91   19.48
  -2  -1  -4  320.88   25.23
  -2  -1  -4  343.94   25.00
  -2  -1  -4  296.86   24.98
   2  -1   4  301.20   25.00
   2  -1   4  350.43   24.99
   2  -1   4  338.67   24.99
  -2  -1  -4  360.87   24.99
  -2  -1  -4  286.80   24.99
   2  -1   4  336.93   24.99
  -2   1  -4  307.17   24.99
   2   1   4  326.52   24.99
   2   1   4  288.94   25.00
  -2   1  -4  297.03   24.98
  -2   1  -4  347.63   25.00
   2   1   4  338.86   24.99
   3  -1   4   29.34    2.24
   3  -1   4   29.72    2.23
   3  -1   4   27.57    2.25
  -3  -1  -4   32.47    2.24
  -3  -1  -4   26.98    2.24
   3  -1   4   25.23    2.24
  -3  -1  -4   28.33    2.25
   3   1   4   26.58    2.24
  -3   1  -4   28.64    2.23
   3   1   4   32.26    2.23
  -3   1  -4   28.92    2.23
  -3   1  -4   27.77    2.22
  -3   1  -4   27.34    2.24
   3   1   4   30.55    2.24
  -3   1  -4   25.81    2.24
   4  -1   4   15.06    1.16
  -4  -1  -4   12.36    1.15
  -4  -1  -4   14.45    1.17
  -4  -1  -4   12.84    1.14
   4  -1   4   14.21    1.15
  -4  -1  -4   15.59    1.24
  -4  -1  -4   13.85    1.50
  -4  -1  -4   15.35    1.21
   4  -1   4   14.21    1.19
  -4   1  -4   12.99    1.14
  -4   1  -4   14.04    1.13
  -4   1  -4   11.13    1.40
  -4   1  -4   15.50    1.52
   4   1   4   15.64    1.20
  -4   1  -4   13.85    1.15
  -4   1  -4   16.25    1.32
  -4   1  -4   14.75    1.18
  -4   1  -4   13.50    1.15
   4   1   4   12.93    1.15
   5  -1   4    4.69    0.47
  -5  -1  -4    5.13    0.70
  -5  -1  -4    4.87    0.59
  -5  -1  -4    4.18    0.46
  -5  -1  -4    3.84    0.88
  -5  -1  -4    4.82    0.43
   5  -1   4    5.27    0.58
  -5  -1  -4    5.01    0.47
  -5  -1  -4    5.02    0.50
  -5   1  -4    5.19    1.10
  -5   1  -4    3.71    0.87
  -5   1  -4    4.55    0.48
  -5   1  -4    4.44    0.53
   5   1   4    5.90    0.55
  -5   1  -4    4.49    0.66
  -5   1  -4    4.47    0.46
  -6  -1  -4   14.51    1.46
   6  -1   4   15.60    1.26
  -6  -1  -4   12.69    1.72
  -6  -1  -4   14.04    1.34
  -6  -1  -4   14.92    1.26
  -6  -1  -4   14.94    1.24
   6   1   4   16.02    1.32
  -6   1  -4   14.63    1.52
  -6   1  -4   15.10    1.26
  -6   1  -4   16.35    1.25
  -6   1  -4   11.55    1.64
  -6   1  -4   13.79    1.82
  -6   1  -4   15.03    1.22
   6   1   4   14.89    1.25
  -7  -1  -4    0.03    0.17
  -7  -1  -4   -0.08    0.38
  -7  -1  -4    0.43    0.81
   7  -1   4   -0.10    0.21
  -7  -1  -4    0.10    0.21
  -7  -1  -4    0.23    0.77
  -7   1  -4    0.09    0.17
  -7   1  -4    0.14    0.13
  -7   1  -4    1.00    0.64
   7   1   4   -0.09    0.20
  -7   1  -4   -0.14    0.16
  -7   1  -4   -0.04    0.18
  -8  -1  -4    1.54    0.26
  -8  -1  -4    0.63    0.47
   8  -1   4    1.58    0.31
   8   1   4    1.17    0.26
  -8   1  -4    1.42    0.26
  -8   1  -4    1.44    0.21
  -8  -2   4    0.61    0.42
   8  -2  -4   -0.11    0.15
  -8  -2   4    0.72    0.52
  -8  -2   4   -0.19    0.68
  -8   2   4    0.06    0.62
  -8   2   4    0.04    0.12
  -8   2   4    0.00    0.15
   8   2  -4   -0.40    0.26
  -8   2   4    1.54    0.84
   7  -2  -4    0.43    0.17
  -7  -2   4    0.61    0.44
  -7  -2   4    0.76    0.39
  -7  -2   4    0.74    0.66
  -7   2   4   -0.86    0.59
  -7   2   4    1.19    0.69
  -7   2   4    0.26    0.17
  -7   2   4    0.18    0.12
  -7   2   4    0.33    0.17
  -7   2   4    0.69    0.52
  -7   2   4    0.20    0.33
  -6  -2   4    2.52    0.33
  -6  -2   4    2.72    0.58
   6  -2  -4    2.65    0.29
  -6  -2   4    2.08    0.47
  -6  -2   4    3.07    0.72
  -6   2   4    2.36    0.60
  -6   2   4    2.62    0.44
  -6   2   4    1.60    0.52
  -6   2   4    2.26    0.82
  -6   2   4    2.81    0.32
  -6   2   4    2.65    0.33
  -6   2   4    2.43    0.29
  -6   2   4    3.06    0.64
  -5  -2   4   13.99    1.11
  -5  -2   4   11.76    1.12
   5  -2  -4   11.31    0.99
  -5  -2   4   13.22    1.26
  -5  -2   4   11.42    1.42
  -5   2   4   12.52    1.05
  -5   2   4   13.47    1.22
  -5   2   4   10.78    1.01
  -5   2   4   11.21    1.00
  -5   2   4   13.84    1.21
  -5   2   4   10.78    0.98
  -5   2   4   10.82    1.38
  -5   2   4   11.74    1.23
  -4  -2   4    7.02    0.75
  -4  -2   4    5.42    0.53
  -4  -2   4    6.92    0.57
  -4  -2   4    6.48    0.95
   4  -2  -4    5.30    0.52
  -4  -2   4    7.31    0.62
  -4  -2   4    5.19    0.52
   4  -2  -4    5.37    0.64
  -4   2   4    5.68    0.50
  -4   2   4    7.26    0.61
  -4   2   4    6.07    0.94
  -4   2   4    5.72    0.52
  -4   2   4    5.41    0.54
   4   2  -4    5.66    0.53
  -4   2   4    5.92    0.72
  -4   2   4    6.66    0.53
  -4   2   4    5.57    0.53
  -4   2   4    6.74    0.81
   4   2  -4    6.72    0.53
  -3  -2   4   82.69    6.05
   3  -2  -4   77.78    5.99
  -3  -2   4   76.21    6.18
  -3  -2   4   81.07    6.03
  -3  -2   4   84.77    6.08
   3  -2  -4   77.73    5.99
  -3   2   4   75.85    6.12
   3   2  -4   85.20    5.98
   3   2  -4   82.76    5.99
  -3   2   4   79.09    6.10
  -3   2   4   72.67    5.98
  -3   2   4   65.16    6.00
   3   2  -4   84.26    5.98
  -3   2   4   82.35    6.00
   3   2  -4   76.87    5.98
   3   2  -4   79.86    6.00
  -3   2   4   80.72    6.04
  -3   2   4   70.48    6.01
   3   2  -4   67.28    5.97
  -3   2   4   67.41    5.99
  -3   2   4   70.77    6.10
  -3   2   4   75.17    5.99
   3   2  -4   76.29    5.99
   2  -2  -4   63.86    5.82
  -2  -2   4   68.19    5.56
  -2  -2   4   67.87    5.49
   2  -2  -4   78.93    5.49
   2  -2  -4   75.64    5.50
   2  -2  -4   64.79    5.51
  -2  -2   4   71.25    5.52
   2   2  -4   64.19    5.49
   2   2  -4   73.11    5.49
   2   2  -4   76.97    5.49
   2   2  -4   67.56    5.49
   2   2  -4   65.23    5.55
  -2   2   4   72.00    5.51
  -2   2   4   66.92    5.49
  -2   2   4   81.76    5.51
   2   2  -4   68.61    5.50
  -2   2   4   69.45    5.48
   2   2  -4   69.23    5.49
   2   2  -4   78.23    5.51
  -1  -2   4   19.31    1.43
   1  -2  -4   20.60    1.43
   1  -2  -4   18.96    1.44
  -1  -2   4   16.84    1.55
  -1  -2   4   16.19    1.42
   1  -2  -4   19.13    1.44
   1  -2  -4   17.29    1.43
   1  -2  -4   16.56    1.69
   1  -2  -4   19.07    1.42
  -1  -2   4   19.50    1.42
   1   2  -4   17.64    1.43
   1   2  -4   16.58    1.42
  -1   2   4   16.60    1.42
   1   2  -4   20.33    1.42
  -1   2   4   17.78    1.42
   1   2  -4   18.84    1.42
   1   2  -4   16.40    1.57
  -1   2   4   17.35    1.66
   1   2  -4   19.55    1.43
   0  -2  -4   10.76    0.87
   0  -2  -4   10.55    0.87
   0  -2  -4   13.31    1.19
   0  -2  -4   10.27    0.88
   0  -2   4   11.67    0.87
   0  -2   4    9.99    0.87
   0  -2  -4   11.42    0.86
   0   2  -4    9.46    0.86
   0   2   4   11.88    0.87
   0   2   4   11.97    0.88
   0   2  -4   11.70    0.86
   0   2  -4    9.38    0.87
   0   2   4   12.41    0.86
   0   2  -4    9.94    1.14
   0   2   4   10.44    0.86
   0   2   4   10.35    0.86
   1  -2   4   60.49    4.26
   1  -2   4   55.97    4.25
   1  -2   4   50.36    4.26
  -1  -2  -4   52.29    4.49
  -1  -2  -4   55.33    4.27
  -1  -2  -4   51.96    4.25
  -1  -2  -4   55.02    4.27
   1  -2   4   54.70    4.26
   1  -2   4   60.42    4.26
   1   2   4   58.87    4.26
  -1   2  -4   60.85    4.26
   1   2   4   61.07    4.56
   1   2   4   60.26    4.27
  -1   2  -4   52.73    4.52
  -1   2  -4   52.19    4.54
  -1   2  -4   49.16    4.26
  -1   2  -4   49.35    4.25
   1   2   4   51.75    4.25
   1   2   4   48.34    4.26
  -2  -2  -4    0.79    0.14
  -2  -2  -4    0.84    0.10
   2  -2   4    0.97    0.11
   2  -2   4    0.98    0.14
  -2  -2  -4    0.75    0.11
   2  -2   4    0.69    0.12
   2  -2   4    0.89    0.11
  -2   2  -4    0.75    0.10
  -2   2  -4    0.21    0.86
  -2   2  -4    0.81    0.13
  -2   2  -4    0.90    0.12
   2   2   4    0.65    0.13
  -2   2  -4    0.79    0.09
   2   2   4    0.86    0.12
   2   2   4    0.61    0.12
   3  -2   4    2.13    0.26
   3  -2   4    2.06    0.25
   3  -2   4    2.91    0.25
  -3  -2  -4    3.04    0.73
   3  -2   4    2.14    0.24
  -3  -2  -4    2.65    0.25
  -3  -2  -4    2.89    0.35
  -3  -2  -4    2.81    0.32
   3  -2   4    2.82    0.28
  -3   2  -4    2.60    0.24
   3   2   4    2.37    0.24
   3   2   4    2.45    0.32
  -3   2  -4    2.28    0.22
  -3   2  -4    3.08    0.32
   3   2   4    2.40    0.24
  -4  -2  -4    3.62    0.35
  -4  -2  -4    3.79    0.43
  -4  -2  -4    3.56    0.71
   4  -2   4    2.28    0.46
  -4  -2  -4    2.75    0.41
   4  -2   4    3.26    0.35
  -4  -2  -4    3.00    0.38
   4  -2   4    3.53    0.36
  -4  -2  -4    3.69    0.34
  -4   2  -4    3.89    0.34
  -4   2  -4    3.18    0.31
  -4   2  -4    2.79    0.31
  -4   2  -4    3.04    0.39
   4   2   4    3.02    0.39
  -4   2  -4    3.35    0.34
  -4   2  -4    2.66    0.80
   5  -2   4   -0.12    0.18
  -5  -2  -4   -0.28    0.23
  -5  -2  -4    0.00    0.37
  -5  -2  -4   -0.21    0.67
   5  -2   4    0.15    0.12
  -5  -2  -4    0.03    0.14
  -5  -2  -4    0.15    0.21
  -5   2  -4    0.04    0.15
  -5   2  -4   -0.83    1.29
  -5   2  -4    0.49    0.41
  -5   2  -4   -0.40    0.24
  -5   2  -4    0.29    0.13
   5   2   4   -0.11    0.24
  -5   2  -4   -0.01    0.12
  -6  -2  -4    0.85    0.54
   6  -2   4    2.14    0.27
   6  -2   4    2.07    0.33
  -6  -2  -4    2.60    0.31
  -6  -2  -4    0.77    0.87
  -6  -2  -4    1.79    0.40
  -6   2  -4    1.67    0.62
  -6   2  -4    2.05    0.33
   6   2   4    2.87    0.43
  -6   2  -4    1.85    0.29
  -6   2  -4    2.33    0.43
   7  -2   4   -0.34    0.23
  -7  -2  -4   -0.43    0.35
  -7  -2  -4   -0.43    0.82
   7  -2   4    0.19    0.15
  -7  -2  -4    0.20    0.17
  -7   2  -4   -0.15    0.27
  -7   2  -4    1.32    0.93
  -7   2  -4    0.13    0.17
   7   2   4   -0.01    0.20
   7   2   4    0.30    0.41
  -7   2  -4    0.06    0.11
   8  -2   4    6.31    0.53
  -8  -2  -4    6.27    0.55
  -8   2  -4    5.70    0.54
  -8   2  -4    5.49    0.50
   8   2   4    4.75    0.56
  -8  -3   4    1.04    0.68
  -8  -3   4    1.11    0.42
   8  -3  -4    1.56    0.25
  -8  -3   4    0.87    0.49
  -8   3   4    1.33    0.21
   8   3  -4    1.63    0.29
  -7  -3   4    2.97    0.62
  -7  -3   4    3.97    0.87
   7  -3  -4    3.17    0.34
  -7  -3   4    2.12    0.47
  -7   3   4    2.08    0.76
  -7   3   4    4.95    1.28
  -7   3   4    2.73    0.32
  -7   3   4    2.16    0.41
  -7   3   4    2.66    0.35
  -6  -3   4    3.41    0.61
   6  -3  -4    4.17    0.40
  -6  -3   4    3.63    0.85
  -6  -3   4    2.22    1.01
  -6  -3   4    3.99    0.63
  -6  -3   4    4.22    0.42
  -6   3   4    4.06    0.43
  -6   3   4    3.48    0.50
  -6   3   4    3.24    0.37
   6   3  -4    5.44    0.78
  -6   3   4    4.66    0.99
  -6   3   4    3.01    0.74
  -5  -3   4    0.39    0.45
   5  -3  -4    0.28    0.13
  -5  -3   4   -0.22    0.26
  -5  -3   4   -0.67    0.69
  -5  -3   4    0.48    0.29
  -5  -3   4   -0.19    0.21
  -5   3   4    0.02    0.11
  -5   3   4    0.11    0.55
  -5   3   4   -0.17    0.23
  -5   3   4    1.19    0.65
  -5   3   4    0.18    0.14
  -4  -3   4    1.77    0.32
  -4  -3   4    2.15    0.42
  -4  -3   4    2.18    0.47
   4  -3  -4    1.63    0.30
  -4  -3   4    2.27    0.36
  -4  -3   4    1.32    0.66
  -4   3   4    2.38    0.28
  -4   3   4    2.52    0.26
  -4   3   4    1.80    0.24
   4   3  -4    2.50    0.31
  -4   3   4    2.36    0.59
  -4   3   4    1.98    0.34
  -4   3   4    2.13    0.54
  -3  -3   4    0.68    0.24
  -3  -3   4    0.45    0.26
   3  -3  -4    0.46    0.13
  -3  -3   4    0.63    0.16
   3  -3  -4    0.45    0.11
  -3  -3   4    0.32    0.20
  -3  -3   4    0.67    0.22
   3  -3  -4    0.73    0.14
  -3  -3   4    0.31    0.47
  -3  -3   4    0.35    0.23
  -3   3   4    0.23    0.19
  -3   3   4    0.27    0.12
   3   3  -4    0.53    0.12
  -3   3   4    0.42    0.44
  -3   3   4    0.52    0.14
  -3   3   4    0.44    0.12
  -3   3   4    0.47    0.12
   3   3  -4    0.35    0.12
   3   3  -4    0.18    0.13
   3   3  -4    0.77    0.14
   2  -3  -4   48.87    3.69
  -2  -3   4   50.53    3.76
  -2  -3   4   46.09    3.74
  -2  -3   4   50.43    3.90
  -2  -3   4   43.43    3.73
   2  -3  -4   42.81    3.71
  -2  -3   4   47.99    3.69
   2  -3  -4   50.58    3.70
  -2  -3   4   47.16    3.73
   2  -3  -4   40.12    3.71
   2  -3  -4   40.33    3.71
   2   3  -4   50.64    3.69
   2   3  -4   44.55    3.70
  -2   3   4   51.19    3.70
   2   3  -4   53.08    3.71
  -2   3   4   49.70    3.70
  -2   3   4   45.48    3.72
  -2   3   4   47.17    3.71
  -2   3   4   49.16    3.74
  -2   3   4   48.34    3.68
   2   3  -4   53.69    3.69
  -2   3   4   49.55    3.75
   2   3  -4   40.12    3.70
   1  -3  -4   27.14    1.93
   1  -3  -4   22.32    1.92
   1  -3  -4   28.21    2.42
  -1  -3   4   24.66    1.92
   1  -3  -4   20.84    1.93
  -1  -3   4   24.01    1.91
   1  -3  -4   26.04    1.92
   1   3  -4   26.22    1.94
   1   3  -4   21.84    1.91
  -1   3   4   21.48    1.94
   1   3  -4   24.95    1.93
  -1   3   4   24.99    1.91
  -1   3   4   26.59    2.35
   0  -3   4   14.95    1.24
   0  -3  -4   16.84    1.24
   0  -3  -4   14.07    1.72
   0  -3  -4   13.68    1.25
   0  -3  -4   15.25    1.23
   0  -3  -4   15.43    1.24
   0  -3   4   16.22    1.24
   0   3   4   15.07    1.22
   0   3   4   16.55    1.26
   0   3  -4   15.88    1.26
   0   3  -4   17.60    1.23
   0   3  -4   12.94    1.23
   0   3   4   15.60    1.23
   0   3   4   17.51    1.22
   0   3   4   15.67    1.65
  -1  -3  -4   76.94    6.37
   1  -3   4   78.31    6.35
  -1  -3  -4   85.21    6.38
   1  -3   4   76.02    6.37
  -1  -3  -4   82.38    6.36
   1  -3   4   79.07    6.37
  -1  -3  -4   76.82    6.39
   1  -3   4   86.33    6.37
   1  -3   4   89.32    6.35
  -1  -3  -4   86.84    6.37
   1  -3   4   82.47    6.40
   1   3   4   77.76    6.37
   1   3   4   71.62    6.38
  -1   3  -4   73.65    6.36
   1   3   4   80.65    6.37
   1   3   4   91.82    6.39
  -1   3  -4   71.38    6.36
   1   3   4   84.30    6.36
  -1   3  -4   94.59    6.37
  -1   3  -4   82.86    6.39
   1   3   4   92.39    6.36
   2  -3   4    1.10    0.23
  -2  -3  -4    1.70    0.28
   2  -3   4    1.83    0.17
   2  -3   4    1.60    0.34
  -2  -3  -4    1.34    0.20
  -2  -3  -4    1.20    0.25
  -2  -3  -4    1.42    0.64
  -2  -3  -4    1.68    0.20
   2  -3   4    1.64    0.22
   2  -3   4    1.53    0.20
   2  -3   4    1.73    0.15
   2  -3   4    1.16    0.24
  -2  -3  -4    1.51    0.27
  -2  -3  -4    1.57    0.15
  -2  -3  -4    1.51    0.18
  -2   3  -4    1.91    0.26
  -2   3  -4    1.66    0.18
   2   3   4    1.96    0.20
   2   3   4    1.65    0.22
   2   3   4    1.74    0.18
  -2   3  -4    1.48    0.18
  -2   3  -4    1.61    0.21
   2   3   4    1.85    0.22
  -3  -3  -4    0.10    0.18
  -3  -3  -4    0.93    0.49
  -3  -3  -4    0.16    0.11
  -3  -3  -4    0.43    0.20
   3  -3   4    0.54    0.12
   3  -3   4    0.18    0.34
  -3  -3  -4    0.28    0.14
   3  -3   4    0.26    0.13
  -3  -3  -4    0.59    0.67
   3  -3   4    0.28    0.13
   3  -3   4    0.50    0.18
  -3  -3  -4    0.20    0.19
   3   3   4    0.09    0.12
  -3   3  -4    0.40    0.11
   3   3   4    0.38    0.19
   3   3   4    0.27    0.15
  -3   3  -4    0.21    0.20
  -3   3  -4    0.14    0.10
  -3   3  -4    0.55    0.12
  -3   3  -4    0.28    0.39
  -3   3  -4    0.51    0.12
  -3   3  -4    0.42    0.14
  -4  -3  -4    9.61    0.83
   4  -3   4    9.64    0.84
  -4  -3  -4    9.56    0.91
  -4  -3  -4    9.35    0.86
   4  -3   4    9.24    0.81
  -4  -3  -4    8.55    1.16
  -4  -3  -4   10.04    0.90
  -4   3  -4    9.66    0.79
   4   3   4    9.38    0.83
  -4   3  -4    9.49    1.02
  -4   3  -4   10.14    0.88
   4   3   4   10.17    0.88
  -4   3  -4    9.95    0.83
   5  -3   4   14.06    1.14
  -5  -3  -4   11.44    1.48
  -5  -3  -4   12.80    1.20
   5  -3   4   15.99    1.12
  -5  -3  -4   13.02    1.16
  -5  -3  -4   12.41    1.21
   5   3   4   13.57    1.19
  -5   3  -4   12.25    1.17
  -5   3  -4   12.55    1.38
  -6  -3  -4   -0.28    0.81
  -6  -3  -4   -0.04    0.18
  -6  -3  -4    0.03    0.46
   6  -3   4    0.16    0.16
   6  -3   4    0.00    0.23
  -6  -3  -4    0.21    0.29
  -6  -3  -4    0.38    0.25
  -6   3  -4   -0.09    0.16
   6   3   4    0.32    0.31
  -6   3  -4    0.17    0.12
  -6   3  -4    0.01    0.28
   7  -3   4    0.33    0.17
  -7  -3  -4   -0.10    0.87
  -7  -3  -4    0.47    0.35
   7  -3   4    0.16    0.26
  -7  -3  -4    0.71    0.20
  -7  -3  -4    0.45    0.61
  -7   3  -4    0.47    0.13
  -7   3  -4    0.28    0.18
   7   3   4    0.62    0.23
  -7   3  -4    0.62    0.30
   7   3   4   -0.01    0.36
   8  -3   4    0.70    0.32
  -8  -3  -4   -0.52    1.00
  -8  -3  -4    0.40    0.34
  -8  -3  -4    0.00    0.18
   8  -3   4   -0.01    0.16
   8   3   4    0.06    0.20
  -8   3  -4    0.21    0.11
  -8   3  -4    0.09    0.16
   8  -4  -4    0.36    0.17
  -8  -4   4   -0.89    0.61
  -8  -4   4   -0.59    0.39
   8  -4  -4    0.06    0.18
  -8  -4   4    0.86    0.47
   8   4  -4    0.01    0.22
  -7  -4   4   -0.29    0.60
  -7  -4   4    0.29    0.40
   7  -4  -4    0.68    0.20
  -7  -4   4    1.00    0.38
  -7   4   4    0.49    0.17
  -7   4   4   -0.14    0.25
  -7   4   4    0.28    0.14
  -6  -4   4    0.52    0.35
  -6  -4   4    0.97    0.37
  -6  -4   4    0.12    0.88
   6  -4  -4    0.79    0.20
  -6  -4   4    0.26    0.55
   6   4  -4    0.93    0.33
  -6   4   4    0.37    0.14
  -6   4   4    0.32    0.17
  -6   4   4    0.15    0.27
  -5  -4   4    0.52    0.82
  -5  -4   4    1.63    0.36
  -5  -4   4    1.33    0.29
  -5  -4   4    1.04    0.52
  -5  -4   4    1.49    0.38
   5  -4  -4    1.05    0.21
  -5   4   4    1.16    0.22
  -5   4   4    1.15    0.22
  -5   4   4    1.38    0.21
  -4  -4   4   22.43    1.95
  -4  -4   4   22.53    1.89
  -4  -4   4   23.51    2.29
   4  -4  -4   22.58    1.87
  -4  -4   4   24.61    1.94
  -4  -4   4   25.30    2.05
  -4   4   4   23.01    1.85
  -4   4   4   22.08    1.85
  -4   4   4   23.40    1.87
  -4   4   4   22.75    1.93
   3  -4  -4   10.51    0.86
  -3  -4   4    9.92    0.92
  -3  -4   4   11.23    0.99
  -3  -4   4   11.06    1.36
  -3  -4   4    8.52    0.87
  -3  -4   4   11.44    0.90
   3  -4  -4    9.36    0.85
  -3   4   4    9.82    0.85
  -3   4   4   10.74    0.92
  -3   4   4    9.98    0.89
  -3   4   4    9.39    0.83
  -2  -4   4    0.92    0.23
  -2  -4   4    0.78    0.32
  -2  -4   4    1.14    0.17
   2  -4  -4    1.22    0.21
   2  -4  -4    0.95    0.19
  -2  -4   4    0.70    0.24
  -2  -4   4    0.17    0.48
  -2  -4   4    0.87    0.25
  -2  -4   4    0.79    0.24
  -2   4   4    1.33    0.18
  -2   4   4    0.86    0.18
  -2   4   4    1.42    0.20
  -2   4   4    1.09    0.18
  -2   4   4    0.98    0.24
  -1  -4   4   23.75    2.08
  -1  -4   4   28.78    2.12
  -1  -4   4   25.22    2.10
   1  -4  -4   26.18    2.04
   1  -4  -4   27.40    2.14
  -1  -4   4   26.61    2.04
  -1  -4   4   27.29    2.09
   1  -4  -4   23.20    2.07
   1  -4  -4   26.10    2.07
   1   4  -4   23.78    2.04
  -1   4   4   25.39    2.06
  -1   4   4   25.56    2.06
  -1   4   4   26.00    2.04
  -1   4   4   26.77    2.10
  -1   4   4   27.24    2.04
   0  -4   4    4.11    0.44
   0  -4  -4    3.67    0.48
   0  -4  -4    2.80    0.37
   0  -4   4    2.87    0.37
   0  -4   4    3.28    0.41
   0  -4  -4    3.52    0.30
   0  -4  -4    3.27    0.96
   0  -4   4    4.81    0.83
   0  -4  -4    2.76    0.31
   0  -4  -4    3.54    0.37
   0  -4  -4    3.16    0.35
   0  -4   4    3.65    0.32
   0   4  -4    3.53    0.44
   0   4   4    3.43    0.33
   0   4  -4    3.13    0.32
   0   4   4    3.62    0.33
   0   4  -4    2.98    0.31
   0   4   4    3.79    0.29
   0   4   4    3.62    0.32
   1  -4   4    0.19    0.20
  -1  -4  -4    0.41    0.19
  -1  -4  -4    0.77    0.32
   1  -4   4    0.39    0.29
   1  -4   4    0.10    0.10
  -1  -4  -4    0.33    0.18
  -1  -4  -4    0.16    0.12
  -1  -4  -4    0.41    0.73
   1  -4   4    0.36    0.16
  -1   4  -4    0.60    0.14
   1   4   4    0.12    0.10
   1   4   4    0.31    0.13
  -1   4  -4    0.00    0.20
   1   4   4    0.31    0.10
   1   4   4    0.32    0.12
  -1   4  -4    0.11    0.09
  -1   4  -4    0.26    0.10
  -2  -4  -4    5.48    0.55
  -2  -4  -4    4.40    0.48
  -2  -4  -4    6.03    1.19
  -2  -4  -4    5.70    0.54
  -2  -4  -4    5.65    0.70
   2  -4   4    5.51    0.55
   2  -4   4    6.90    0.69
   2  -4   4    5.24    0.50
  -2  -4  -4    5.63    0.56
   2   4   4    4.87    0.51
  -2   4  -4    5.87    0.52
  -2   4  -4    6.59    0.56
  -2   4  -4    5.61    0.48
  -2   4  -4    5.67    0.49
   2   4   4    5.58    0.50
  -2   4  -4    5.23    0.48
   3  -4   4   17.80    1.49
  -3  -4  -4   16.89    1.40
  -3  -4  -4   13.89    1.52
  -3  -4  -4   17.60    1.96
   3  -4   4   16.71    1.36
  -3  -4  -4   16.51    1.40
   3  -4   4   16.90    1.40
  -3  -4  -4   17.63    1.40
  -3   4  -4   16.81    1.41
  -3   4  -4   16.09    1.35
  -3   4  -4   15.98    1.34
   3   4   4   17.05    1.36
  -4  -4  -4    7.44    0.82
  -4  -4  -4    8.03    0.78
  -4  -4  -4    6.01    1.37
  -4  -4  -4    7.29    0.76
   4  -4   4    8.62    0.72
  -4  -4  -4    7.88    0.71
   4  -4   4    7.77    0.75
  -4   4  -4    8.22    0.68
   4   4   4    8.02    0.79
   4   4   4    8.84    0.72
  -4   4  -4    7.62    0.79
  -4   4  -4    8.05    0.71
  -5  -4  -4   -0.26    0.29
  -5  -4  -4    0.05    0.19
   5  -4   4    0.11    0.16
  -5  -4  -4    0.35    0.33
  -5  -4  -4    0.40    0.77
  -5  -4  -4    0.17    0.25
   5  -4   4    0.50    0.25
  -5   4  -4    0.15    0.17
  -5   4  -4    0.58    0.28
   5   4   4    0.14    0.27
  -6  -4  -4    4.40    0.52
  -6  -4  -4    3.71    0.63
  -6  -4  -4    3.66    0.57
  -6  -4  -4    5.04    0.48
   6  -4   4    5.64    0.56
  -6  -4  -4    3.77    0.99
  -6   4  -4    3.68    0.53
  -6   4  -4    5.30    0.44
  -6   4  -4    4.25    0.48
   6   4   4    4.14    0.55
  -7  -4  -4   -0.01    0.21
   7  -4   4    0.30    0.18
  -7  -4  -4   -0.87    0.99
   7  -4   4    0.56    0.32
  -7  -4  -4   -0.70    0.57
  -7   4  -4    0.31    0.28
  -7   4  -4    0.20    0.11
  -7  -5   4   -0.46    0.63
  -7  -5   4    0.86    0.52
   7  -5  -4    0.41    0.22
   7  -5  -4    0.52    0.18
  -7  -5   4    0.64    0.41
  -7   5   4   -0.04    0.26
  -7   5   4    0.37    0.18
   6  -5  -4    0.47    0.19
  -6  -5   4   -0.23    0.38
   6  -5  -4   -0.04    0.18
  -6  -5   4    0.18    0.60
  -6  -5   4    0.31    0.33
  -6  -5   4    0.08    0.86
   6   5  -4    0.49    0.29
  -6   5   4   -0.20    0.26
   5  -5  -4    1.94    0.33
  -5  -5   4    2.08    0.51
  -5  -5   4    2.52    1.09
  -5  -5   4    2.94    0.49
   5  -5  -4    2.45    0.35
  -5  -5   4    2.79    0.64
  -5   5   4    2.46    0.33
  -5   5   4    2.83    0.45
  -4  -5   4    0.25    0.79
   4  -5  -4    0.19    0.16
  -4  -5   4    0.06    0.41
  -4  -5   4   -0.01    0.35
  -4  -5   4   -0.27    0.27
  -4  -5   4   -0.05    0.29
   4  -5  -4    0.00    0.18
  -4   5   4   -0.12    0.15
   4   5  -4   -0.04    0.20
  -4   5   4   -0.12    0.25
  -4   5   4    0.15    0.15
  -3  -5   4    0.50    0.24
   3  -5  -4   -0.02    0.17
  -3  -5   4    1.20    0.75
  -3  -5   4    0.16    0.34
  -3  -5   4    0.21    0.24
  -3  -5   4    0.34    0.31
  -3  -5   4   -0.04    0.33
   3  -5  -4    0.41    0.17
  -3   5   4   -0.07    0.26
  -3   5   4    0.38    0.17
  -3   5   4    0.16    0.16
  -2  -5   4   -0.70    0.38
   2  -5  -4   -0.02    0.17
  -2  -5   4    0.27    0.24
  -2  -5   4   -0.04    0.24
  -2  -5   4   -0.05    0.62
   2  -5  -4    0.19    0.18
  -2  -5   4    0.01    0.26
  -2   5   4   -0.28    0.24
  -2   5   4    0.19    0.13
  -2   5   4   -0.01    0.16
   2   5  -4    0.34    0.16
   1  -5  -4   12.32    1.10
  -1  -5   4   12.27    1.11
  -1  -5   4   13.74    1.15
  -1  -5   4   13.52    1.15
   1  -5  -4   13.59    1.09
   1  -5  -4   11.88    1.14
  -1  -5   4   13.77    1.11
  -1  -5   4   15.77    1.52
   1  -5  -4   13.48    1.17
  -1   5   4   13.37    1.13
  -1   5   4   12.19    1.06
  -1   5   4   11.54    1.06
   1   5  -4   12.13    1.05
   0  -5   4    0.50    0.76
   0  -5  -4   -0.07    0.18
   0  -5   4    0.01    0.19
   0  -5  -4    0.04    0.20
   0  -5   4   -0.19    0.23
   0  -5  -4   -0.74    1.03
   0  -5   4   -0.04    0.23
   0  -5  -4    0.18    0.35
   0   5  -4    0.11    0.31
   0   5   4    0.06    0.12
   0   5   4   -0.09    0.13
   0   5  -4   -0.10    0.10
   1  -5   4    1.96    0.40
  -1  -5  -4    1.52    1.03
  -1  -5  -4    2.20    0.36
   1  -5   4    2.56    0.41
   1  -5   4    4.06    1.56
  -1  -5  -4    2.26    0.35
  -1  -5  -4    1.79    0.42
   1  -5   4    2.54    0.34
   1   5   4    2.39    0.29
   1   5   4    2.32    0.29
  -1   5  -4    2.56    0.26
  -1   5  -4    2.63    0.51
  -2  -5  -4    9.82    0.90
  -2  -5  -4    9.78    0.91
   2  -5   4   10.48    0.89
   2  -5   4   10.33    0.92
  -2  -5  -4   11.08    0.93
  -2  -5  -4    7.07    1.43
   2   5   4   10.13    0.85
   2   5   4    9.74    0.87
  -2   5  -4   10.41    0.84
  -2   5  -4   10.01    0.92
  -3  -5  -4    2.75    0.40
  -3  -5  -4    0.48    0.90
  -3  -5  -4    2.50    0.44
  -3  -5  -4    2.65    0.38
   3  -5   4    2.49    0.39
  -3  -5  -4    2.14    0.41
  -3  -5  -4    1.97    0.63
  -3  -5  -4    2.10    0.32
   3  -5   4    2.58    0.32
  -3   5  -4    1.81    0.38
  -3   5  -4    2.63    0.28
   3   5   4    2.12    0.32
  -4  -5  -4    3.92    0.41
   4  -5   4    3.43    0.47
  -4  -5  -4    3.33    0.48
  -4  -5  -4    2.97    0.53
  -4  -5  -4    3.21    0.46
   4  -5   4    4.14    0.40
  -4   5  -4    2.72    0.46
   4   5   4    3.71    0.41
   4   5   4    3.21    0.46
  -4   5  -4    3.60    0.35
  -4   5  -4    3.33    0.41
  -5  -5  -4   -0.07    0.29
  -5  -5  -4   -0.01    0.85
  -5  -5  -4    0.13    0.25
   5  -5   4    0.09    0.29
  -5  -5  -4   -0.14    0.23
  -5  -5  -4    0.47    0.28
  -5   5  -4    0.11    0.13
   5   5   4    0.49    0.27
  -5   5  -4    0.03    0.25
  -5   5  -4    0.24    0.19
  -5   5  -4    0.20    0.20
  -6  -5  -4    0.00    0.28
   6  -5   4    0.22    0.18
  -6  -5  -4    2.34    1.13
  -6  -5  -4   -0.18    0.39
  -6  -5  -4   -0.24    0.23
   6  -5   4    0.53    0.32
   6   5   4    0.41    0.29
  -6   5  -4   -0.16    0.17
  -6   5  -4    0.05    0.25
   7  -5   4    0.09    0.17
  -7  -5  -4    1.13    0.60
  -7  -5  -4   -0.16    0.31
  -7   5  -4   -0.05    0.25
  -7   5  -4    0.57    0.17
  -7   5  -4    0.23    0.11
  -6  -6   4    1.30    0.86
   6  -6  -4    1.16    0.24
   6  -6  -4    1.08    0.21
  -6  -6   4    1.58    0.48
  -6  -6   4    1.65    0.60
  -6  -6   4    0.74    0.36
  -6   6   4    0.68    0.17
   6   6  -4    1.16    0.43
  -6   6   4    0.99    0.27
  -5  -6   4    0.36    0.52
   5  -6  -4    0.73    0.22
  -5  -6   4    1.01    0.33
  -5  -6   4   -1.24    0.84
   5  -6  -4    0.58    0.20
  -5   6   4    0.42    0.18
  -5   6   4    0.25    0.27
  -5   6   4    0.48    0.17
  -4  -6   4    4.66    0.51
  -4  -6   4    4.30    0.99
   4  -6  -4    3.94    0.45
   4  -6  -4    2.96    0.39
  -4  -6   4    3.95    0.73
  -4   6   4    2.67    0.51
   4   6  -4    4.51    0.44
  -4   6   4    3.46    0.37
   3  -6  -4    1.44    0.43
   3  -6  -4    2.76    0.34
  -3  -6   4    2.41    0.94
   3  -6  -4    2.00    0.34
  -3  -6   4    2.52    0.41
  -3  -6   4    1.90    0.47
  -3  -6   4    2.02    0.39
  -3   6   4    1.85    0.39
  -3   6   4    1.56    0.27
   3   6  -4    2.54    0.32
   2  -6  -4    1.13    0.26
  -2  -6   4    0.92    0.83
  -2  -6   4    0.90    0.29
   2  -6  -4    1.44    0.41
  -2  -6   4    1.27    0.37
  -2  -6   4    1.00    0.27
   2  -6  -4    0.84    0.24
  -2   6   4    0.87    0.18
   2   6  -4    0.52    0.20
  -2   6   4    1.23    0.25
  -2   6   4    0.70    0.34
   1  -6  -4    2.65    0.54
  -1  -6   4    2.11    0.46
  -1  -6   4    2.81    0.97
  -1  -6   4    2.85    0.42
  -1  -6   4    2.74    0.41
  -1  -6   4    2.50    0.46
   1  -6  -4    2.76    0.38
   1  -6  -4    2.41    0.38
  -1   6   4    2.45    0.31
   1   6  -4    2.35    0.30
  -1   6   4    2.26    0.31
  -1   6   4    2.45    0.48
   0  -6   4   -0.06    0.24
   0  -6   4   -0.09    0.27
   0  -6  -4   -0.61    0.39
   0  -6   4   -0.01    0.28
   0  -6  -4    0.16    0.27
   0  -6  -4    0.16    0.24
   0  -6   4    0.27    0.23
   0  -6   4   -0.25    1.07
   0   6   4    0.07    0.15
   0   6  -4   -0.09    0.13
   0   6   4   -0.24    0.15
   1  -6   4    6.08    0.66
   1  -6   4    5.63    0.64
  -1  -6  -4    6.32    0.60
  -1  -6  -4    5.19    0.59
  -1  -6  -4    5.25    0.60
  -1  -6  -4    5.33    0.73
   1  -6   4    5.48    0.58
  -1   6  -4    4.85    0.50
   1   6   4    5.48    0.53
  -1   6  -4    5.45    0.61
   1   6   4    4.79    0.51
  -2  -6  -4   17.11    1.77
   2  -6   4   17.90    1.57
   2  -6   4   20.17    1.52
  -2  -6  -4   18.07    1.54
  -2  -6  -4   17.78    1.52
   2  -6   4   19.15    1.55
  -2  -6  -4   19.86    1.55
  -2  -6  -4   15.86    1.53
   2   6   4   18.36    1.48
   2   6   4   15.92    1.44
  -2   6  -4   17.35    1.45
  -2   6  -4   16.16    1.51
   3  -6   4   15.10    1.25
  -3  -6  -4   12.63    1.26
  -3  -6  -4   15.18    1.24
  -3  -6  -4   12.47    1.21
  -3  -6  -4   14.64    1.22
   3  -6   4   14.73    1.21
  -3   6  -4   13.43    1.16
   3   6   4   13.76    1.18
  -3   6  -4   12.93    1.22
  -4  -6  -4    0.16    0.28
   4  -6   4   -0.23    0.29
  -4  -6  -4    0.07    0.27
   4  -6   4   -0.11    0.20
  -4  -6  -4    0.08    0.27
   4   6   4    0.08    0.21
  -4   6  -4   -0.36    0.25
  -4   6  -4   -0.21    0.13
  -4   6  -4    0.20    0.14
  -5  -6  -4    0.05    0.29
  -5  -6  -4    0.21    0.25
   5  -6   4   -0.08    0.32
   5   6   4    0.73    0.29
  -5   6  -4    0.84    0.27
  -5   6  -4    0.69    0.19
   5   6   4    0.60    0.29
  -5   6  -4    0.59    0.14
  -6  -6  -4    2.88    0.36
   6  -6   4    2.18    0.43
  -6  -6  -4    2.95    0.51
   6   6   4    2.46    0.39
  -6   6  -4    1.83    0.40
  -6   6  -4    2.74    0.27
   5  -7  -4    0.48    0.23
  -5  -7   4    1.59    0.60
  -5  -7   4    0.00    0.37
   5  -7  -4    0.42    0.22
  -5  -7   4   -0.83    0.83
  -5   7   4    0.60    0.18
  -5   7   4    0.40    0.32
  -4  -7   4    0.74    0.46
   4  -7  -4   -0.08    0.21
   4  -7  -4    0.40    0.22
  -4  -7   4    0.51    0.88
  -4   7   4    0.34    0.26
   4   7  -4    0.24    0.22
  -4   7   4    0.11    0.15
  -3  -7   4    1.14    0.30
  -3  -7   4    0.96    0.28
   3  -7  -4    0.85    0.24
   3  -7  -4    0.96    0.27
  -3  -7   4   -0.44    0.91
  -3  -7   4    1.08    0.42
   3   7  -4    0.45    0.20
  -3   7   4    0.49    0.29
  -3   7   4    0.74    0.18
   2  -7  -4    3.34    0.44
   2  -7  -4    3.16    0.39
  -2  -7   4    3.44    0.45
  -2  -7   4    2.34    1.03
  -2  -7   4    2.65    0.41
  -2  -7   4    2.33    0.55
  -2   7   4    3.30    0.35
   2   7  -4    3.22    0.36
   2   7  -4    3.08    0.37
  -2   7   4    2.29    0.43
  -2   7   4    2.87    0.35
  -1  -7   4    0.71    0.32
   1  -7  -4    0.81    0.27
   1  -7  -4    0.65    0.26
  -1  -7   4    0.52    0.26
  -1  -7   4    0.46    0.26
  -1  -7   4   -0.56    1.07
   1   7  -4    0.93    0.18
  -1   7   4    0.60    0.19
  -1   7   4    0.65    0.18
   0  -7   4    1.85    0.36
   0  -7   4    1.24    0.31
   0  -7   4    1.89    0.41
   0  -7   4    1.96    0.41
   0  -7  -4    1.86    0.35
   0  -7  -4    2.04    0.39
   0  -7  -4    2.41    0.36
   0  -7   4    1.09    1.75
   0   7   4    2.00    0.27
   0   7   4    1.74    0.28
   0   7  -4    1.60    0.24
  -1  -7  -4    0.34    0.27
  -1  -7  -4    0.78    0.34
   1  -7   4    0.72    0.32
  -1  -7  -4    0.08    0.25
   1  -7   4    0.12    0.26
  -1  -7  -4    0.42    0.29
   1  -7   4   -0.01    0.30
   1  -7   4    0.55    0.25
   1   7   4    0.71    0.19
  -1   7  -4    0.62    0.15
  -2  -7  -4    0.20    0.35
   2  -7   4    0.20    0.29
  -2  -7  -4   -0.31    0.25
  -2  -7  -4    0.12    0.26
   2  -7   4   -0.03    0.28
   2  -7   4   -0.09    0.22
  -2  -7  -4    0.11    0.26
   2  -7   4    0.01    0.31
  -2   7  -4   -0.16    0.32
  -2   7  -4    0.21    0.13
   2   7   4    0.09    0.18
  -3  -7  -4    0.74    0.27
   3  -7   4    1.01    0.25
  -3  -7  -4    1.42    0.30
  -3  -7  -4    0.70    0.32
   3  -7   4    1.28    0.34
  -3  -7  -4    1.05    0.30
   3   7   4    1.07    0.26
   3   7   4    0.70    0.21
  -3   7  -4    1.22    0.20
  -3   7  -4    0.64    0.29
  -4  -7  -4    2.52    0.39
   4  -7   4    3.30    0.47
   4  -7   4    1.98    0.41
  -4  -7  -4    3.30    0.42
  -4  -7  -4    3.20    0.46
   4   7   4    2.63    0.39
  -4   7  -4    2.76    0.41
   4   7   4    2.61    0.35
  -4   7  -4    2.78    0.30
   5  -7   4    0.05    0.20
   5  -7   4   -0.43    0.37
  -5  -7  -4   -0.36    0.23
  -5  -7  -4    0.11    0.33
  -5  -7  -4   -0.04    0.33
  -5   7  -4    0.35    0.24
   5   7   4    0.20    0.24
   3  -8  -4    0.31    0.26
   3  -8  -4    0.01    0.22
  -3  -8   4   -0.22    0.46
  -3  -8   4    1.56    0.95
  -3  -8   4    0.03    0.27
   3   8  -4   -0.09    0.18
  -2  -8   4   -0.21    0.39
   2  -8  -4    0.24    0.22
  -2  -8   4   -0.05    0.24
   2  -8  -4   -0.06    0.26
  -2  -8   4    2.66    1.09
   2  -8  -4   -0.08    0.23
  -2   8   4   -0.10    0.13
  -1  -8   4    2.55    1.53
  -1  -8   4   -0.03    0.24
   1  -8  -4    0.48    0.26
  -1  -8   4    0.30    0.26
  -1  -8   4   -0.02    0.34
   1  -8  -4    0.58    0.23
   1  -8  -4    0.37    0.27
   1   8  -4    0.18    0.17
  -1   8   4    0.16    0.18
   0  -8   4    0.16    0.25
   0  -8  -4    0.23    0.26
   0  -8  -4    0.16    0.22
   0  -8   4   -0.22    0.26
   0  -8  -4   -0.07    0.27
   0  -8   4    0.51    0.33
   0   8  -4    0.16    0.15
   0   8   4    0.34    0.16
   0   8   4    0.48    0.17
   1  -8   4    1.08    0.27
   1  -8   4    1.13    0.30
  -1  -8  -4    0.99    0.29
   1  -8   4    1.34    0.34
  -1  -8  -4    1.33    0.29
  -1  -8  -4    1.35    0.30
   1   8   4    0.88    0.22
  -1   8  -4    0.82    0.18
  -1   8  -4    1.31    0.20
   1   8   4    1.02    0.21
   1   8   4    0.96    0.28
  -2  -8  -4    0.10    0.28
   2  -8   4    0.59    0.31
  -2  -8  -4    0.55    0.23
  -2  -8  -4    0.01    0.24
   2  -8   4   -0.05    0.33
   2  -8   4    0.33    0.24
  -2   8  -4    0.18    0.12
   2   8   4    0.05    0.24
   2   8   4    0.38    0.17
  -2   8  -4    0.00    0.18
   3  -8   4    0.16    0.21
   3  -8   4    0.32    0.34
   3  -8   4   -0.24    0.28
  -3  -8  -4    0.19    0.25
  -3  -8  -4    0.62    0.28
  -3   8  -4    0.21    0.12
   3   8   4    0.27    0.23
   3   8   4    0.36    0.19
  -3   8  -4   -0.34    0.36
  -9   0   5    1.22    0.59
  -9   0   5   -0.09    0.46
   9   0  -5    0.06    0.16
  -8   0   5   -0.07    0.15
  -8   0   5    0.12    0.71
  -8   0   5    0.95    0.74
  -8   0   5   -0.68    0.43
  -8   0   5    0.25    0.56
  -7   0   5   -0.18    0.70
  -7   0   5   -0.49    0.51
  -7   0   5   -0.11    0.14
  -7   0   5   -0.07    0.15
  -7   0   5    0.07    0.52
  -7   0   5    0.41    0.45
  -7   0   5    0.30    0.18
  -6   0   5    0.38    0.39
  -6   0   5    0.22    0.15
  -6   0   5   -0.17    0.60
   6   0  -5    0.09    0.25
  -6   0   5   -0.41    0.36
  -6   0   5    0.20    0.45
  -6   0   5    0.02    0.12
  -6   0   5   -0.09    0.11
  -5   0   5   -0.27    0.34
  -5   0   5    0.06    0.14
  -5   0   5    0.01    0.10
  -5   0   5    0.27    0.29
  -5   0   5   -0.12    0.08
  -5   0   5   -0.15    0.30
   4   0  -5    0.06    0.09
  -4   0   5   -0.22    0.25
  -4   0   5    0.13    0.09
  -4   0   5    0.03    0.09
  -4   0   5    0.16    0.09
  -4   0   5    0.01    0.13
  -4   0   5   -0.43    0.46
   4   0  -5   -0.07    0.11
  -4   0   5    0.69    0.31
  -3   0   5    0.03    0.05
  -3   0   5    0.07    0.06
   3   0  -5    0.03    0.06
   3   0  -5    0.08    0.07
   3   0  -5   -0.08    0.07
  -3   0   5    0.70    0.36
   3   0  -5   -0.02    0.06
   3   0  -5   -0.02    0.06
   3   0  -5   -0.08    0.07
   3   0  -5    0.04    0.07
   2   0  -5    0.04    0.04
  -2   0   5    0.02    0.05
   2   0  -5    0.10    0.03
   2   0  -5    0.05    0.05
   2   0  -5    0.11    0.05
   2   0  -5    0.04    0.05
  -2   0   5    0.03    0.05
  -2   0   5    0.12    0.19
   2   0  -5   -0.08    0.05
  -2   0   5    0.02    0.06
  -2   0   5   -0.01    0.05
  -2   0   5   -0.02    0.05
   2   0  -5    0.00    0.04
  -1   0   5    0.06    0.06
  -1   0   5    0.19    0.19
   1   0  -5    0.50    0.23
   0   0  -5    0.05    0.04
   0   0  -5    0.07    0.05
   0   0   5    0.01    0.02
   0   0  -5    0.00    0.04
   0   0   5    0.14    0.24
   0   0  -5    0.17    0.27
   0   0   5    0.06    0.05
   0   0   5    0.01    0.04
   0   0   5    0.01    0.03
   0   0   5   -0.07    0.06
   0   0  -5    0.03    0.05
   1   0   5    0.07    0.05
   1   0   5    0.76    0.34
  -1   0  -5    0.57    0.38
  -2   0  -5   -0.20    0.54
  -3   0  -5    0.07    0.05
   3   0   5    0.06    0.06
  -3   0  -5    0.13    0.11
  -3   0  -5    0.21    0.08
  -3   0  -5   -0.05    0.07
  -3   0  -5    0.15    0.09
   3   0   5    0.08    0.07
   3   0   5    0.04    0.05
  -3   0  -5   -0.02    0.06
  -4   0  -5   -0.02    0.10
  -4   0  -5    0.14    0.13
  -4   0  -5   -0.02    0.12
  -4   0  -5    0.56    0.67
   4   0   5    0.25    0.13
   4   0   5    0.07    0.12
   4   0   5   -0.15    0.23
  -5   0  -5   -0.34    0.76
  -5   0  -5    0.04    0.13
  -5   0  -5    1.40    0.83
  -5   0  -5   -0.11    0.14
   5   0   5    0.03    0.29
   5   0   5   -0.07    0.14
  -5   0  -5    0.58    0.40
  -6   0  -5   -0.68    0.87
  -6   0  -5    0.10    0.15
  -6   0  -5   -0.25    0.40
  -6   0  -5   -0.18    0.13
  -6   0  -5    0.46    0.17
  -7   0  -5   -0.31    0.18
  -7   0  -5   -0.31    0.49
  -7   0  -5    0.18    0.17
   7   0   5   -0.15    0.20
  -7   0  -5   -0.10    0.15
   8   0   5    0.07    0.15
   8   0   5    0.04    0.22
  -8   0  -5   -0.29    0.19
  -8   0  -5    0.01    0.17
  -8  -1   5   -0.55    0.69
  -8  -1   5    0.79    0.58
  -8  -1   5    0.28    0.21
  -8  -1   5    1.11    0.73
   8  -1  -5    0.59    0.17
  -8  -1   5   -0.09    0.41
  -8   1   5    0.33    0.14
  -8   1   5    1.32    0.60
  -8   1   5    0.60    0.22
  -8   1   5   -0.83    0.77
  -8   1   5   -0.14    0.48
  -7  -1   5    0.28    0.17
  -7  -1   5    0.43    0.72
  -7  -1   5    0.57    0.53
  -7  -1   5    0.36    0.56
  -7  -1   5    1.35    0.53
  -7   1   5    0.64    0.51
   7   1  -5    1.11    0.29
  -7   1   5    0.75    0.22
  -7   1   5    0.51    0.23
  -7   1   5   -0.22    0.61
  -7   1   5    0.41    0.79
  -7   1   5    0.64    0.58
  -6  -1   5   -0.34    0.34
  -6  -1   5   -0.08    0.14
  -6  -1   5   -0.44    0.59
  -6  -1   5   -0.17    0.38
  -6  -1   5   -0.13    0.18
  -6   1   5    0.01    0.15
  -6   1   5    0.15    0.30
  -6   1   5   -0.07    0.44
  -6   1   5    0.01    0.13
  -6   1   5    0.04    0.11
  -6   1   5   -0.32    0.71
  -6   1   5    0.27    0.46
  -6   1   5   -0.36    0.37
  -5  -1   5    2.50    0.35
  -5  -1   5    2.52    0.32
  -5  -1   5    3.25    0.29
  -5  -1   5    3.21    0.53
  -5   1   5    2.43    0.28
  -5   1   5    2.45    0.30
  -5   1   5    2.45    0.51
  -5   1   5    3.10    0.57
  -5   1   5    3.15    0.75
  -5   1   5    3.08    0.38
  -5   1   5    2.77    0.32
  -5   1   5    2.80    0.59
   4  -1  -5    5.80    0.46
  -4  -1   5    4.60    0.46
  -4  -1   5    6.36    0.62
  -4  -1   5    4.58    0.48
   4  -1  -5    4.72    0.48
  -4  -1   5    5.30    0.51
  -4  -1   5    5.78    0.69
   4  -1  -5    5.27    0.49
  -4  -1   5    5.27    0.46
  -4  -1   5    5.59    0.58
  -4   1   5    6.09    0.69
   4   1  -5    5.88    0.46
   4   1  -5    6.25    0.46
   4   1  -5    5.68    0.48
  -4   1   5    5.30    0.45
  -4   1   5    5.37    0.63
   4   1  -5    5.52    0.47
  -4   1   5    5.72    0.90
   4   1  -5    4.95    0.47
  -4   1   5    5.39    0.49
  -4   1   5    4.64    0.46
  -4   1   5    4.75    0.44
  -3  -1   5    0.05    0.07
   3  -1  -5    0.02    0.08
   3  -1  -5    0.06    0.07
   3  -1  -5    0.07    0.07
   3  -1  -5    0.24    0.06
   3   1  -5    0.07    0.10
  -3   1   5    0.17    0.06
   3   1  -5    0.04    0.07
  -3   1   5    0.17    0.06
   3   1  -5    0.20    0.08
   3   1  -5   -0.02    0.09
   3   1  -5    0.13    0.05
  -3   1   5    0.01    0.26
  -3   1   5    0.19    0.08
   3   1  -5    0.16    0.06
   3   1  -5    0.25    0.08
  -3   1   5    0.11    0.06
   3   1  -5    0.14    0.06
   2  -1  -5   83.33    6.62
   2  -1  -5   94.80    6.60
   2  -1  -5   89.78    6.61
   2  -1  -5   79.78    6.82
   2  -1  -5   82.55    6.62
   2   1  -5   92.57    6.61
   2   1  -5   88.22    6.61
  -2   1   5   74.47    6.62
  -2   1   5   84.31    6.60
   2   1  -5   82.45    6.61
  -2   1   5   96.51    6.72
   2   1  -5   78.71    6.61
   2   1  -5   83.79    6.61
  -2   1   5   77.55    6.61
   2   1  -5   83.88    6.61
  -2   1   5   95.02    6.62
   2   1  -5   93.08    6.61
  -2   1   5   73.75    6.77
  -2   1   5   74.55    6.60
   2   1  -5   94.48    6.61
   1  -1  -5   82.93    6.59
   1  -1  -5   91.49    6.38
   1  -1  -5   82.85    6.40
  -1  -1   5   80.99    6.39
   1  -1  -5   83.10    6.39
  -1  -1   5   91.83    6.39
   1  -1  -5   81.70    6.40
  -1  -1   5   73.04    6.39
  -1   1   5   88.31    6.38
   1   1  -5   84.67    6.39
   1   1  -5   86.66    6.39
  -1   1   5   80.14    6.55
   1   1  -5   83.28    6.39
   1   1  -5   85.07    6.45
  -1   1   5   76.92    6.39
   1   1  -5   85.06    6.39
   1   1  -5   80.59    6.40
   1   1  -5   86.41    6.39
   1   1  -5   70.65    6.38
  -1   1   5   79.25    6.39
   1   1  -5   76.52    6.38
   0  -1  -5   31.80    2.27
   0  -1   5   30.77    2.27
   0  -1  -5   26.63    2.44
   0  -1   5   32.12    2.28
   0  -1  -5   27.11    2.27
   0  -1  -5   28.08    2.27
   0  -1   5   25.25    2.27
   0  -1   5   27.97    2.27
   0  -1  -5   30.62    2.28
   0  -1  -5   30.17    2.29
   0   1   5   29.52    2.27
   0   1  -5   28.31    2.27
   0   1  -5   26.51    2.28
   0   1  -5   31.98    2.28
   0   1   5   30.02    2.28
   0   1  -5   28.35    2.26
   0   1   5   27.35    2.53
   0   1   5   33.14    2.27
   0   1  -5   29.03    2.28
  -1  -1  -5  159.35   13.52
  -1  -1  -5  182.63   13.74
   1  -1   5  164.50   13.52
   1  -1   5  161.98   13.51
  -1  -1  -5  171.17   13.52
   1  -1   5  190.77   13.52
  -1  -1  -5  189.07   13.51
   1  -1   5  195.86   13.52
   1  -1   5  184.74   13.74
  -1  -1  -5  169.42   13.53
  -1  -1  -5  160.88   13.52
   1   1   5  149.54   13.52
  -1   1  -5  190.16   13.53
   1   1   5  159.01   13.51
  -1   1  -5  175.84   13.75
  -1   1  -5  161.32   13.52
   1   1   5  188.86   13.52
  -1   1  -5  170.98   13.51
   1   1   5  191.97   13.53
  -2  -1  -5    2.58    0.65
  -2  -1  -5    3.50    0.31
   2  -1   5    3.73    0.32
  -2  -1  -5    3.23    0.31
   2  -1   5    3.92    0.30
  -2  -1  -5    3.25    0.30
   2  -1   5    3.51    0.30
   2  -1   5    3.45    0.30
   2  -1   5    3.85    0.72
   2  -1   5    3.69    0.31
  -2  -1  -5    3.85    0.31
  -2   1  -5    3.53    0.30
   2   1   5    2.91    0.30
   2   1   5    3.96    0.31
   2   1   5    3.47    0.31
  -2   1  -5    4.17    0.32
  -2   1  -5    4.10    0.75
  -2   1  -5    3.71    0.31
   2   1   5    4.02    0.73
  -2   1  -5    3.13    0.29
   3  -1   5   23.98    1.73
   3  -1   5   23.28    1.76
   3  -1   5   21.02    1.74
   3  -1   5   21.20    1.73
  -3  -1  -5   21.87    1.77
  -3  -1  -5   20.60    1.74
  -3  -1  -5   25.18    1.84
  -3  -1  -5   19.99    1.73
  -3  -1  -5   23.09    1.72
  -3   1  -5   22.04    1.72
   3   1   5   23.70    1.78
  -3   1  -5   20.78    2.00
   3   1   5   23.91    1.72
  -3   1  -5   20.91    1.73
  -3   1  -5   21.77    1.73
   3   1   5   19.11    1.74
  -4  -1  -5   99.57    8.53
  -4  -1  -5  117.58    8.57
  -4  -1  -5  112.71    8.54
  -4  -1  -5  103.07    8.51
  -4  -1  -5  103.57    8.74
  -4  -1  -5  113.53    8.57
   4  -1   5  115.17    8.55
   4  -1   5  116.50    8.53
   4  -1   5  108.21    8.50
   4  -1   5  109.65    8.52
   4   1   5  117.83    8.56
  -4   1  -5   98.64    8.75
  -4   1  -5  109.50    8.50
  -4   1  -5  113.15    8.54
  -4   1  -5  108.34    8.52
  -4   1  -5  103.58    8.52
  -5  -1  -5   15.51    1.88
  -5  -1  -5   19.27    1.46
  -5  -1  -5   15.92    1.58
  -5  -1  -5   18.71    1.44
   5  -1   5   18.33    1.46
  -5  -1  -5   18.01    1.47
   5  -1   5   16.01    1.61
  -5  -1  -5   16.72    1.51
  -5   1  -5   15.47    1.89
  -5   1  -5   19.42    1.45
  -5   1  -5   15.59    1.47
  -5   1  -5   19.39    1.46
   5   1   5   18.51    1.50
  -6  -1  -5    3.80    1.04
  -6  -1  -5    5.60    0.54
   6  -1   5    5.09    0.55
  -6  -1  -5    6.16    0.53
  -6  -1  -5    3.53    0.85
  -6  -1  -5    5.04    0.69
   6   1   5    5.47    0.54
   6   1   5    5.20    0.62
  -6   1  -5    5.44    0.54
  -6   1  -5    5.76    0.53
  -7  -1  -5   -0.99    0.84
   7  -1   5    0.97    0.24
  -7  -1  -5    0.93    0.20
  -7  -1  -5    0.61    0.21
  -7   1  -5    0.94    0.21
  -7   1  -5    0.52    0.22
  -7   1  -5    0.63    0.15
  -7   1  -5    0.78    0.20
   7   1   5   -0.11    0.43
   7   1   5    0.86    0.23
  -7   1  -5    1.41    0.71
   8  -1   5    0.12    0.23
  -8  -1  -5    0.21    0.16
   8  -1   5    0.27    0.15
  -8  -1  -5   -0.01    0.49
  -8   1  -5    0.08    0.14
   8   1   5    0.45    0.21
  -8   1  -5    0.27    0.18
  -8  -2   5    0.00    0.49
  -8  -2   5    0.17    0.69
   8  -2  -5    0.35    0.16
  -8  -2   5   -0.18    0.42
  -8   2   5   -0.27    0.58
  -7  -2   5   11.02    0.89
  -7  -2   5    8.15    1.08
   7  -2  -5   11.39    0.89
  -7  -2   5    7.54    1.24
  -7   2   5    8.39    1.11
  -7   2   5   10.30    0.89
  -7   2   5   11.38    0.88
  -7   2   5    9.02    1.20
  -7   2   5   10.93    0.89
  -6  -2   5    9.05    1.20
  -6  -2   5    8.26    0.98
  -6  -2   5   10.20    1.01
   6  -2  -5    9.51    0.79
  -6   2   5    7.12    1.02
  -6   2   5   10.55    0.82
  -6   2   5    8.48    1.08
  -6   2   5    8.34    1.25
  -6   2   5    9.86    0.82
  -6   2   5    9.27    1.12
  -6   2   5    8.84    0.85
  -6   2   5    9.20    0.79
  -5  -2   5   -0.01    0.17
  -5  -2   5   -0.64    0.72
  -5  -2   5   -0.12    0.29
  -5  -2   5   -0.34    0.43
  -5  -2   5   -0.19    0.29
   5  -2  -5   -0.05    0.11
  -5   2   5   -0.35    0.48
  -5   2   5   -0.34    0.22
  -5   2   5   -0.01    0.36
  -5   2   5    0.38    0.66
  -5   2   5   -0.03    0.10
  -5   2   5    0.16    0.41
  -5   2   5    0.13    0.14
  -5   2   5    0.19    0.10
  -4  -2   5   12.60    1.03
   4  -2  -5   11.88    1.02
  -4  -2   5   11.79    1.31
  -4  -2   5   12.67    1.19
  -4  -2   5   13.40    1.14
  -4  -2   5   12.18    1.02
  -4  -2   5   13.15    1.10
  -4   2   5   13.52    1.03
  -4   2   5   13.35    1.09
  -4   2   5   12.77    1.05
  -4   2   5   11.01    1.36
  -4   2   5   13.37    1.19
  -4   2   5   14.68    1.05
  -4   2   5   11.22    1.23
   4   2  -5   12.34    1.03
   4   2  -5   12.11    1.03
  -4   2   5   10.68    1.18
  -3  -2   5    2.50    0.52
   3  -2  -5    2.87    0.25
   3  -2  -5    2.24    0.27
   3  -2  -5    2.19    0.27
  -3  -2   5    2.74    0.40
  -3  -2   5    2.65    0.42
   3  -2  -5    2.49    0.25
   3  -2  -5    2.03    0.26
  -3  -2   5    2.27    0.33
   3   2  -5    2.47    0.26
  -3   2   5    2.85    0.22
  -3   2   5    2.23    0.47
  -3   2   5    2.95    0.27
   3   2  -5    2.57    0.23
   3   2  -5    2.87    0.26
  -3   2   5    1.96    0.47
  -3   2   5    2.62    0.50
  -3   2   5    2.67    0.35
   3   2  -5    2.66    0.25
  -3   2   5    2.90    0.24
   3   2  -5    2.35    0.27
  -3   2   5    2.78    0.29
  -3   2   5    3.11    0.26
   3   2  -5    2.39    0.25
   2  -2  -5   32.41    2.71
   2  -2  -5   30.71    2.70
   2  -2  -5   38.61    2.69
   2  -2  -5   35.65    2.69
  -2  -2   5   33.19    2.69
   2   2  -5   37.11    2.69
  -2   2   5   32.81    2.69
   2   2  -5   36.46    2.69
   2   2  -5   37.37    2.70
   2   2  -5   32.82    2.69
   2   2  -5   36.73    2.69
   2   2  -5   34.17    2.68
   2   2  -5   32.71    2.70
  -2   2   5   31.54    2.69
   2   2  -5   33.53    2.68
  -2   2   5   35.85    2.70
   1  -2  -5   11.75    1.04
   1  -2  -5   12.17    1.05
  -1  -2   5   14.01    1.04
   1  -2  -5   13.37    1.03
   1  -2  -5   11.43    1.31
  -1  -2   5   11.95    1.03
   1  -2  -5   13.25    1.05
   1  -2  -5   14.06    1.03
   1   2  -5   11.73    1.03
   1   2  -5   13.97    1.03
  -1   2   5   12.16    1.03
  -1   2   5   14.31    1.30
   1   2  -5   13.70    1.23
  -1   2   5   13.87    1.05
   1   2  -5   13.57    1.03
   1   2  -5   13.66    1.03
   1   2  -5   12.01    1.04
  -1   2   5   12.70    1.03
   1   2  -5   13.28    1.04
  -1   2   5   14.33    1.03
   1   2  -5   13.99    1.04
   0  -2   5    0.62    0.09
   0  -2  -5    0.81    0.11
   0  -2  -5    0.53    0.11
   0  -2  -5    1.16    0.60
   0  -2  -5    0.46    0.09
   0  -2  -5    0.56    0.13
   0  -2   5    0.85    0.12
   0   2   5    0.53    0.09
   0   2  -5    0.71    0.10
   0   2  -5    0.53    0.09
   0   2  -5    0.65    0.11
   0   2  -5    0.63    0.48
   0   2   5    0.68    0.09
   0   2   5    0.51    0.09
   0   2   5    0.48    0.11
  -1  -2  -5  349.58   27.55
  -1  -2  -5  341.19   27.57
   1  -2   5  403.72   27.57
   1  -2   5  341.35   27.57
  -1  -2  -5  326.29   27.56
  -1  -2  -5  379.68   27.88
   1  -2   5  390.40   27.57
  -1  -2  -5  346.56   27.57
  -1   2  -5  372.27   27.90
  -1   2  -5  324.46   27.57
   1   2   5  312.00   27.57
  -1   2  -5  367.97   27.87
   1   2   5  383.98   27.58
  -1   2  -5  406.21   27.57
   1   2   5  324.83   27.56
  -1   2  -5  329.98   27.56
   1   2   5  355.05   27.57
   2  -2   5   22.45    1.85
  -2  -2  -5   23.89    1.85
  -2  -2  -5   22.02    1.84
   2  -2   5   25.91    1.85
  -2  -2  -5   26.38    1.85
   2  -2   5   25.44    1.85
   2  -2   5   21.80    1.86
   2  -2   5   24.64    1.84
  -2  -2  -5   21.65    1.86
   2   2   5   20.07    1.85
  -2   2  -5   21.09    2.22
  -2   2  -5   24.02    1.85
  -2   2  -5   21.84    1.84
   2   2   5   22.03    1.85
  -2   2  -5   23.15    1.83
   2   2   5   25.89    1.85
  -2   2  -5   25.07    1.86
  -2   2  -5   26.06    1.89
   2   2   5   23.02    1.84
   3  -2   5    7.96    0.77
  -3  -2  -5    9.42    0.74
   3  -2   5    9.26    0.76
  -3  -2  -5    8.39    0.75
  -3  -2  -5    9.81    0.75
  -3  -2  -5    9.94    0.81
  -3  -2  -5   10.14    0.82
   3  -2   5   10.05    0.79
  -3   2  -5    8.49    0.73
   3   2   5    8.58    0.75
  -3   2  -5    9.84    0.77
   3   2   5   10.66    0.82
  -3   2  -5    9.30    0.75
   3   2   5    7.76    0.77
  -4  -2  -5   13.88    1.32
  -4  -2  -5   17.31    1.37
   4  -2   5   15.63    1.37
  -4  -2  -5   16.75    1.36
   4  -2   5   15.43    1.31
  -4  -2  -5   17.51    1.40
  -4  -2  -5   14.87    1.62
  -4  -2  -5   14.45    1.30
   4  -2   5   16.74    1.31
   4  -2   5   17.38    1.34
  -4   2  -5   17.60    1.36
  -4   2  -5   15.39    1.29
   4   2   5   17.36    1.37
  -4   2  -5   16.47    1.31
  -5  -2  -5    1.79    0.28
   5  -2   5    1.95    0.43
  -5  -2  -5    1.40    0.45
   5  -2   5    1.92    0.29
  -5  -2  -5    2.11    0.34
   5  -2   5    2.15    0.27
  -5  -2  -5    1.99    0.31
  -5  -2  -5    1.09    0.79
  -5   2  -5    3.18    0.60
   5   2   5    1.90    0.36
  -5   2  -5    2.28    0.31
  -5   2  -5    1.98    0.28
  -5   2  -5    1.61    0.32
   6  -2   5    2.94    0.40
   6  -2   5    3.18    0.34
  -6  -2  -5    3.70    0.74
  -6  -2  -5    1.57    0.92
  -6  -2  -5    3.20    0.37
  -6   2  -5    3.21    0.36
   6   2   5    2.26    0.47
  -6   2  -5    2.80    0.36
  -6   2  -5    2.48    0.45
  -7  -2  -5   -0.07    0.18
  -7  -2  -5    0.53    0.88
   7  -2   5    0.05    0.15
   7  -2   5    0.00    0.23
  -7  -2  -5   -0.53    0.37
  -7   2  -5   -0.07    0.17
   7   2   5    0.10    0.21
  -7   2  -5    0.09    0.11
   7   2   5    0.31    0.40
  -8  -2  -5    1.28    0.55
  -8  -2  -5    2.45    0.30
   8  -2   5    2.00    0.34
  -8   2  -5    1.85    0.28
   8   2   5    2.34    0.31
  -8  -3   5   -0.32    0.63
  -8  -3   5   -0.52    0.47
  -8  -3   5    0.83    0.42
   8  -3  -5    0.41    0.19
  -8   3   5    0.49    0.13
  -7  -3   5    0.36    0.60
  -7  -3   5    1.06    0.63
  -7   3   5    0.29    0.65
  -6  -3   5    1.81    0.95
  -6  -3   5    2.24    0.69
  -6  -3   5    2.38    0.47
   6  -3  -5    2.34    0.31
  -6  -3   5    2.60    0.51
  -6   3   5    2.10    0.68
  -6   3   5    2.19    0.42
  -6   3   5    2.34    0.33
  -6   3   5    2.75    0.29
  -5  -3   5    2.96    0.56
   5  -3  -5    2.93    0.34
  -5  -3   5    4.34    0.73
  -5  -3   5    3.53    0.52
  -5  -3   5    2.58    0.79
  -5   3   5    3.56    0.82
  -5   3   5    2.30    0.66
  -5   3   5    3.21    0.37
  -5   3   5    3.51    0.47
  -5   3   5    3.09    0.32
  -4  -3   5   16.19    1.31
  -4  -3   5   16.14    1.39
  -4  -3   5   16.44    1.44
  -4  -3   5   14.31    1.28
  -4   3   5   16.31    1.31
  -4   3   5   15.23    1.46
  -4   3   5   16.10    1.24
  -4   3   5   14.66    1.26
  -4   3   5   14.52    1.54
  -4   3   5   14.22    1.24
   3  -3  -5    0.92    0.21
  -3  -3   5    0.72    0.21
  -3  -3   5    0.88    0.27
   3  -3  -5    0.82    0.15
  -3  -3   5    0.71    0.23
  -3  -3   5    0.67    0.28
  -3  -3   5    0.55    0.22
  -3  -3   5    0.43    0.44
  -3   3   5    0.57    0.44
  -3   3   5    0.93    0.16
   3   3  -5    0.85    0.17
  -3   3   5    0.65    0.14
  -3   3   5    0.84    0.16
   3   3  -5    0.69    0.15
   3   3  -5    0.81    0.14
  -3   3   5    1.09    0.15
  -3   3   5    0.97    0.24
   3   3  -5    0.84    0.14
  -2  -3   5   95.61    7.44
  -2  -3   5   83.44    7.42
  -2  -3   5   91.46    7.38
   2  -3  -5  104.19    7.39
   2  -3  -5   92.07    7.40
   2  -3  -5  101.52    7.39
  -2  -3   5  104.64    7.46
  -2  -3   5  101.15    7.42
   2  -3  -5   79.87    7.40
  -2   3   5  102.64    7.44
   2   3  -5   93.59    7.38
   2   3  -5  107.22    7.41
  -2   3   5   93.18    7.39
  -2   3   5   98.19    7.38
   2   3  -5   89.02    7.39
  -2   3   5   89.74    7.40
   2   3  -5  103.41    7.38
  -2   3   5   86.40    7.52
  -2   3   5   90.19    7.40
  -1  -3   5    2.30    0.33
  -1  -3   5    1.63    0.31
   1  -3  -5    1.83    0.20
   1  -3  -5    1.91    0.23
  -1  -3   5    1.66    0.20
   1  -3  -5    2.72    1.20
  -1  -3   5    1.86    0.19
  -1  -3   5    2.42    0.49
   1  -3  -5    2.01    0.20
   1  -3  -5    2.13    0.24
  -1   3   5    1.88    0.18
   1   3  -5    2.03    0.26
  -1   3   5   -0.22    1.15
  -1   3   5    1.39    0.21
   1   3  -5    2.05    0.21
  -1   3   5    2.34    0.30
  -1   3   5    1.79    0.20
   1   3  -5    1.83    0.19
  -1   3   5    1.74    0.18
   0  -3   5   83.17    6.32
   0  -3  -5   69.91    6.20
   0  -3  -5   85.61    6.19
   0  -3   5   86.13    6.19
   0  -3   5   79.62    6.19
   0  -3  -5   79.31    6.19
   0  -3  -5   82.91    7.16
   0  -3  -5   73.02    6.22
   0  -3  -5   79.17    6.20
   0   3  -5   90.08    6.18
   0   3   5   86.05    6.19
   0   3   5   81.31    6.21
   0   3   5   78.00    6.18
   0   3  -5   68.77    6.18
   0   3  -5   68.24    6.19
   0   3   5   83.77    6.18
   1  -3   5   54.42    4.20
  -1  -3  -5   54.19    4.12
  -1  -3  -5   49.04    4.14
  -1  -3  -5   50.97    4.39
  -1  -3  -5   58.55    4.11
   1  -3   5   51.82    4.17
  -1  -3  -5   56.22    4.16
   1  -3   5   55.04    4.13
   1   3   5   48.48    4.14
   1   3   5   53.68    4.14
   1   3   5   54.82    4.14
   1   3   5   50.00    4.13
   1   3   5   53.92    4.12
  -1   3  -5   58.63    4.13
  -1   3  -5   48.03    4.12
  -1   3  -5   45.49    4.13
  -1   3  -5   54.20    4.16
   1   3   5   56.21    4.13
  -2  -3  -5   23.10    1.82
  -2  -3  -5   19.86    2.14
   2  -3   5   24.40    1.86
   2  -3   5   21.30    1.79
   2  -3   5   22.64    1.82
  -2  -3  -5   23.81    1.82
  -2  -3  -5   22.40    1.79
   2  -3   5   20.53    1.79
   2  -3   5   20.75    1.79
  -2  -3  -5   21.56    1.82
  -2  -3  -5   23.01    1.78
   2  -3   5   24.08    1.77
  -2   3  -5   24.49    1.82
  -2   3  -5   20.44    1.79
   2   3   5   24.48    1.80
   2   3   5   23.17    1.80
   2   3   5   23.04    1.78
  -2   3  -5   22.43    1.78
  -2   3  -5   23.10    1.77
   2   3   5   22.32    1.80
  -3  -3  -5   14.30    1.08
  -3  -3  -5   12.17    1.08
  -3  -3  -5   11.79    1.04
  -3  -3  -5   14.26    1.10
   3  -3   5   13.51    1.14
   3  -3   5   13.93    1.07
  -3  -3  -5   11.33    1.31
   3  -3   5   11.61    1.04
  -3   3  -5   12.04    1.03
   3   3   5   12.46    1.05
   3   3   5   12.89    1.05
  -3   3  -5   12.11    1.05
  -3   3  -5   13.73    1.11
  -3   3  -5   12.48    1.04
  -4  -3  -5    7.05    0.65
  -4  -3  -5    7.58    0.74
   4  -3   5    7.52    0.63
  -4  -3  -5    7.68    0.70
   4  -3   5    6.60    0.77
  -4  -3  -5    7.74    0.71
  -4  -3  -5    6.56    1.08
   4  -3   5    7.31    0.68
   4   3   5    6.81    0.65
  -4   3  -5    7.95    0.63
  -4   3  -5    7.11    0.70
  -4   3  -5    6.47    0.88
   4   3   5    7.46    0.71
  -4   3  -5    7.04    0.61
  -4   3  -5    6.93    0.64
  -5  -3  -5    7.37    0.83
  -5  -3  -5    8.69    0.76
   5  -3   5    9.81    0.74
   5  -3   5    9.13    0.78
  -5  -3  -5    8.10    0.79
  -5  -3  -5    6.85    0.83
  -5  -3  -5    7.84    1.31
   5   3   5    8.26    0.82
  -5   3  -5    8.43    0.76
  -5   3  -5    7.65    0.80
  -6  -3  -5    0.17    0.25
  -6  -3  -5    0.65    0.35
  -6  -3  -5   -0.58    0.94
  -6  -3  -5    0.60    0.50
   6  -3   5    0.31    0.22
   6  -3   5    0.51    0.27
   6   3   5    0.29    0.32
  -6   3  -5    0.24    0.29
  -7  -3  -5   -0.07    0.98
  -7  -3  -5    1.21    1.08
   7  -3   5    0.36    0.26
   7  -3   5    0.22    0.17
  -7  -3  -5   -0.08    0.33
  -7  -3  -5    0.17    0.18
  -7   3  -5    0.10    0.12
   7   3   5    0.44    0.36
   7   3   5    0.32    0.22
  -7   3  -5    0.35    0.30
  -7   3  -5    0.46    0.20
   8  -3   5    1.90    0.25
  -8  -3  -5    1.91    0.27
   8  -3   5    1.34    0.35
   8   3   5    2.15    0.27
  -8   3  -5    1.53    0.20
  -8   3  -5    1.45    0.25
  -8  -4   5    0.23    0.64
  -8  -4   5    0.19    0.40
  -8  -4   5    1.14    0.44
   8  -4  -5    0.06    0.17
   8  -4  -5    0.13    0.16
  -8   4   5    0.01    0.11
  -8   4   5   -0.13    0.32
  -7  -4   5    0.76    0.63
   7  -4  -5    2.01    0.28
  -7   4   5    1.68    0.33
  -7   4   5    2.09    0.25
  -6  -4   5    7.92    0.85
  -6  -4   5    7.21    1.05
   6  -4  -5    8.81    0.74
  -6  -4   5    8.02    1.31
  -6  -4   5    6.54    0.84
  -6   4   5    7.91    0.69
  -6   4   5    8.55    0.72
   6   4  -5    8.15    0.77
  -6   4   5    6.54    0.75
  -5  -4   5   -0.11    0.81
  -5  -4   5    0.02    0.35
  -5  -4   5   -0.38    0.28
   5  -4  -5    0.27    0.17
  -5  -4   5    0.04    0.49
  -5   4   5   -0.08    0.16
  -5   4   5    0.21    0.12
  -5   4   5   -0.34    0.18
  -5   4   5    0.11    0.25
  -4  -4   5    4.39    0.90
  -4  -4   5    5.28    0.59
   4  -4  -5    5.22    0.51
  -4  -4   5    5.43    0.73
  -4  -4   5    5.02    0.53
  -4  -4   5    4.84    0.64
  -4   4   5    5.37    0.48
  -4   4   5    5.52    0.51
  -4   4   5    5.41    0.49
  -4   4   5    5.74    0.59
  -3  -4   5    4.65    0.53
  -3  -4   5    3.83    0.55
  -3  -4   5    4.99    0.51
  -3  -4   5    4.72    0.93
  -3  -4   5    4.92    0.58
   3  -4  -5    4.17    0.45
   3  -4  -5    4.36    0.45
  -3   4   5    4.80    0.52
  -3   4   5    4.47    0.52
  -3   4   5    5.05    0.42
  -3   4   5    4.54    0.43
  -2  -4   5   29.28    2.37
  -2  -4   5   30.29    2.31
  -2  -4   5   31.00    2.40
   2  -4  -5   25.29    2.33
   2  -4  -5   27.06    2.35
   2  -4  -5   28.65    2.35
  -2  -4   5   32.80    2.42
  -2  -4   5   31.81    2.37
  -2  -4   5   31.73    2.61
  -2   4   5   26.20    2.32
  -2   4   5   30.21    2.39
  -2   4   5   30.60    2.32
  -2   4   5   29.81    2.34
  -2   4   5   29.14    2.33
   1  -4  -5    1.73    0.25
  -1  -4   5    1.40    0.25
   1  -4  -5    1.77    0.22
  -1  -4   5    1.56    0.32
   1  -4  -5    1.22    0.26
   1  -4  -5    1.34    0.25
  -1  -4   5    2.11    0.32
  -1  -4   5    1.49    0.20
  -1  -4   5    1.71    0.28
   1   4  -5    1.31    0.21
  -1   4   5    1.60    0.20
  -1   4   5    1.79    0.20
  -1   4   5    1.56    0.30
  -1   4   5    1.09    0.21
  -1   4   5    1.37    0.20
  -1   4   5    1.67    0.18
   1   4  -5    1.26    0.20
   0  -4  -5    1.36    0.24
   0  -4   5    1.69    0.32
   0  -4  -5    1.61    0.26
   0  -4   5    1.69    0.33
   0  -4  -5    1.71    0.28
   0  -4  -5    1.48    0.20
   0  -4   5    1.67    0.23
   0  -4   5    1.58    0.28
   0  -4   5    1.99    0.54
   0   4  -5    1.86    0.33
   0   4   5    1.75    0.18
   0   4  -5    1.30    0.22
   0   4  -5    1.52    0.20
   0   4   5    1.24    0.32
   0   4   5    2.02    0.20
   0   4   5    1.90    0.22
  -1  -4  -5    0.46    0.12
  -1  -4  -5    0.71    0.78
   1  -4   5    0.62    0.22
  -1  -4  -5    0.23    0.19
   1  -4   5    1.87    0.64
  -1  -4  -5    0.23    0.21
   1  -4   5    0.26    0.17
   1  -4   5    0.22    0.28
   1   4   5    0.55    0.14
  -1   4  -5    0.64    0.21
   1   4   5    0.51    0.12
   1   4   5    0.41    0.13
  -2  -4  -5   20.22    1.58
   2  -4   5   22.03    1.67
  -2  -4  -5   20.32    1.59
  -2  -4  -5   16.51    1.53
   2  -4   5   19.57    1.59
   2  -4   5   18.51    1.56
   2  -4   5   17.05    1.54
  -2  -4  -5   19.59    2.06
  -2  -4  -5   19.63    1.59
   2   4   5   19.85    1.56
  -2   4  -5   20.36    1.60
   2   4   5   17.62    1.54
  -2   4  -5   18.90    1.55
  -2   4  -5   20.31    1.55
   3  -4   5    0.87    0.25
   3  -4   5    0.43    0.16
   3  -4   5    1.14    0.57
  -3  -4  -5    0.22    0.14
  -3  -4  -5    0.56    0.22
  -3  -4  -5    0.47    0.61
  -3  -4  -5    0.83    0.24
  -3  -4  -5    0.98    0.79
  -3  -4  -5    0.73    0.24
  -3   4  -5    0.26    0.12
  -3   4  -5    0.70    0.23
   3   4   5    0.48    0.16
   4  -4   5    1.04    0.20
  -4  -4  -5    0.84    0.29
  -4  -4  -5    1.08    0.20
  -4  -4  -5    0.53    0.29
  -4  -4  -5    0.80    0.72
   4  -4   5    0.75    0.26
  -4  -4  -5    0.70    0.29
   4  -4   5    0.57    0.50
  -4   4  -5    0.74    0.30
   4   4   5    1.04    0.26
   4   4   5    0.71    0.22
  -4   4  -5    1.05    0.20
  -4   4  -5    1.00    0.19
  -5  -4  -5    3.28    0.48
  -5  -4  -5    3.08    0.96
  -5  -4  -5    4.23    0.43
  -5  -4  -5    3.89    0.53
  -5  -4  -5    3.56    0.55
   5  -4   5    3.02    0.45
   5   4   5    3.83    0.49
  -5   4  -5    3.39    0.49
  -5   4  -5    3.92    0.42
  -6  -4  -5    0.53    0.29
   6  -4   5   -0.09    0.27
  -6  -4  -5    0.78    1.01
  -6  -4  -5   -0.10    0.20
  -6  -4  -5   -0.39    0.23
   6  -4   5    0.08    0.18
  -6  -4  -5    0.37    0.45
   6   4   5    0.48    0.30
  -6   4  -5    0.03    0.12
  -6   4  -5    0.07    0.18
  -6   4  -5   -0.40    0.26
   7  -4   5    8.60    0.81
  -7   4  -5    9.20    0.73
   7   4   5    8.49    0.77
   7   4   5    7.12    0.82
  -7   4  -5    8.88    0.76
   7  -5  -5    3.30    0.37
  -7  -5   5    2.64    0.53
   7  -5  -5    2.12    0.36
  -7  -5   5    2.00    0.64
  -7   5   5    2.94    0.47
  -7   5   5    3.17    0.30
   6  -5  -5    2.01    0.27
  -6  -5   5    1.14    0.93
   6  -5  -5    2.09    0.31
  -6  -5   5    1.12    0.39
  -6  -5   5    1.43    0.43
  -6  -5   5    1.27    0.57
  -6   5   5    2.07    0.37
  -6   5   5    1.60    0.24
   6   5  -5    2.41    0.39
  -5  -5   5    0.77    0.79
  -5  -5   5    0.61    0.30
   5  -5  -5    0.11    0.16
  -5  -5   5   -0.09    0.46
  -5  -5   5    0.42    0.37
   5  -5  -5    0.12    0.20
  -5   5   5   -0.02    0.13
  -5   5   5    0.23    0.25
  -5   5   5    0.07    0.17
  -4  -5   5   -0.49    0.37
   4  -5  -5    0.25    0.17
  -4  -5   5   -0.07    0.40
  -4  -5   5   -0.08    0.31
   4  -5  -5    0.15    0.19
  -4  -5   5    0.37    0.26
  -4  -5   5    0.55    0.80
   4   5  -5   -0.39    0.21
  -4   5   5   -0.17    0.15
  -4   5   5   -0.07    0.25
  -4   5   5   -0.17    0.14
  -3  -5   5   -0.37    0.31
   3  -5  -5    0.15    0.18
   3  -5  -5    0.01    0.19
  -3  -5   5    0.64    0.67
  -3  -5   5    0.17    0.24
  -3  -5   5    0.13    0.25
  -3   5   5    0.14    0.14
  -3   5   5    0.15    0.17
  -3   5   5    0.16    0.26
  -2  -5   5    0.73    0.27
  -2  -5   5    1.01    0.60
  -2  -5   5    0.77    0.27
   2  -5  -5    0.52    0.21
  -2  -5   5    0.66    0.30
   2  -5  -5    0.35    0.20
  -2   5   5    0.47    0.15
  -2   5   5    0.28    0.27
   2   5  -5    0.87    0.17
   1  -5  -5    2.96    0.36
  -1  -5   5    2.63    0.39
   1  -5  -5    2.57    0.35
  -1  -5   5    2.40    0.44
   1  -5  -5    2.49    0.27
  -1  -5   5    2.54    0.40
  -1  -5   5    2.62    0.37
  -1  -5   5    3.05    0.73
  -1   5   5    2.70    0.31
   1   5  -5    2.89    0.29
  -1   5   5    2.32    0.30
  -1   5   5    2.10    0.54
   0  -5   5   13.61    1.13
   0  -5   5   12.30    1.14
   0  -5  -5   13.06    1.07
   0  -5   5   11.67    1.06
   0  -5   5   12.96    1.12
   0  -5  -5   11.91    1.06
   0   5   5   12.55    1.03
   0   5  -5   12.38    1.08
   0   5  -5   11.65    1.02
   0   5   5   12.58    1.04
  -1  -5  -5   21.20    1.69
  -1  -5  -5   20.28    1.69
   1  -5   5   20.73    1.68
   1  -5   5   20.73    1.72
   1  -5   5   20.56    2.08
   1  -5   5   19.95    1.73
   1   5   5   20.02    1.66
  -1   5  -5   19.51    1.68
  -1   5  -5   19.47    1.64
   1   5   5   21.68    1.64
  -2  -5  -5    0.38    0.24
  -2  -5  -5    0.49    0.22
  -2  -5  -5    0.50    0.23
   2  -5   5    0.25    0.20
  -2  -5  -5    0.32    0.16
  -2  -5  -5    0.16    0.87
   2  -5   5    0.13    0.24
  -2   5  -5    0.41    0.11
   2   5   5    0.25    0.18
   2   5   5    0.25    0.16
  -2   5  -5    0.17    0.22
  -3  -5  -5    0.24    0.23
  -3  -5  -5    0.70    0.28
  -3  -5  -5    0.24    0.25
  -3  -5  -5    0.22    0.18
   3  -5   5    0.22    0.20
   3  -5   5   -0.08    0.25
  -3  -5  -5    0.23    0.27
   3   5   5    0.06    0.16
  -3   5  -5   -0.35    0.22
  -3   5  -5   -0.04    0.12
  -4  -5  -5    0.43    0.33
   4  -5   5    0.41    0.19
  -4  -5  -5    0.58    0.29
  -4  -5  -5    0.66    0.23
   4  -5   5    0.10    0.25
  -4   5  -5    0.71    0.16
  -4   5  -5    0.14    0.27
   4   5   5    0.97    0.28
   4   5   5    0.54    0.20
  -4   5  -5    0.92    0.22
   5  -5   5   -0.10    0.17
  -5  -5  -5    0.21    0.29
  -5  -5  -5   -0.46    0.32
   5  -5   5    0.12    0.28
  -5  -5  -5   -0.29    0.25
  -5  -5  -5   -0.09    0.21
  -5   5  -5   -0.46    0.26
   5   5   5   -0.20    0.28
  -5   5  -5    0.28    0.19
  -5   5  -5    0.62    0.23
   5   5   5    0.06    0.26
  -5   5  -5    0.06    0.12
   6  -5   5    0.56    0.30
  -6  -5  -5    1.08    0.24
   6  -5   5    0.87    0.20
  -6  -5  -5    0.52    0.45
  -6  -5  -5    0.53    0.25
  -6  -5  -5    0.05    0.29
  -6   5  -5    0.76    0.19
  -6   5  -5    0.65    0.27
  -6   5  -5    0.72    0.15
   6   5   5    0.40    0.31
  -7  -5  -5    0.68    0.31
   7  -5   5    0.64    0.35
   7  -5   5    1.35    0.25
  -7   5  -5    1.30    0.28
   7   5   5    1.01    0.32
  -7   5  -5    1.24    0.17
  -7   5  -5    1.00    0.19
  -6  -6   5    0.59    0.34
  -6  -6   5    0.88    0.88
   6  -6  -5    0.57    0.20
   6  -6  -5    0.46    0.19
  -6  -6   5    0.16    0.56
  -6  -6   5    1.18    0.58
  -6   6   5    0.36    0.16
  -6   6   5    0.05    0.24
   6   6  -5    0.13    0.27
  -5  -6   5    0.58    0.34
   5  -6  -5    0.47    0.21
   5  -6  -5    0.26    0.19
  -5  -6   5    1.02    0.52
  -5  -6   5    0.32    0.85
  -5   6   5    0.43    0.17
  -5   6   5    0.98    0.28
  -5   6   5    0.18    0.25
  -4  -6   5    2.69    0.96
   4  -6  -5    2.09    0.33
   4  -6  -5    0.98    0.24
  -4  -6   5    1.87    0.36
  -4  -6   5    1.29    0.46
  -4   6   5    1.62    0.33
   4   6  -5    1.56    0.31
  -4   6   5    1.41    0.23
   3  -6  -5    0.71    0.46
   3  -6  -5    0.22    0.22
  -3  -6   5    0.33    0.35
  -3  -6   5    0.62    0.30
  -3  -6   5    0.31    0.29
   3  -6  -5    0.28    0.21
  -3  -6   5    1.00    0.85
  -3   6   5    0.23    0.16
  -3   6   5    0.53    0.27
   2  -6  -5    0.28    0.23
  -2  -6   5    1.21    0.29
  -2  -6   5    0.45    0.30
  -2  -6   5    0.64    0.33
   2  -6  -5    1.07    0.25
  -2  -6   5    0.88    0.76
  -2   6   5    0.46    0.20
  -2   6   5    0.77    0.17
   2   6  -5    0.23    0.19
  -2   6   5    0.62    0.29
   1  -6  -5    0.18    0.24
   1  -6  -5    0.47    0.22
  -1  -6   5    0.21    0.26
  -1  -6   5   -0.14    0.89
  -1  -6   5    0.39    0.26
  -1  -6   5    0.07    0.28
  -1  -6   5    0.24    0.29
  -1   6   5    0.36    0.17
  -1   6   5    0.82    0.35
  -1   6   5    0.40    0.15
   1   6  -5    0.60    0.16
   0  -6   5    3.09    0.44
   0  -6  -5    3.19    0.46
   0  -6   5    2.85    0.42
   0  -6   5    4.15    0.49
   0  -6   5    3.68    0.53
   0  -6   5    2.63    1.10
   0  -6  -5    3.69    0.46
   0   6  -5    3.38    0.35
   0   6   5    3.32    0.37
   0   6   5    3.55    0.38
  -1  -6  -5    4.76    0.56
   1  -6   5    4.36    0.58
  -1  -6  -5    5.09    0.53
   1  -6   5    4.41    0.53
  -1  -6  -5    5.36    0.57
   1  -6   5    5.24    0.63
   1   6   5    4.83    0.51
  -1   6  -5    4.64    0.46
   1   6   5    4.49    0.47
  -1   6  -5    4.90    0.58
   2  -6   5    7.37    0.67
  -2  -6  -5    5.91    0.67
  -2  -6  -5    6.18    0.67
   2  -6   5    6.71    0.69
  -2  -6  -5    6.65    0.67
   2  -6   5    6.41    0.73
   2   6   5    5.64    0.59
  -2   6  -5    5.88    0.66
   2   6   5    6.42    0.61
  -2   6  -5    6.68    0.58
  -3  -6  -5    3.55    0.50
  -3  -6  -5    3.70    0.65
  -3  -6  -5    3.45    0.54
   3  -6   5    4.22    0.48
   3  -6   5    3.66    0.56
  -3  -6  -5    3.56    0.56
  -3   6  -5    3.22    0.50
  -3   6  -5    3.52    0.42
   3   6   5    3.50    0.44
   4  -6   5    0.01    0.30
   4  -6   5    0.87    0.22
  -4  -6  -5    1.06    0.31
  -4  -6  -5    0.53    0.28
  -4  -6  -5    1.23    0.32
   4   6   5    0.26    0.23
  -4   6  -5    0.57    0.15
   4   6   5    0.28    0.24
  -4   6  -5    0.31    0.27
  -4   6  -5    0.42    0.16
  -5  -6  -5   -0.25    0.24
  -5  -6  -5   -0.44    0.33
   5  -6   5   -0.09    0.20
  -5  -6  -5    0.33    0.31
  -5   6  -5   -0.01    0.12
   5   6   5    0.50    0.29
   5   6   5    0.28    0.26
  -5   6  -5    0.11    0.26
  -5   6  -5   -0.06    0.18
  -6  -6  -5    0.04    0.22
  -6  -6  -5    0.24    0.29
  -6  -6  -5    1.35    0.48
   6  -6   5   -0.20    0.34
   6  -6   5    0.45    0.20
  -6   6  -5    0.43    0.24
   6   6   5   -0.10    0.25
   5  -7  -5    0.23    0.21
  -5  -7   5    0.43    0.53
   5  -7  -5   -0.05    0.21
  -5  -7   5    0.78    1.09
  -5  -7   5    0.34    0.31
  -5   7   5    0.61    0.26
  -5   7   5    0.44    0.17
   4  -7  -5    0.80    0.24
  -4  -7   5    0.37    0.46
   4  -7  -5    0.49    0.22
  -4  -7   5    0.42    0.83
  -4  -7   5    0.33    0.29
   4   7  -5    0.37    0.23
  -4   7   5    0.74    0.16
  -4   7   5    0.95    0.30
  -3  -7   5    3.94    0.52
   3  -7  -5    4.86    0.51
   3  -7  -5    4.09    0.46
  -3  -7   5    4.85    0.53
  -3  -7   5    3.05    1.03
  -3  -7   5    3.46    0.67
   3   7  -5    4.46    0.46
  -3   7   5    4.60    0.43
  -2  -7   5   -1.42    0.89
  -2  -7   5   -0.36    0.25
  -2  -7   5    0.20    0.25
   2  -7  -5   -0.05    0.22
   2  -7  -5    0.02    0.23
  -2   7   5    0.04    0.20
  -2   7   5    0.13    0.14
  -2   7   5   -0.39    0.34
   2   7  -5    0.42    0.20
   2   7  -5    0.14    0.16
   1  -7  -5    0.88    0.27
  -1  -7   5    0.77    0.27
  -1  -7   5    0.84    0.34
  -1  -7   5    0.64    0.29
  -1  -7   5   -0.18    1.05
   1  -7  -5    0.22    0.26
  -1   7   5    0.78    0.18
  -1   7   5    0.60    0.19
   1   7  -5    0.79    0.18
   0  -7  -5    0.24    0.25
   0  -7   5    0.60    1.39
   0  -7  -5    0.30    0.26
   0  -7   5    0.14    0.26
   0  -7   5    0.03    0.28
   0  -7   5    0.30    0.26
   0  -7   5    0.56    0.31
   0  -7  -5   -0.22    0.26
   0   7   5    0.44    0.18
   0   7  -5   -0.08    0.13
   1  -7   5    6.54    0.61
  -1  -7  -5    5.41    0.60
  -1  -7  -5    4.88    0.60
   1  -7   5    6.87    0.67
   1  -7   5    4.64    0.57
   1  -7   5    5.02    0.64
  -1  -7  -5    4.77    0.62
   1   7   5    6.37    0.57
   1   7   5    6.01    0.54
  -1   7  -5    6.09    0.53
   2  -7   5    0.04    0.31
  -2  -7  -5    0.13    0.26
   2  -7   5    0.43    0.31
   2  -7   5    0.23    0.23
  -2  -7  -5   -0.27    0.27
  -2  -7  -5   -0.39    0.24
  -2  -7  -5    0.01    0.33
   2  -7   5   -0.26    0.29
  -2   7  -5    0.31    0.14
  -2   7  -5    0.14    0.32
   2   7   5   -0.15    0.17
   3  -7   5   -0.06    0.26
   3  -7   5   -0.09    0.22
  -3  -7  -5    0.14    0.26
  -3  -7  -5   -0.24    0.29
   3  -7   5    0.07    0.31
  -3  -7  -5    0.26    0.27
  -3   7  -5    0.20    0.27
   3   7   5    0.03    0.23
   3   7   5    0.10    0.18
  -3   7  -5    0.07    0.13
   4  -7   5    3.44    0.43
  -4  -7  -5    3.30    0.40
  -4  -7  -5    2.88    0.45
   4  -7   5    2.41    0.41
  -4   7  -5    2.56    0.41
   4   7   5    3.03    0.40
  -4   7  -5    3.20    0.31
   5  -7   5    0.55    0.27
   5  -7   5    0.82    0.35
  -5  -7  -5    0.51    0.23
  -5  -7  -5    0.66    0.31
  -5  -7  -5    0.06    0.36
  -5   7  -5    0.52    0.25
   5   7   5    0.84    0.24
  -3  -8   5   -0.04    0.27
  -3  -8   5    1.38    0.93
  -3  -8   5   -0.13    0.43
   3  -8  -5    0.02    0.25
   3  -8  -5   -0.08    0.22
   3   8  -5   -0.05    0.17
  -3   8   5    0.11    0.13
  -2  -8   5    1.27    0.28
   2  -8  -5    1.79    0.31
   2  -8  -5    1.18    0.28
  -2  -8   5    0.56    0.39
  -2  -8   5    1.20    0.30
   2  -8  -5    1.19    0.28
  -2  -8   5    1.02    1.09
  -2   8   5    1.77    0.22
   2   8  -5    1.58    0.23
  -1  -8   5   -0.03    0.27
  -1  -8   5    0.41    0.34
   1  -8  -5   -0.11    0.24
  -1  -8   5   -0.43    0.25
   1  -8  -5   -0.22    0.25
  -1  -8   5    1.49    1.54
   1  -8  -5    0.11    0.22
  -1   8   5   -0.03    0.18
   1   8  -5    0.10    0.16
   1   8  -5   -0.14    0.15
  -1   8   5    0.35    0.14
   0  -8  -5    0.95    0.28
   0  -8  -5    1.10    0.27
   0  -8   5    0.47    0.29
   0  -8  -5    0.74    0.29
   0  -8   5    1.01    0.33
   0  -8   5    1.24    0.29
   0   8  -5    1.01    0.20
   0   8  -5    1.13    0.20
   0   8   5    1.01    0.21
  -1  -8  -5    1.51    0.31
   1  -8   5    0.79    0.37
   1  -8   5    0.99    0.35
  -1  -8  -5    1.75    0.31
   1  -8   5    2.07    0.33
   1  -8   5    1.78    0.37
  -1   8  -5    1.38    0.22
  -1   8  -5    1.61    0.22
   1   8   5    1.22    0.24
   1   8   5    1.78    0.29
   2  -8   5    0.75    0.26
  -2  -8  -5    0.01    0.23
   2  -8   5    0.93    0.30
  -2  -8  -5    0.90    0.26
   2  -8   5    0.48    0.33
  -2  -8  -5    0.30    0.28
  -2   8  -5    0.53    0.14
   2   8   5    0.50    0.26
  -2   8  -5    0.57    0.18
   2   8   5    0.80    0.18
   3  -8   5    0.91    0.32
   3  -8   5    1.52    0.35
  -3  -8  -5    1.38    0.30
   3  -8   5    1.83    0.30
  -3  -8  -5    1.67    0.32
   3   8   5    1.87    0.25
  -3   8  -5    1.50    0.20
  -3   8  -5    0.72    0.39
   3   8   5    1.26    0.28
  -9   0   6    1.40    0.59
  -8   0   6    0.11    0.54
  -8   0   6    0.85    0.71
  -8   0   6   -1.07    0.68
  -8   0   6   -0.06    0.48
  -8   0   6    0.27    0.16
  -8   0   6    0.26    0.21
  -7   0   6    0.25    0.18
  -7   0   6   -0.02    0.23
  -7   0   6   -0.16    0.61
  -7   0   6    0.00    0.43
  -7   0   6    0.42    0.72
  -7   0   6    0.09    0.58
  -7   0   6    0.33    0.16
  -6   0   6   16.89    1.96
  -6   0   6   19.58    1.81
  -6   0   6   19.15    1.83
  -6   0   6   19.00    1.86
  -6   0   6   22.28    1.65
  -6   0   6   21.06    1.61
  -6   0   6   20.32    1.62
  -5   0   6   -0.12    0.30
  -5   0   6    0.37    0.34
  -5   0   6   -0.03    0.11
  -5   0   6    0.13    0.38
  -5   0   6    0.22    0.56
  -5   0   6   -0.03    0.09
  -5   0   6   -0.05    0.14
  -4   0   6   21.60    1.73
   4   0  -6   22.65    1.74
  -4   0   6   18.83    1.73
  -4   0   6   20.77    1.72
   4   0  -6   19.98    1.74
  -4   0   6   21.81    1.74
  -4   0   6   23.12    1.88
   4   0  -6   23.21    1.75
  -4   0   6   24.61    1.85
  -4   0   6   21.89    1.92
  -4   0   6   21.67    1.72
  -3   0   6    0.15    0.06
   3   0  -6    0.14    0.08
  -3   0   6    0.34    0.25
  -3   0   6    0.13    0.07
   3   0  -6    0.02    0.07
   3   0  -6    0.13    0.06
   3   0  -6    0.09    0.08
   3   0  -6    0.23    0.08
   3   0  -6    0.30    0.09
   3   0  -6    0.07    0.07
  -3   0   6    0.17    0.06
   2   0  -6   53.46    4.19
  -2   0   6   47.64    4.18
   2   0  -6   51.41    4.19
  -2   0   6   52.38    4.23
   2   0  -6   62.86    4.19
   2   0  -6   58.98    4.18
  -2   0   6   48.60    4.19
  -2   0   6   59.11    4.19
  -2   0   6   49.35    4.18
   2   0  -6   57.31    4.18
   2   0  -6   48.71    4.17
   2   0  -6   52.47    4.26
   2   0  -6   57.52    4.19
  -1   0   6   49.78    3.57
  -1   0   6   45.22    3.64
   1   0  -6   46.30    3.56
  -1   0   6   44.20    3.56
   1   0  -6   43.58    3.66
   1   0  -6   48.84    3.55
   1   0  -6   44.30    3.56
  -1   0   6   40.58    3.55
   1   0  -6   42.26    3.55
  -1   0   6   52.62    3.55
   0   0  -6  611.06   43.26
   0   0  -6  569.74   43.09
   0   0  -6  556.97   43.09
   0   0   6  540.82   43.09
   0   0   6  499.99   43.08
   0   0   6  579.90   43.10
   0   0  -6  541.16   43.10
  -1   0  -6   26.94    2.22
   1   0   6   25.08    2.21
  -1   0  -6   31.96    2.22
   1   0   6   30.41    2.22
  -1   0  -6   32.04    2.22
  -1   0  -6   28.15    2.22
  -1   0  -6   27.41    2.21
   1   0   6   24.95    2.38
   2   0   6    4.63    0.34
  -2   0  -6    3.82    0.35
  -2   0  -6    3.16    0.76
   2   0   6    3.95    0.36
   2   0   6    4.61    0.36
   2   0   6    4.17    0.35
  -2   0  -6    4.56    0.36
   3   0   6  262.51   17.95
   3   0   6  220.40   17.90
  -3   0  -6  242.35   17.90
   3   0   6  237.88   17.91
  -3   0  -6  220.12   17.89
  -3   0  -6  217.94   17.90
  -3   0  -6  212.79   17.88
   3   0   6  234.06   17.88
   4   0   6   12.62    1.22
  -4   0  -6   14.70    1.16
   4   0   6   15.46    1.18
  -5   0  -6    0.92    0.81
   5   0   6    0.06    0.17
  -5   0  -6    0.29    0.14
  -5   0  -6    0.23    0.14
  -5   0  -6    0.17    0.33
  -6   0  -6    0.56    0.93
   6   0   6    1.00    0.23
  -6   0  -6    0.52    0.46
   6   0   6    0.63    0.34
  -6   0  -6    0.65    0.16
  -6   0  -6    0.69    0.21
  -6   0  -6    0.59    0.20
  -7   0  -6    2.54    0.28
  -7   0  -6    1.95    0.32
  -7   0  -6    2.15    0.32
   7   0   6    2.71    0.35
  -8   0  -6   -0.16    0.19
   8   0   6    0.29    0.15
  -8   0  -6    0.55    0.18
   8   0   6    0.19    0.22
  -8  -1   6    0.86    0.68
  -8  -1   6   -0.46    0.74
  -8  -1   6    1.33    0.29
  -8  -1   6    1.48    0.56
  -8  -1   6    0.40    0.41
  -8   1   6    1.51    0.21
  -8   1   6    0.32    0.78
  -8   1   6    0.98    0.24
  -8   1   6    0.93    0.60
  -8   1   6    0.80    0.51
  -7  -1   6    1.97    0.91
  -7  -1   6    1.80    0.26
  -7  -1   6    1.33    0.48
  -7  -1   6    2.36    0.57
  -7  -1   6    1.20    0.72
   7  -1  -6    1.91    0.27
  -7  -1   6    1.46    0.29
  -7   1   6    2.62    0.63
  -7   1   6    1.72    0.22
  -7   1   6    0.70    1.03
  -7   1   6    1.24    0.61
  -7   1   6    2.02    0.28
  -7   1   6    1.05    0.64
  -7   1   6    1.89    0.28
  -6  -1   6    1.59    0.65
  -6  -1   6    2.05    0.45
  -6  -1   6    1.55    0.23
  -6  -1   6    2.30    0.30
  -6  -1   6    1.86    0.25
  -6  -1   6    1.65    0.49
  -6  -1   6    1.73    0.48
  -6   1   6    2.17    0.29
  -6   1   6    1.79    0.24
  -6   1   6    2.51    0.75
  -6   1   6    1.39    0.45
  -6   1   6    2.22    0.57
  -6   1   6    1.79    0.34
  -6   1   6    1.63    0.55
  -6   1   6    1.88    0.27
  -5  -1   6    2.21    0.54
  -5  -1   6    2.51    0.51
  -5  -1   6    2.51    0.25
  -5  -1   6    2.14    0.30
  -5  -1   6    2.12    0.47
  -5   1   6    2.37    0.48
  -5   1   6    2.51    0.30
  -5   1   6    2.32    0.51
  -5   1   6    2.34    0.55
  -5   1   6    2.04    0.36
  -5   1   6    2.55    0.66
  -5   1   6    1.89    0.24
  -5   1   6    2.43    0.27
  -4  -1   6   14.81    1.18
  -4  -1   6   14.28    1.08
  -4  -1   6   12.50    1.24
  -4  -1   6   10.83    1.33
  -4  -1   6   14.83    1.21
   4  -1  -6   13.70    1.08
   4  -1  -6   13.87    1.11
  -4  -1   6   12.89    1.08
   4  -1  -6   11.59    1.09
  -4   1   6   13.14    1.28
  -4   1   6   13.76    1.07
  -4   1   6   13.27    1.07
  -4   1   6   13.99    1.08
  -4   1   6   14.49    1.12
   4   1  -6   14.39    1.09
  -4   1   6   13.78    1.10
  -4   1   6   10.95    1.36
  -4   1   6   13.19    1.24
  -4   1   6   11.92    1.09
  -4   1   6   15.30    1.23
   4   1  -6   12.33    1.08
   4   1  -6   12.97    1.08
   4   1  -6   13.23    1.06
   3  -1  -6   85.04    5.84
  -3  -1   6   65.33    5.84
   3  -1  -6   66.48    5.86
   3  -1  -6   81.33    5.87
   3  -1  -6   70.21    5.85
  -3   1   6   74.14    5.84
  -3   1   6   68.14    5.93
   3   1  -6   74.82    5.84
  -3   1   6   86.06    5.96
   3   1  -6   76.16    5.85
   3   1  -6   71.53    5.85
   3   1  -6   73.90    5.86
   3   1  -6   72.04    5.84
   3   1  -6   80.01    5.85
  -3   1   6   84.38    5.85
   3   1  -6   84.34    5.85
  -3   1   6   67.52    5.86
  -3   1   6   70.30    5.86
   3   1  -6   87.66    5.86
  -3   1   6   66.38    5.85
  -3   1   6   74.95    5.84
  -3   1   6   74.29    5.98
   2  -1  -6    2.22    0.23
   2  -1  -6    2.25    0.24
   2  -1  -6    2.43    0.20
   2  -1  -6    2.30    0.63
   2  -1  -6    2.30    0.22
  -2   1   6    1.95    0.23
  -2   1   6    2.90    0.46
   2   1  -6    2.41    0.22
   2   1  -6    2.19    0.21
   2   1  -6    2.43    0.21
   2   1  -6    2.66    0.22
   2   1  -6    2.31    0.22
   2   1  -6    2.29    0.21
  -2   1   6    2.74    0.23
   2   1  -6    2.33    0.21
  -2   1   6    2.17    0.21
   2   1  -6    2.19    0.21
   2   1  -6    2.54    0.22
  -2   1   6    2.16    0.22
   1  -1  -6   93.97    7.31
   1  -1  -6   97.65    7.31
  -1  -1   6   85.16    7.29
   1  -1  -6   89.39    7.29
   1  -1  -6  105.97    7.28
   1  -1  -6   96.44    7.30
   1  -1  -6   87.17    7.49
   1  -1  -6  102.42    7.30
  -1  -1   6  102.63    7.30
  -1  -1   6   88.08    7.29
  -1  -1   6   87.90    7.29
   1  -1  -6   99.99    7.30
   1   1  -6  102.33    7.30
   1   1  -6   89.07    7.29
  -1   1   6   90.92    7.29
   1   1  -6   89.52    7.29
  -1   1   6   91.79    7.46
   1   1  -6   83.63    7.28
  -1   1   6  108.19    7.31
   1   1  -6  106.60    7.30
  -1   1   6   86.50    7.29
   1   1  -6   95.92    7.29
   1   1  -6   88.90    7.37
   1   1  -6   93.67    7.30
   1   1  -6   88.03    7.30
   0  -1   6   63.18    5.77
   0  -1  -6   71.73    5.66
   0  -1  -6   74.18    5.86
   0  -1   6   65.41    5.64
   0  -1   6   76.02    5.65
   0  -1  -6   68.60    5.64
   0  -1  -6   84.54    5.65
   0   1  -6   76.42    5.65
   0   1  -6   65.31    5.65
   0   1   6   74.89    5.64
   0   1   6   75.37    5.65
   0   1   6   80.16    5.87
   0   1  -6   75.97    5.65
   0   1   6   81.81    5.65
   0   1  -6   68.43    5.64
   0   1  -6   63.15    5.66
  -1  -1  -6    7.33    0.64
  -1  -1  -6    9.17    0.64
   1  -1   6    8.22    0.65
  -1  -1  -6    6.73    0.65
   1  -1   6    7.44    0.65
   1  -1   6    8.16    0.64
  -1  -1  -6    9.44    0.66
  -1  -1  -6    7.27    0.65
   1  -1   6    8.53    0.64
   1   1   6    8.38    0.66
  -1   1  -6    9.34    0.64
   1   1   6    7.79    0.65
   1   1   6    8.34    0.65
   1   1   6    7.28    0.64
  -1   1  -6    8.03    0.65
  -1   1  -6    7.29    0.66
  -1   1  -6    8.99    0.95
  -2  -1  -6   33.91    2.86
   2  -1   6   37.42    2.56
  -2  -1  -6   29.88    2.56
   2  -1   6   32.62    2.57
  -2  -1  -6   30.49    2.56
   2  -1   6   36.86    2.93
  -2  -1  -6   33.22    2.57
   2  -1   6   33.88    2.57
   2  -1   6   34.52    2.56
  -2  -1  -6   34.46    2.57
   2   1   6   34.79    2.57
   2   1   6   35.46    2.56
  -2   1  -6   30.85    2.57
   2   1   6   29.10    2.55
  -2   1  -6   31.28    2.89
   2   1   6   31.05    2.57
  -2   1  -6   30.50    2.57
   2   1   6   32.49    2.57
  -2   1  -6   36.09    2.57
   2   1   6   28.87    2.56
   3  -1   6   73.94    6.61
   3  -1   6   89.60    6.64
  -3  -1  -6   92.94    6.66
   3  -1   6   91.93    6.61
  -3  -1  -6   72.91    6.60
  -3  -1  -6   84.28    6.61
  -3  -1  -6   82.26    6.60
   3  -1   6   88.98    6.62
   3  -1   6   86.77    6.60
  -3  -1  -6   87.45    6.63
  -3  -1  -6   85.82    6.59
  -3   1  -6   93.60    6.63
  -3   1  -6   80.69    6.60
   3   1   6   95.86    6.66
   3   1   6   79.45    6.61
  -3   1  -6   72.11    6.60
  -3   1  -6   85.59    6.60
   4  -1   6   76.04    5.73
  -4  -1  -6   74.67    5.74
  -4  -1  -6   65.13    5.71
   4  -1   6   73.29    5.72
  -4  -1  -6   65.26    5.96
   4  -1   6   75.56    5.71
   4  -1   6   79.97    5.77
  -4  -1  -6   77.60    5.77
  -4  -1  -6   71.68    5.73
  -4   1  -6   71.43    5.70
  -4   1  -6   74.99    5.74
  -4   1  -6   72.85    5.72
  -4   1  -6   69.21    5.72
   4   1   6   77.20    5.77
  -5  -1  -6   32.82    2.78
  -5  -1  -6   37.70    2.74
  -5  -1  -6   34.48    2.74
   5  -1   6   36.23    2.77
  -5  -1  -6   34.97    2.72
  -5  -1  -6   28.34    3.05
   5  -1   6   34.20    2.74
  -5   1  -6   34.43    2.72
  -5   1  -6   30.50    2.73
  -5   1  -6   35.36    2.73
   5   1   6   35.84    2.78
   5   1   6   33.85    2.73
  -6  -1  -6    0.31    0.35
   6  -1   6    0.45    0.21
   6  -1   6    0.71    0.41
  -6  -1  -6    0.36    0.20
  -6  -1  -6   -0.50    0.92
  -6  -1  -6    0.94    0.19
  -6   1  -6    0.56    0.19
   6   1   6    0.70    0.34
  -6   1  -6    0.54    0.18
   6   1   6    0.27    0.21
  -7  -1  -6   -0.53    0.41
  -7  -1  -6   -0.55    0.91
  -7  -1  -6   -0.02    0.17
   7  -1   6    0.06    0.22
  -7  -1  -6   -0.41    0.21
   7  -1   6   -0.06    0.15
  -7   1  -6    1.35    0.80
  -7   1  -6    0.03    0.17
  -7   1  -6    0.04    0.17
  -7   1  -6    0.32    0.13
   7   1   6    0.02    0.19
   7   1   6   -0.41    0.38
  -8  -1  -6    1.55    0.26
   8  -1   6    1.27    0.21
  -8  -1  -6    1.83    0.91
  -8   1  -6    0.82    0.20
  -8   1  -6    1.41    0.21
  -8  -2   6    0.51    0.41
   8  -2  -6    0.16    0.17
  -8  -2   6    0.41    0.67
  -8  -2   6    0.08    0.50
  -8   2   6    0.38    0.56
   7  -2  -6    1.24    0.23
  -7  -2   6   -0.22    0.65
  -7  -2   6    1.12    0.54
  -7  -2   6    0.46    0.60
  -7  -2   6    0.80    0.20
  -7  -2   6    1.10    0.43
  -7   2   6    0.77    0.34
  -7   2   6    1.10    0.54
  -7   2   6   -0.07    0.63
  -7   2   6    0.92    0.18
  -7   2   6    0.62    0.60
  -7   2   6    0.94    0.20
  -7   2   6    0.72    0.19
  -6  -2   6    1.19    0.64
  -6  -2   6    2.37    0.49
   6  -2  -6    2.41    0.31
  -6  -2   6    2.89    0.57
  -6   2   6    2.86    0.67
  -6   2   6    1.42    0.77
  -6   2   6    2.85    0.31
  -6   2   6    2.60    0.29
  -6   2   6    2.85    0.33
  -6   2   6    2.20    0.64
  -6   2   6    1.96    0.39
  -6   2   6    1.91    0.51
  -5  -2   6    4.75    0.61
  -5  -2   6    4.32    0.43
  -5  -2   6    4.07    1.05
   5  -2  -6    4.01    0.43
  -5  -2   6    5.27    0.63
  -5  -2   6    4.05    0.74
  -5   2   6    6.07    0.73
  -5   2   6    4.56    1.01
  -5   2   6    5.30    0.46
  -5   2   6    4.15    0.52
  -5   2   6    4.96    0.75
  -5   2   6    3.90    0.72
  -5   2   6    4.67    0.46
  -5   2   6    4.37    0.43
  -4  -2   6   37.30    2.64
  -4  -2   6   35.08    2.67
   4  -2  -6   28.78    2.55
  -4  -2   6   28.98    2.55
  -4  -2   6   32.71    2.78
   4  -2  -6   31.76    2.57
  -4  -2   6   37.05    2.71
  -4   2   6   33.07    2.55
  -4   2   6   28.05    2.78
   4   2  -6   32.64    2.56
   4   2  -6   31.97    2.55
  -4   2   6   29.32    2.57
  -4   2   6   34.74    2.61
  -4   2   6   30.68    2.56
  -4   2   6   30.44    2.75
  -4   2   6   32.51    2.74
  -4   2   6   37.87    2.72
   4   2  -6   34.05    2.56
  -4   2   6   30.04    2.57
   3  -2  -6    3.66    0.39
  -3  -2   6    3.66    0.45
  -3  -2   6    3.56    0.50
   3  -2  -6    4.24    0.37
  -3  -2   6    3.85    0.53
  -3  -2   6    3.77    0.70
   3  -2  -6    3.39    0.39
   3  -2  -6    3.83    0.38
  -3   2   6    4.54    0.40
   3   2  -6    4.24    0.38
  -3   2   6    4.72    0.38
   3   2  -6    3.89    0.37
   3   2  -6    4.76    0.38
  -3   2   6    4.33    0.34
  -3   2   6    4.04    0.61
  -3   2   6    5.02    0.40
  -3   2   6    3.72    0.43
   3   2  -6    4.95    0.38
  -3   2   6    4.94    0.37
   3   2  -6    4.40    0.38
  -3   2   6    3.60    0.37
  -3   2   6    3.74    0.59
   3   2  -6    4.39    0.36
   2  -2  -6    3.35    0.33
   2  -2  -6    3.54    0.31
   2  -2  -6    3.14    0.32
   2  -2  -6    3.80    0.30
  -2  -2   6    3.32    0.31
   2   2  -6    3.44    0.33
   2   2  -6    3.44    0.29
   2   2  -6    3.62    0.32
   2   2  -6    3.34    0.30
  -2   2   6    3.34    0.30
   2   2  -6    3.38    0.30
  -2   2   6    3.46    0.32
   2   2  -6    3.69    0.32
  -2   2   6    3.04    0.30
   2   2  -6    3.64    0.30
   2   2  -6    3.61    0.30
   1  -2  -6   15.63    1.51
  -1  -2   6   18.16    1.45
   1  -2  -6   17.46    1.46
  -1  -2   6   16.99    1.45
   1  -2  -6   18.19    1.47
   1  -2  -6   15.66    1.80
   1  -2  -6   21.36    1.45
  -1  -2   6   20.59    1.46
   1   2  -6   19.35    1.45
   1   2  -6   17.51    1.45
  -1   2   6   17.61    1.45
  -1   2   6   19.79    1.45
   1   2  -6   19.28    1.46
   1   2  -6   19.29    1.46
   1   2  -6   20.77    1.45
   1   2  -6   15.36    1.68
  -1   2   6   20.06    1.47
  -1   2   6   21.26    1.45
   1   2  -6   19.33    1.45
   1   2  -6   15.38    1.63
   1   2  -6   19.45    1.46
  -1   2   6   16.16    1.69
   0  -2   6   57.70    4.77
   0  -2  -6   65.76    4.80
   0  -2  -6   56.45    4.79
   0  -2   6   68.17    4.78
   0  -2   6   66.12    4.79
   0  -2  -6   71.39    4.78
   0  -2  -6   66.88    4.78
   0  -2  -6   59.84    5.07
   0  -2  -6   57.17    4.80
   0  -2   6   57.97    4.79
   0   2  -6   56.28    5.00
   0   2   6   62.22    4.78
   0   2  -6   55.79    4.79
   0   2  -6   54.32    4.78
   0   2  -6   52.47    4.99
   0   2   6   63.28    4.80
   0   2   6   67.53    4.78
   0   2  -6   66.43    4.79
   0   2   6   63.44    4.78
   1  -2   6   17.95    1.49
  -1  -2  -6   18.06    1.49
   1  -2   6   20.38    1.48
  -1  -2  -6   17.77    1.47
   1  -2   6   18.00    1.47
  -1  -2  -6   20.20    1.50
  -1  -2  -6   19.62    1.47
  -1  -2  -6   19.24    1.80
   1  -2   6   19.58    1.49
  -1   2  -6   18.24    1.80
   1   2   6   18.23    1.48
  -1   2  -6   20.87    1.49
  -1   2  -6   18.21    1.48
   1   2   6   17.96    1.48
   1   2   6   19.00    1.49
   1   2   6   19.82    1.50
  -1   2  -6   17.20    1.48
   2  -2   6    0.03    0.07
   2  -2   6   -0.01    0.07
   2  -2   6    0.09    0.08
  -2  -2  -6    0.18    0.08
  -2  -2  -6    0.04    0.07
   2  -2   6    0.13    0.08
  -2  -2  -6    0.14    0.18
   2  -2   6    0.11    0.06
   2  -2   6    0.02    0.15
  -2  -2  -6    0.12    0.07
   2  -2   6   -0.23    0.21
  -2  -2  -6    0.05    0.09
   2   2   6    0.20    0.15
   2   2   6    0.00    0.08
  -2   2  -6   -1.57    2.08
  -2   2  -6   -0.05    0.06
   2   2   6   -0.04    0.06
   2   2   6   -0.10    0.09
  -2   2  -6   -0.09    0.14
   2   2   6    0.10    0.16
  -2   2  -6   -0.09    0.22
  -2   2  -6   -0.04    0.08
  -2   2  -6   -0.01    0.05
  -2   2  -6    0.04    0.07
   3  -2   6    4.84    0.45
  -3  -2  -6    4.74    0.41
  -3  -2  -6    4.20    0.42
   3  -2   6    5.10    0.47
   3  -2   6    5.95    0.53
  -3  -2  -6    4.75    0.52
   3  -2   6    5.01    0.43
   3  -2   6    4.20    0.45
   3  -2   6    5.09    0.42
  -3  -2  -6    5.08    0.43
  -3  -2  -6    4.94    0.49
  -3   2  -6    4.87    0.43
   3   2   6    4.75    0.43
   3   2   6    5.84    0.50
  -3   2  -6    4.72    0.46
  -3   2  -6    5.07    0.40
  -3   2  -6    5.73    0.48
   3   2   6    4.70    0.45
  -3   2  -6    4.49    0.43
   3   2   6    4.10    0.44
  -4  -2  -6    6.69    0.63
   4  -2   6    7.37    0.62
   4  -2   6    7.71    0.66
   4  -2   6    7.25    0.70
  -4  -2  -6    6.02    1.17
  -4  -2  -6    6.45    0.61
  -4  -2  -6    7.37    0.74
  -4  -2  -6    6.77    0.70
  -4   2  -6    7.49    0.64
  -4   2  -6    7.48    0.64
  -4   2  -6    7.85    0.70
   4   2   6    7.76    0.70
  -5  -2  -6    0.51    0.23
  -5  -2  -6    0.25    0.46
   5  -2   6    0.29    0.18
   5  -2   6    0.62    0.37
  -5  -2  -6    0.31    0.28
  -5  -2  -6    0.47    0.19
  -5  -2  -6    0.43    0.16
  -5  -2  -6   -0.25    0.82
   5  -2   6    0.43    0.15
  -5   2  -6    0.20    0.16
   5   2   6    0.42    0.25
  -5   2  -6    0.27    0.26
  -5   2  -6    0.74    0.16
  -5   2  -6   -0.36    0.49
  -5   2  -6    0.38    0.17
  -6  -2  -6    0.77    0.98
  -6  -2  -6   -0.19    0.23
   6  -2   6    0.04    0.16
  -6  -2  -6   -0.23    0.17
   6  -2   6    0.09    0.21
  -6  -2  -6   -0.04    0.31
  -6   2  -6   -0.19    0.31
   6   2   6    0.24    0.22
  -6   2  -6    0.07    0.17
  -6   2  -6    0.56    0.26
  -6   2  -6    0.14    0.18
   6   2   6    0.27    0.33
  -6   2  -6   -0.24    0.76
   7  -2   6   -0.33    0.22
  -7  -2  -6   -0.05    0.38
  -7  -2  -6   -1.34    0.96
   7  -2   6   -0.19    0.15
  -7  -2  -6   -0.17    0.17
   7   2   6   -0.22    0.38
  -7   2  -6   -0.15    0.16
   7   2   6   -0.23    0.20
   8  -2   6   -0.07    0.16
  -8  -2  -6   -0.34    0.18
  -8  -2  -6    0.40    0.42
   8  -2   6   -0.17    0.26
  -8   2  -6   -0.28    0.23
  -8   2  -6    0.07    0.12
   8   2   6   -0.33    0.20
  -8  -3   6    1.99    0.71
  -8  -3   6    2.48    0.56
  -8   3   6    3.23    0.31
  -7  -3   6    7.31    0.84
  -7  -3   6    5.84    1.00
  -7  -3   6    5.92    0.60
  -7  -3   6    5.59    0.81
  -7   3   6    6.01    0.98
  -7   3   6    7.46    0.59
  -7   3   6    5.88    0.64
  -6  -3   6   -0.02    0.37
   6  -3  -6    0.23    0.16
  -6  -3   6    0.19    0.92
  -6  -3   6   -0.10    0.38
  -6  -3   6   -0.07    0.55
  -6   3   6    0.61    0.27
  -6   3   6   -0.15    0.55
  -5  -3   6    8.38    1.07
  -5  -3   6    8.57    0.94
  -5  -3   6    9.58    0.92
  -5  -3   6    7.91    1.26
   5  -3  -6    8.73    0.78
  -5   3   6    9.02    0.80
  -5   3   6    9.60    1.21
  -5   3   6    9.52    0.87
  -5   3   6    8.58    1.05
  -5   3   6    9.21    0.77
  -4  -3   6   -0.09    0.54
  -4  -3   6    0.31    0.23
   4  -3  -6    0.17    0.14
  -4  -3   6    0.32    0.35
  -4  -3   6   -0.40    0.35
  -4   3   6    0.29    0.44
  -4   3   6    0.33    0.13
  -4   3   6    0.22    0.22
  -4   3   6    0.09    0.10
  -4   3   6    0.10    0.14
  -4   3   6    0.81    0.59
   3  -3  -6   -0.10    0.14
  -3  -3   6    0.49    0.21
  -3  -3   6    0.44    0.45
   3  -3  -6    0.26    0.16
  -3  -3   6    0.02    0.25
  -3  -3   6    0.07    0.29
  -3  -3   6    0.45    0.24
   3   3  -6    0.05    0.12
  -3   3   6    0.18    0.12
   3   3  -6   -0.09    0.13
  -3   3   6   -0.01    0.20
  -3   3   6    0.02    0.11
   3   3  -6    0.05    0.14
  -3   3   6    0.09    0.10
   3   3  -6    0.24    0.12
  -3   3   6   -0.07    0.43
   2  -3  -6    1.13    0.19
  -2  -3   6    1.16    0.25
  -2  -3   6    1.55    0.27
   2  -3  -6    1.38    0.18
  -2  -3   6    1.60    0.39
  -2  -3   6    1.22    0.16
   2  -3  -6    1.42    0.20
   2  -3  -6    1.40    0.20
   2  -3  -6    1.44    0.23
  -2  -3   6    1.57    0.26
   2  -3  -6    1.23    0.20
  -2   3   6    1.40    0.16
  -2   3   6    1.50    0.15
  -2   3   6    1.21    0.18
  -2   3   6    0.35    0.45
  -2   3   6    1.38    0.28
   2   3  -6    1.14    0.18
  -2   3   6    1.34    0.19
   2   3  -6    1.15    0.14
  -2   3   6    1.23    0.17
   2   3  -6    1.24    0.19
   2   3  -6    1.21    0.17
   1  -3  -6    1.66    0.19
  -1  -3   6    1.56    0.25
  -1  -3   6    1.64    0.19
   1  -3  -6    1.66    0.18
   1  -3  -6    1.81    0.23
  -1  -3   6    2.03    0.31
  -1  -3   6    1.48    0.18
   1  -3  -6    1.41    0.21
  -1  -3   6    2.45    0.47
  -1  -3   6    1.95    0.37
  -1   3   6    1.36    0.16
   1   3  -6    1.48    0.18
   1   3  -6    1.55    0.18
  -1   3   6    1.43    0.17
   1   3  -6    1.81    0.16
  -1   3   6    1.69    0.20
  -1   3   6    1.74    0.17
   0  -3  -6   64.11    5.22
   0  -3   6   73.16    5.22
   0  -3  -6   59.62    5.21
   0  -3   6   66.90    5.27
   0  -3  -6   60.85    5.23
   0  -3  -6   75.88    5.22
   0  -3   6   65.57    5.26
   0  -3   6   69.28    5.22
   0  -3   6   67.92    5.30
   0   3  -6   60.25    5.21
   0   3   6   67.94    5.21
   0   3   6   67.55    5.23
   0   3   6   69.43    5.21
   0   3  -6   60.14    5.22
   0   3   6   66.44    5.23
   0   3   6   73.03    5.21
   0   3  -6   72.07    5.21
  -1  -3  -6    8.57    0.72
  -1  -3  -6    8.57    0.67
  -1  -3  -6    7.29    0.68
   1  -3   6    8.90    0.68
  -1  -3  -6    8.18    0.66
  -1  -3  -6    9.14    0.64
   1  -3   6    7.83    0.77
   1  -3   6    7.17    0.72
  -1   3  -6    7.06    0.67
  -1   3  -6    7.66    0.70
  -1   3  -6    7.45    0.66
   1   3   6    8.67    0.67
   1   3   6    8.92    0.70
   1   3   6    6.89    0.68
   1   3   6    8.52    0.69
   1   3   6    8.76    0.66
  -1   3  -6    8.86    0.67
  -2  -3  -6    3.15    0.36
  -2  -3  -6    3.09    0.27
   2  -3   6    2.34    0.29
   2  -3   6    2.69    0.30
   2  -3   6    3.39    0.45
  -2  -3  -6    2.41    0.29
   2  -3   6    3.07    0.35
  -2  -3  -6    3.02    0.29
   2  -3   6    2.59    0.30
  -2  -3  -6    3.10    0.36
  -2  -3  -6    3.62    0.37
   2   3   6    3.11    0.30
  -2   3  -6    2.67    0.31
  -2   3  -6    3.16    0.26
  -2   3  -6    2.69    0.28
   2   3   6    2.57    0.33
   2   3   6    2.67    0.30
   2   3   6    2.75    0.28
  -2   3  -6    3.55    0.35
  -3  -3  -6    1.76    0.24
   3  -3   6    2.02    0.41
  -3  -3  -6    2.02    0.33
  -3  -3  -6    1.65    0.34
   3  -3   6    2.17    0.29
  -3  -3  -6    2.22    0.27
   3  -3   6    2.05    0.24
   3   3   6    1.85    0.32
   3   3   6    2.30    0.27
  -3   3  -6    2.16    0.33
  -3   3  -6    1.66    0.25
  -3   3  -6    2.31    0.27
  -4  -3  -6    2.76    0.46
  -4  -3  -6    3.31    0.36
   4  -3   6    3.35    0.38
  -4  -3  -6    3.29    0.89
   4  -3   6    3.00    0.55
  -4  -3  -6    3.43    0.45
  -4  -3  -6    3.09    0.47
   4  -3   6    3.74    0.35
   4   3   6    3.24    0.39
   4   3   6    3.38    0.43
  -4   3  -6    3.17    0.38
  -4   3  -6    3.07    0.41
  -4   3  -6    3.28    0.44
  -4   3  -6    4.17    0.47
  -5  -3  -6    0.88    0.92
  -5  -3  -6    0.61    0.20
   5  -3   6    0.47    0.23
   5  -3   6    0.41    0.15
  -5  -3  -6    0.49    0.25
  -5  -3  -6    1.10    0.39
   5  -3   6    1.16    0.68
  -5  -3  -6    0.23    0.25
  -5   3  -6    0.31    0.17
  -5   3  -6    0.17    0.26
   5   3   6    0.45    0.27
  -6  -3  -6    0.60    0.30
  -6  -3  -6    1.62    0.61
  -6  -3  -6   -0.19    1.02
  -6  -3  -6    0.72    0.21
   6  -3   6    0.97    0.19
   6  -3   6    0.86    0.26
  -6  -3  -6    1.02    0.28
   6   3   6    0.82    0.33
   7  -3   6    1.90    0.36
  -7  -3  -6    1.61    0.40
  -7  -3  -6    1.74    0.30
  -7  -3  -6    1.38    1.19
   7   3   6    2.05    0.30
   7   3   6    1.18    0.41
  -7   3  -6    2.18    0.40
  -7   3  -6    1.99    0.30
  -8  -3  -6   -0.18    0.35
   8  -3   6    0.18    0.28
   8   3   6   -0.04    0.20
  -7  -4   6    0.57    0.42
  -7  -4   6    0.30    0.60
  -7   4   6    0.31    0.13
  -7   4   6    0.24    0.27
  -6  -4   6    0.22    0.36
  -6  -4   6    0.46    0.87
  -6  -4   6    0.28    0.37
   6  -4  -6    0.27    0.19
  -6  -4   6   -0.15    0.54
  -6   4   6   -0.01    0.13
  -6   4   6    0.24    0.25
  -5  -4   6    0.51    0.37
  -5  -4   6    0.90    0.52
  -5  -4   6    0.88    0.32
   5  -4  -6    0.92    0.20
  -5  -4   6    0.47    0.84
  -5   4   6   -0.64    0.69
  -5   4   6    0.85    0.31
  -5   4   6    0.60    0.15
  -5   4   6    0.45    0.19
   4  -4  -6    8.24    0.73
  -4  -4   6    8.91    0.95
  -4  -4   6    6.41    1.22
   4  -4  -6    8.72    0.74
  -4  -4   6    7.06    0.75
  -4  -4   6    7.03    0.85
  -4   4   6    8.36    0.82
  -4   4   6    9.14    0.71
  -4   4   6    8.66    0.70
  -3  -4   6    2.11    0.42
   3  -4  -6    2.07    0.28
  -3  -4   6    1.85    0.35
   3  -4  -6    2.09    0.28
  -3  -4   6    2.16    0.62
  -3  -4   6    1.97    0.38
  -3  -4   6    1.52    0.33
  -3   4   6    2.06    0.36
  -3   4   6    2.35    0.25
  -3   4   6    1.99    0.25
   2  -4  -6    4.79    0.50
   2  -4  -6    5.54    0.51
  -2  -4   6    5.91    0.86
   2  -4  -6    4.43    0.50
  -2  -4   6    5.73    0.56
  -2  -4   6    5.07    0.53
  -2  -4   6    5.95    0.60
  -2  -4   6    5.84    0.53
  -2  -4   6    5.23    0.47
  -2   4   6    5.05    0.48
  -2   4   6    5.45    0.48
  -2   4   6    5.85    0.56
  -2   4   6    5.19    0.48
  -2   4   6    5.30    0.47
  -1  -4   6    0.57    0.43
   1  -4  -6    0.60    0.17
  -1  -4   6    0.33    0.22
  -1  -4   6    0.08    0.22
  -1  -4   6    0.18    0.10
  -1  -4   6    0.34    0.23
   1  -4  -6    0.42    0.20
  -1  -4   6    0.56    0.20
  -1   4   6   -0.07    0.22
  -1   4   6    0.40    0.11
  -1   4   6    0.25    0.12
  -1   4   6    0.58    0.14
  -1   4   6    0.36    0.11
   1   4  -6    0.21    0.11
   0  -4  -6    0.39    0.10
   0  -4   6    0.62    0.26
   0  -4   6    0.30    0.20
   0  -4  -6    0.51    0.15
   0  -4  -6    0.36    0.20
   0  -4   6    0.74    0.23
   0  -4  -6    0.37    0.19
   0  -4   6    0.25    0.23
   0  -4   6    0.50    0.46
   0  -4   6    0.56    0.23
   0   4  -6    0.63    0.22
   0   4   6    0.53    0.11
   0   4   6    0.29    0.11
   0   4   6    0.40    0.28
   0   4   6    0.46    0.13
   0   4  -6    0.41    0.11
   0   4   6    0.70    0.15
  -1  -4  -6    8.05    0.76
   1  -4   6   11.01    1.11
   1  -4   6    9.86    0.90
  -1  -4  -6    8.59    0.82
   1  -4   6    9.02    0.83
  -1  -4  -6    9.49    0.83
   1  -4   6    8.53    0.79
   1   4   6    9.65    0.76
  -1   4  -6    9.89    0.81
   1   4   6    9.61    0.76
   1   4   6    9.00    0.79
   1   4   6    8.70    0.77
  -2  -4  -6   26.52    2.29
  -2  -4  -6   29.55    2.34
   2  -4   6   29.74    2.31
   2  -4   6   31.56    2.35
  -2  -4  -6   29.68    2.34
  -2  -4  -6   29.59    2.34
   2  -4   6   32.12    2.41
  -2  -4  -6   26.67    2.31
   2   4   6   29.03    2.32
   2   4   6   26.90    2.29
  -2   4  -6   28.17    2.30
  -3  -4  -6    1.95    0.32
   3  -4   6    1.81    0.29
  -3  -4  -6    1.25    0.22
   3  -4   6    1.47    0.25
  -3  -4  -6    1.52    0.30
  -3  -4  -6    1.88    0.34
   3  -4   6    1.57    0.42
  -3   4  -6    1.48    0.28
   3   4   6    1.65    0.25
  -3   4  -6    1.55    0.21
   3   4   6    1.12    0.28
  -3   4  -6    1.62    0.32
  -4  -4  -6    0.32    0.17
   4  -4   6    0.23    0.24
  -4  -4  -6    0.38    0.29
   4  -4   6    0.63    0.18
  -4  -4  -6    0.41    0.26
  -4  -4  -6    0.82    0.31
   4  -4   6    1.02    0.49
  -4   4  -6    0.59    0.19
   4   4   6    0.33    0.21
  -4   4  -6    0.27    0.26
   4   4   6    0.38    0.26
  -4   4  -6    0.27    0.14
  -5  -4  -6    2.19    0.43
  -5  -4  -6    1.94    0.39
  -5  -4  -6    2.54    0.50
   5  -4   6    2.01    0.41
  -5   4  -6    1.97    0.35
   5   4   6    2.16    0.43
  -5   4  -6    2.16    0.31
  -6  -4  -6    2.17    0.45
  -6  -4  -6    1.92    0.55
   6  -4   6    2.27    0.39
  -6  -4  -6    2.09    0.39
  -6   4  -6    1.81    0.35
  -6   4  -6    2.45    0.28
  -6   4  -6    2.53    0.33
   6   4   6    1.82    0.43
   7  -4   6   -0.04    0.18
  -7  -4  -6    0.18    0.26
  -7  -4  -6   -0.37    0.30
  -7   4  -6    0.06    0.11
  -7   4  -6   -0.05    0.16
  -7   4  -6   -0.10    0.27
   7   4   6   -0.12    0.33
  -7  -5   6    0.28    0.48
   7  -5  -6   -0.02    0.20
  -7  -5   6    0.85    0.43
  -7   5   6    0.39    0.27
  -7   5   6    0.09    0.13
  -6  -5   6   -0.63    0.92
  -6  -5   6    1.06    0.58
   6  -5  -6    1.67    0.26
  -6  -5   6    1.88    0.41
  -6  -5   6    1.39    0.45
  -6   5   6    1.00    0.21
  -6   5   6    1.17    0.29
  -5  -5   6    1.43    0.41
  -5  -5   6    0.84    0.78
  -5  -5   6    0.67    0.46
   5  -5  -6    1.08    0.24
  -5  -5   6    1.17    0.33
   5  -5  -6    0.96    0.22
  -5   5   6    1.48    0.24
  -5   5   6    1.31    0.22
  -5   5   6    0.80    0.27
  -4  -5   6    0.85    0.43
   4  -5  -6    0.91    0.23
  -4  -5   6    1.99    0.82
  -4  -5   6    0.09    0.43
   4  -5  -6    0.45    0.18
  -4  -5   6   -0.01    0.26
  -4   5   6    0.63    0.16
  -4   5   6    0.81    0.26
  -4   5   6    0.55    0.17
   3  -5  -6   25.19    1.98
  -3  -5   6   24.00    2.38
   3  -5  -6   23.23    1.97
  -3  -5   6   24.85    2.02
  -3  -5   6   23.02    2.00
  -3  -5   6   27.15    2.11
  -3   5   6   22.81    1.95
  -3   5   6   24.01    2.02
   2  -5  -6    4.25    0.43
  -2  -5   6    3.30    0.48
  -2  -5   6    4.81    0.55
  -2  -5   6    4.37    0.47
  -2  -5   6    4.71    0.95
  -2  -5   6    4.38    0.50
   2  -5  -6    3.27    0.43
   2   5  -6    3.50    0.38
  -2   5   6    3.36    0.39
  -2   5   6    4.42    0.51
  -2   5   6    3.49    0.38
   1  -5  -6    4.05    0.48
  -1  -5   6    4.21    0.48
  -1  -5   6    4.65    0.94
  -1  -5   6    4.13    0.47
   1  -5  -6    4.18    0.48
  -1  -5   6    4.15    0.54
   1  -5  -6    4.12    0.40
  -1  -5   6    4.37    0.54
  -1   5   6    4.46    0.44
  -1   5   6    4.46    0.52
  -1   5   6    5.24    0.43
   1   5  -6    4.57    0.41
   0  -5   6    5.84    0.58
   0  -5  -6    5.32    0.55
   0  -5   6    4.86    0.52
   0  -5   6    7.01    1.00
   0  -5   6    4.62    0.52
   0  -5  -6    4.85    0.54
   0  -5   6    6.01    0.61
   0   5  -6    5.67    0.59
   0   5   6    4.93    0.49
   0   5  -6    4.91    0.47
   0   5   6    5.00    0.48
  -1  -5  -6    0.75    0.15
  -1  -5  -6    1.29    0.27
   1  -5   6    0.70    0.22
   1  -5   6    0.93    0.29
  -1  -5  -6    1.04    0.25
   1  -5   6    1.37    0.29
   1  -5   6    1.90    1.26
   1   5   6    0.66    0.16
  -1   5  -6    1.31    0.27
  -1   5  -6    0.58    0.13
   1   5   6    0.81    0.19
  -2  -5  -6    0.18    0.15
  -2  -5  -6    0.13    0.24
  -2  -5  -6    0.42    0.24
  -2  -5  -6    0.34    0.28
   2  -5   6    0.52    0.20
   2  -5   6    0.83    0.25
  -2   5  -6    0.41    0.12
   2   5   6    0.35    0.16
   2   5   6    0.48    0.19
  -2   5  -6    0.99    0.24
  -3  -5  -6    4.28    0.43
   3  -5   6    4.97    0.48
  -3  -5  -6    4.97    0.53
  -3  -5  -6    4.38    0.57
   3  -5   6    4.25    0.52
  -3  -5  -6    4.88    0.54
  -3  -5  -6    4.64    0.51
   3  -5   6    4.36    0.69
  -3   5  -6    4.13    0.51
  -3   5  -6    4.26    0.43
   3   5   6    4.45    0.46
   3   5   6    3.97    0.51
  -4  -5  -6   -0.10    0.29
  -4  -5  -6   -0.02    0.29
   4  -5   6    0.26    0.28
   4  -5   6   -0.02    0.19
  -4  -5  -6    0.01    0.22
  -4  -5  -6    0.18    0.30
  -4   5  -6   -0.13    0.15
   4   5   6    0.04    0.21
  -4   5  -6   -0.12    0.24
   4   5   6    0.41    0.26
  -4   5  -6    0.46    0.21
  -5  -5  -6    0.72    0.29
  -5  -5  -6    0.90    0.30
   5  -5   6    1.20    0.31
  -5  -5  -6    1.06    0.23
   5  -5   6    0.74    0.21
  -5   5  -6    0.52    0.22
   5   5   6    0.44    0.29
  -5   5  -6    0.84    0.28
   5   5   6    1.38    0.31
  -6  -5  -6    1.20    0.28
  -6  -5  -6    2.14    0.52
  -6  -5  -6    1.26    0.36
  -6   5  -6    1.15    0.22
  -6   5  -6    1.09    0.29
   6   5   6    1.63    0.35
  -6  -6   6    0.54    0.36
   6  -6  -6    0.51    0.21
  -6  -6   6    0.51    0.90
  -6  -6   6    0.01    0.53
   6  -6  -6   -0.13    0.20
  -6   6   6    0.25    0.20
   6   6  -6   -0.31    0.27
  -5  -6   6    2.09    0.44
   5  -6  -6    2.26    0.29
  -5  -6   6    1.93    0.87
   5  -6  -6    2.27    0.33
  -5  -6   6    1.65    0.56
  -5   6   6    2.21    0.27
  -5   6   6    1.86    0.38
   4  -6  -6   -0.12    0.20
  -4  -6   6    0.72    0.85
   4  -6  -6    0.02    0.18
  -4  -6   6   -0.27    0.40
  -4   6   6    0.05    0.25
  -4   6   6    0.19    0.15
   4   6  -6   -0.09    0.22
   3  -6  -6    0.49    0.24
  -3  -6   6    0.47    0.78
  -3  -6   6    0.15    0.31
   3  -6  -6    0.71    0.24
  -3  -6   6    0.77    0.43
  -3  -6   6    0.71    0.29
  -3   6   6    0.19    0.29
  -3   6   6    0.96    0.18
   2  -6  -6   -0.11    0.21
  -2  -6   6    0.34    0.27
  -2  -6   6    0.30    0.27
  -2  -6   6    1.45    0.80
  -2  -6   6   -0.15    0.32
   2  -6  -6   -0.33    0.22
   2  -6  -6    0.22    0.15
  -2   6   6   -0.26    0.28
   2   6  -6    0.09    0.18
  -2   6   6    0.10    0.15
  -1  -6   6    0.48    0.84
   1  -6  -6    0.18    0.23
   1  -6  -6   -0.04    0.21
  -1  -6   6    0.32    0.30
  -1  -6   6   -0.06    0.25
  -1  -6   6   -0.17    0.26
  -1  -6   6    0.06    0.31
   1   6  -6    0.04    0.14
  -1   6   6    0.14    0.34
  -1   6   6    0.19    0.15
  -1   6   6   -0.16    0.17
   0  -6   6    4.94    1.11
   0  -6   6    4.41    0.51
   0  -6  -6    4.69    0.52
   0  -6   6    4.68    0.56
   0  -6   6    3.90    0.50
   0  -6   6    4.55    0.56
   0  -6  -6    4.42    0.53
   0   6   6    3.87    0.45
   0   6   6    4.87    0.44
   0   6  -6    3.85    0.41
  -1  -6  -6   11.12    0.97
  -1  -6  -6   10.86    0.98
   1  -6   6   10.47    1.02
   1  -6   6   11.44    0.96
   1  -6   6   10.58    1.01
   1  -6   6    8.95    0.93
  -1  -6  -6   12.31    1.00
  -1   6  -6    9.71    0.97
   1   6   6   10.14    0.93
  -1   6  -6   10.70    0.90
   1   6   6   10.83    0.90
  -2  -6  -6    5.73    0.62
  -2  -6  -6    5.92    0.60
   2  -6   6    6.61    0.59
   2  -6   6    5.47    0.63
  -2  -6  -6    5.76    0.62
   2  -6   6    5.22    0.63
  -2   6  -6    5.20    0.50
   2   6   6    5.22    0.53
   2   6   6    4.69    0.53
  -2   6  -6    4.34    0.58
  -3  -6  -6    1.02    0.28
   3  -6   6    1.28    0.25
   3  -6   6    1.07    0.32
  -3  -6  -6    1.32    0.31
  -3  -6  -6    0.98    0.29
   3  -6   6    0.93    0.32
  -3  -6  -6    1.92    0.37
   3   6   6    1.53    0.25
   3   6   6    1.05    0.27
  -4  -6  -6   -0.30    0.29
   4  -6   6   -0.06    0.21
  -4  -6  -6    0.06    0.28
  -4  -6  -6    0.38    0.28
   4  -6   6   -0.17    0.29
   4   6   6   -0.08    0.20
   4   6   6    0.00    0.24
  -4   6  -6    0.13    0.27
  -4   6  -6   -0.15    0.14
  -4   6  -6    0.18    0.13
  -5  -6  -6    0.66    0.30
   5  -6   6    0.39    0.21
  -5  -6  -6    0.28    0.26
  -5  -6  -6   -0.14    0.36
   5  -6   6    0.04    0.30
  -5   6  -6    0.12    0.22
  -5   6  -6    0.57    0.27
   5   6   6    0.11    0.29
   5   6   6    0.40    0.27
  -5   6  -6    0.38    0.13
   6  -6   6   -0.24    0.21
  -6  -6  -6    0.06    0.22
  -6  -6  -6    0.28    0.29
  -6  -6  -6    1.22    0.89
   6   6   6   -0.01    0.25
  -6   6  -6    0.26    0.12
  -6   6  -6    0.15    0.24
  -5  -7   6    0.39    0.49
  -5  -7   6    0.49    0.33
   5  -7  -6    0.20    0.23
   5  -7  -6    0.50    0.21
  -5  -7   6    1.70    0.80
  -5   7   6    0.64    0.26
  -5   7   6    0.60    0.18
  -4  -7   6    0.28    0.29
   4  -7  -6    0.27    0.20
   4  -7  -6    0.34    0.22
  -4  -7   6   -0.09    0.83
  -4  -7   6   -0.40    0.42
  -4   7   6   -0.15    0.26
   4   7  -6   -0.27    0.21
  -4   7   6    0.37    0.15
   3  -7  -6    0.65    0.25
  -3  -7   6    2.12    0.93
  -3  -7   6    0.05    0.39
  -3  -7   6    0.79    0.27
  -3  -7   6    1.03    0.30
   3  -7  -6    0.79    0.23
  -3   7   6    0.71    0.17
  -3   7   6    0.51    0.30
   3   7  -6    0.40    0.19
  -2  -7   6    0.89    0.28
  -2  -7   6    0.55    0.97
  -2  -7   6    0.65    0.35
   2  -7  -6    0.52    0.26
   2  -7  -6    0.63    0.25
  -2  -7   6    0.35    0.27
  -2   7   6    0.82    0.21
  -2   7   6    1.16    0.36
  -2   7   6    0.68    0.17
   2   7  -6    0.83    0.21
   1  -7  -6    4.04    0.51
   1  -7  -6    3.91    0.48
  -1  -7   6    3.74    0.51
  -1  -7   6    3.40    0.46
  -1  -7   6    4.28    0.56
  -1  -7   6    4.60    1.14
   1   7  -6    4.27    0.41
  -1   7   6    4.48    0.42
  -1   7   6    3.96    0.42
   0  -7   6    0.88    0.32
   0  -7  -6    0.46    0.26
   0  -7  -6    0.55    0.26
   0  -7   6    0.22    0.26
   0  -7   6    1.89    1.39
   0  -7   6    0.78    0.28
   0  -7   6    0.35    0.33
   0  -7  -6    0.02    0.27
   0   7   6    0.42    0.17
   0   7  -6    0.26    0.14
   0   7   6    0.35    0.17
   1  -7   6    3.72    0.42
   1  -7   6    3.48    0.48
  -1  -7  -6    2.64    0.44
  -1  -7  -6    3.18    0.48
   1  -7   6    3.18    0.48
  -1  -7  -6    2.50    0.43
  -1   7  -6    3.51    0.34
   1   7   6    3.29    0.37
   1   7   6    3.63    0.37
   1   7   6    2.43    0.40
  -2  -7  -6   -0.09    0.25
   2  -7   6   -0.12    0.29
  -2  -7  -6   -0.37    0.25
  -2  -7  -6   -0.04    0.28
   2  -7   6   -0.28    0.31
  -2  -7  -6    0.24    0.31
   2   7   6   -0.03    0.24
   2   7   6    0.25    0.17
  -2   7  -6    0.21    0.12
  -2   7  -6   -0.38    0.31
   3  -7   6    1.49    0.33
   3  -7   6    1.45    0.31
   3  -7   6    1.80    0.35
  -3  -7  -6    1.16    0.30
  -3   7  -6    1.22    0.20
   3   7   6    1.09    0.28
   3   7   6    1.23    0.25
  -3   7  -6    1.26    0.31
  -4  -7  -6   -0.02    0.25
   4  -7   6    0.59    0.30
   4  -7   6    0.06    0.22
   4  -7   6   -0.15    0.26
  -4  -7  -6    0.04    0.29
  -4   7  -6   -0.06    0.25
   4   7   6   -0.08    0.20
  -4   7  -6    0.08    0.14
   4   7   6   -0.05    0.22
  -3  -8   6    0.85    0.42
   3  -8  -6    1.29    0.27
  -3  -8   6   -0.32    0.91
  -3  -8   6    0.45    0.32
   3  -8  -6    0.88    0.25
  -2  -8   6    0.32    0.43
  -2  -8   6   -1.38    1.26
   2  -8  -6    0.46    0.25
   2  -8  -6    0.80    0.25
  -2  -8   6    0.12    0.34
   2  -8  -6    0.43    0.23
  -2  -8   6    0.19    0.35
  -2   8   6    0.28    0.14
   2   8  -6    0.61    0.16
   1  -8  -6    0.03    0.25
  -1  -8   6    0.50    0.31
   1  -8  -6    0.20    0.24
  -1  -8   6   -0.13    0.29
  -1  -8   6    0.06    0.26
   1  -8  -6    0.05    0.24
  -1  -8   6   -0.42    1.64
   1   8  -6    0.11    0.14
  -1   8   6    0.13    0.19
   1   8  -6   -0.30    0.16
  -1   8   6   -0.16    0.14
   0  -8   6    0.07    0.33
   0  -8   6    0.09    0.26
   0  -8  -6   -0.09    0.26
   0  -8  -6   -0.09    0.25
   0  -8  -6   -0.01    0.23
   0  -8   6    0.18    0.29
   0   8   6    0.19    0.16
   0   8  -6    0.39    0.14
   0   8   6    0.53    0.17
  -1  -8  -6    0.44    0.24
   1  -8   6    0.20    0.27
   1  -8   6    0.24    0.25
   1  -8   6    0.66    0.32
  -1  -8  -6    0.25    0.26
  -1   8  -6    0.18    0.12
   1   8   6   -0.04    0.16
   1   8   6    0.02    0.22
  -2  -8  -6    0.40    0.27
   2  -8   6   -0.06    0.30
  -2  -8  -6    0.40    0.31
   2  -8   6    0.56    0.25
  -2  -8  -6    0.58    0.27
   2   8   6    0.59    0.27
  -2   8  -6    0.48    0.18
   2   8   6    0.43    0.18
  -3  -8  -6    0.60    0.26
   3  -8   6    0.45    0.25
   3  -8   6    0.02    0.31
  -3  -8  -6    1.12    0.29
   3  -8   6    0.86    0.28
  -3   8  -6    0.14    0.42
   3   8   6    0.69    0.19
  -8   0   7    0.35    0.74
  -8   0   7    0.32    0.21
  -8   0   7    0.17    0.49
  -8   0   7   -0.04    0.68
  -8   0   7    0.42    0.57
  -8   0   7    0.13    0.16
   8   0  -7   -0.05    0.16
  -7   0   7    0.12    0.58
  -7   0   7    0.10    0.87
  -7   0   7    0.23    0.49
  -7   0   7    0.21    0.44
  -7   0   7    0.00    0.14
  -6   0   7   -0.21    0.38
  -6   0   7   -0.14    0.16
  -6   0   7   -0.30    0.44
  -6   0   7   -0.45    0.43
  -6   0   7    0.10    0.66
  -6   0   7    0.13    0.14
  -6   0   7    0.04    0.13
  -5   0   7   -0.02    0.10
  -5   0   7    0.15    0.35
  -5   0   7    0.11    0.54
  -5   0   7    0.57    0.39
  -5   0   7    0.12    0.11
  -5   0   7    0.20    0.16
  -4   0   7   -0.11    0.12
  -4   0   7    0.32    0.31
   4   0  -7    0.09    0.14
  -4   0   7    0.02    0.10
  -4   0   7    0.03    0.09
  -4   0   7   -0.29    0.28
   4   0  -7    0.03    0.12
  -4   0   7   -0.39    0.22
  -4   0   7   -0.05    0.08
  -4   0   7    0.01    0.10
  -4   0   7    0.16    0.31
  -4   0   7    0.39    0.48
   3   0  -7    0.03    0.07
   3   0  -7    0.14    0.08
  -3   0   7   -0.01    0.09
  -3   0   7    0.00    0.06
   3   0  -7   -0.01    0.08
  -3   0   7    0.02    0.07
   3   0  -7    0.12    0.08
   3   0  -7    0.00    0.08
  -3   0   7   -0.37    0.26
  -3   0   7    0.11    0.24
   3   0  -7   -0.06    0.09
  -2   0   7   -0.08    0.24
  -2   0   7    0.10    0.06
  -2   0   7   -0.01    0.05
   2   0  -7    0.04    0.06
   2   0  -7    0.04    0.06
   2   0  -7    0.10    0.38
   2   0  -7    0.02    0.05
  -2   0   7   -0.02    0.07
   2   0  -7    0.03    0.06
   2   0  -7    0.10    0.05
  -2   0   7    0.01    0.06
   2   0  -7    0.00    0.06
   2   0  -7    0.03    0.04
   1   0  -7    0.05    0.06
   1   0  -7    0.11    0.05
   1   0  -7    0.01    0.04
   1   0  -7    0.11    0.05
   1   0  -7    0.51    0.34
  -1   0   7    0.03    0.04
   1   0  -7    0.02    0.05
  -1   0   7    0.05    0.05
   1   0  -7    0.11    0.05
  -1   0   7    0.07    0.06
  -1   0   7    0.20    0.30
  -1   0   7    0.04    0.04
   0   0  -7    0.03    0.05
   0   0   7    0.05    0.39
   0   0   7   -0.03    0.03
   0   0   7    0.05    0.05
   0   0   7    0.02    0.04
   0   0  -7    0.04    0.40
   0   0  -7    0.08    0.04
   0   0  -7    0.02    0.05
   0   0  -7   -0.01    0.05
   1   0   7    1.06    0.57
  -1   0  -7    0.01    0.05
  -1   0  -7    0.05    0.04
  -1   0  -7    0.01    0.05
   1   0   7   -0.01    0.05
   1   0   7    0.08    0.05
  -1   0  -7   -0.03    0.51
   1   0   7    0.00    0.03
  -1   0  -7    0.03    0.05
   2   0   7    0.09    0.06
  -3   0  -7    0.04    0.09
   3   0   7    0.20    0.07
  -3   0  -7    0.18    0.07
  -3   0  -7    0.13    0.07
   3   0   7    0.16    0.08
   3   0   7    0.24    0.19
   3   0   7    0.39    0.12
  -3   0  -7   -0.04    0.10
   4   0   7   -0.02    0.23
   4   0   7    0.17    0.14
  -4   0  -7   -0.03    0.12
  -4   0  -7   -0.08    0.10
  -4   0  -7   -0.38    0.28
  -4   0  -7   -0.02    0.24
  -4   0  -7    0.26    0.83
   5   0   7   -0.16    0.18
  -5   0  -7    0.08    0.14
   5   0   7   -0.04    0.27
  -5   0  -7    0.71    0.36
  -5   0  -7   -0.05    0.13
  -5   0  -7    0.18    0.92
   6   0   7    0.44    0.32
   6   0   7   -0.21    0.20
  -6   0  -7   -0.01    0.16
  -6   0  -7   -0.16    0.17
  -7   0  -7   -0.27    0.17
   7   0   7   -0.09    0.22
  -7   0  -7    0.08    0.17
  -7   0  -7    0.14    0.16
   8   0   7    0.13    0.21
   8   0   7   -0.05    0.18
  -8   0  -7   -0.06    0.16
  -8  -1   7    1.54    0.60
  -8  -1   7    3.27    1.12
  -8  -1   7    0.68    0.70
  -8  -1   7    1.81    0.50
  -8   1   7    2.07    0.25
  -8   1   7    1.08    0.81
  -8   1   7    2.69    0.40
  -8   1   7    1.14    0.58
  -8   1   7    1.50    0.54
  -7  -1   7    6.33    0.57
  -7  -1   7    6.90    0.61
   7  -1  -7    7.28    0.60
  -7  -1   7    5.12    0.87
  -7  -1   7    5.37    0.83
  -7  -1   7    5.81    1.01
  -7   1   7    6.07    0.85
  -7   1   7    6.41    0.61
  -7   1   7    6.80    0.58
  -7   1   7    5.24    0.93
  -6  -1   7    2.09    0.56
  -6  -1   7    2.12    0.69
  -6  -1   7    2.27    0.53
  -6  -1   7    3.05    0.31
  -6  -1   7    3.05    0.32
  -6  -1   7    1.96    0.51
  -6   1   7    2.31    0.53
  -6   1   7    2.91    0.30
  -6   1   7    3.03    0.70
  -6   1   7    2.75    0.62
  -6   1   7    2.37    0.34
  -6   1   7    2.83    0.33
  -6   1   7    2.84    0.76
  -5  -1   7    0.04    0.12
  -5  -1   7    0.17    0.32
  -5  -1   7    0.50    0.49
  -5  -1   7   -0.05    0.31
  -5  -1   7    0.13    0.32
  -5  -1   7   -0.01    0.09
  -5   1   7    0.23    0.37
  -5   1   7    0.16    0.62
  -5   1   7    0.03    0.44
  -5   1   7   -0.12    0.34
  -5   1   7    0.36    0.14
  -5   1   7    0.12    0.11
  -5   1   7    0.18    0.10
  -5   1   7    0.10    0.28
  -4  -1   7   34.77    2.66
  -4  -1   7   33.02    2.72
   4  -1  -7   35.77    2.61
  -4  -1   7   34.08    2.57
  -4  -1   7   30.52    2.57
   4  -1  -7   31.05    2.57
  -4  -1   7   35.67    2.70
  -4  -1   7   30.61    2.72
   4   1  -7   34.22    2.58
   4   1  -7   29.82    2.57
  -4   1   7   35.15    2.61
  -4   1   7   31.57    2.55
  -4   1   7   32.45    2.75
   4   1  -7   31.97    2.57
  -4   1   7   31.91    2.57
  -4   1   7   27.05    2.75
  -4   1   7   38.03    2.73
  -4   1   7   31.89    2.58
  -4   1   7   32.07    2.59
  -4   1   7   31.50    2.71
  -3  -1   7    4.34    0.50
  -3  -1   7    5.08    0.57
  -3  -1   7    5.50    0.55
  -3  -1   7    3.98    0.38
  -3  -1   7    3.73    0.39
   3  -1  -7    3.87    0.40
   3  -1  -7    3.73    0.43
  -3   1   7    4.62    0.38
   3   1  -7    4.60    0.37
  -3   1   7    3.86    0.38
  -3   1   7    4.23    0.36
   3   1  -7    4.88    0.39
  -3   1   7    4.34    0.37
   3   1  -7    4.21    0.38
  -3   1   7    4.69    0.45
   3   1  -7    4.40    0.38
  -3   1   7    4.23    0.59
   3   1  -7    4.64    0.38
  -3   1   7    5.05    0.61
  -3   1   7    4.29    0.40
   3   1  -7    4.54    0.38
   3   1  -7    5.24    0.39
  -3   1   7    4.00    0.39
   2  -1  -7    0.36    0.09
  -2  -1   7    0.36    0.19
  -2  -1   7    0.48    0.08
   2  -1  -7    0.46    0.09
   2  -1  -7    0.31    0.07
   2  -1  -7    0.37    0.07
  -2  -1   7    0.43    0.08
   2  -1  -7    0.47    0.07
   2   1  -7    0.46    0.08
  -2   1   7    0.52    0.08
   2   1  -7    0.26    0.07
   2   1  -7    0.34    0.09
   2   1  -7    0.45    0.09
   2   1  -7    0.28    0.06
  -2   1   7    0.36    0.07
   2   1  -7    0.41    0.09
   2   1  -7    0.48    0.10
   2   1  -7    0.33    0.07
   2   1  -7    0.51    0.10
   1  -1  -7    1.84    0.54
  -1  -1   7    1.97    0.19
   1  -1  -7    2.57    0.21
   1  -1  -7    1.90    0.21
   1  -1  -7    2.15    0.22
   1  -1  -7    2.25    0.20
   1  -1  -7    2.32    0.20
  -1  -1   7    1.98    0.20
   1  -1  -7    1.97    0.18
  -1  -1   7    2.23    0.20
  -1   1   7    2.34    0.20
   1   1  -7    2.19    0.21
   1   1  -7    2.16    0.18
   1   1  -7    2.13    0.18
  -1   1   7    2.73    0.46
   1   1  -7    2.11    0.19
   1   1  -7    1.92    0.20
   1   1  -7    2.13    0.21
  -1   1   7    2.15    0.22
  -1   1   7    2.01    0.19
   1   1  -7    1.98    0.38
   1   1  -7    2.26    0.20
   0  -1  -7   57.82    3.97
   0  -1  -7   47.16    3.96
   0  -1   7   52.59    3.97
   0  -1   7   44.91    4.11
   0  -1  -7   47.99    3.98
   0  -1  -7   57.27    3.96
   0  -1  -7   49.49    4.19
   0  -1   7   50.18    3.96
   0   1   7   53.46    4.18
   0   1   7   57.76    3.97
   0   1  -7   46.33    3.95
   0   1  -7   53.03    3.97
   0   1  -7   51.68    3.97
   0   1  -7   47.42    3.98
   0   1   7   52.71    3.97
   0   1  -7   46.31    3.97
  -1  -1  -7    5.67    0.43
  -1  -1  -7    5.06    0.76
   1  -1   7    4.67    0.42
  -1  -1  -7    5.05    0.44
   1  -1   7    5.87    0.43
  -1  -1  -7    4.99    0.43
   1  -1   7    5.77    0.44
   1  -1   7    5.31    0.81
  -1  -1  -7    5.32    0.44
   1  -1   7    4.98    0.44
  -1  -1  -7    4.82    0.43
   1   1   7    4.73    0.44
   1   1   7    5.94    0.45
   1   1   7    5.51    0.44
  -1   1  -7    5.05    0.44
   1   1   7    5.23    0.42
  -1   1  -7    5.61    0.44
  -1   1  -7    5.07    0.42
   1   1   7    5.97    0.87
  -1   1  -7    5.02    0.45
  -2  -1  -7   41.60    2.98
   2  -1   7   35.88    2.98
   2  -1   7   39.80    3.31
  -2  -1  -7   34.79    2.98
  -2  -1  -7   41.17    2.98
  -2  -1  -7   35.61    2.97
   2  -1   7   39.78    2.97
   2  -1   7   38.61    2.97
  -2  -1  -7   37.35    2.97
   2   1   7   37.07    2.97
   2   1   7   35.44    2.96
  -2   1  -7   36.73    2.97
   2   1   7   34.51    2.97
  -2   1  -7   36.89    3.37
   2   1   7   42.04    2.95
  -2   1  -7   41.27    2.97
  -2   1  -7   38.14    2.98
   3  -1   7   75.66    5.52
  -3  -1  -7   68.83    5.50
   3  -1   7   81.15    5.56
   3  -1   7   75.85    5.50
  -3  -1  -7   79.01    5.54
  -3  -1  -7   61.03    5.50
  -3  -1  -7   69.68    5.49
   3  -1   7   71.62    5.50
   3   1   7   68.66    5.51
  -3   1  -7   60.52    5.50
   3   1   7   71.07    5.50
  -3   1  -7   81.18    5.53
   3   1   7   76.32    5.55
   3   1   7   61.32    5.51
  -3   1  -7   68.06    5.50
  -3   1  -7   62.55    5.50
  -3   1  -7   69.27    5.50
   4  -1   7    0.26    0.22
  -4  -1  -7    1.34    0.86
  -4  -1  -7    0.49    0.20
   4  -1   7    0.05    0.25
  -4  -1  -7    0.21    0.13
  -4  -1  -7    0.10    0.10
  -4  -1  -7   -0.23    0.26
  -4   1  -7    0.05    0.12
  -4   1  -7    0.22    0.13
   4   1   7   -0.10    0.21
  -4   1  -7    0.16    0.20
  -5  -1  -7    0.83    0.18
   5  -1   7    1.08    0.22
   5  -1   7    0.88    0.33
  -5  -1  -7    1.04    0.33
  -5  -1  -7    1.50    0.24
  -5  -1  -7    0.62    0.98
  -5  -1  -7    1.59    0.31
  -5   1  -7    1.13    0.21
   5   1   7    1.24    0.30
   5   1   7    1.17    0.25
  -5   1  -7    0.91    0.19
  -5   1  -7    0.57    0.29
   6  -1   7   12.41    1.05
  -6  -1  -7   12.51    1.02
  -6  -1  -7    9.31    1.68
   6  -1   7   11.42    1.10
  -6  -1  -7   13.68    1.04
  -6  -1  -7   10.60    1.14
   6   1   7   11.19    1.04
  -6   1  -7   12.26    1.04
   6   1   7   11.67    1.11
  -6   1  -7   12.11    1.02
   7  -1   7    7.51    0.61
   7  -1   7    5.79    0.65
  -7  -1  -7    6.34    0.62
  -7   1  -7    7.62    0.64
  -7   1  -7    6.74    0.59
  -7   1  -7    6.60    0.64
   7   1   7    6.01    0.65
  -8  -1  -7    1.21    0.23
   8  -1   7    1.08    0.19
  -8   1  -7    1.03    0.17
   8   1   7    0.68    0.24
  -8   1  -7    0.78    0.24
  -8  -2   7    0.78    0.42
  -8  -2   7    1.59    0.56
  -8   2   7    0.33    0.56
  -7  -2   7    2.63    0.63
  -7  -2   7    2.69    0.79
  -7  -2   7    3.98    0.41
  -7  -2   7    3.33    0.76
  -7  -2   7    3.66    0.66
   7  -2  -7    4.23    0.41
  -7   2   7    3.33    0.75
  -7   2   7    3.84    0.39
  -7   2   7    3.89    0.82
  -7   2   7    3.56    0.49
   6  -2  -7    0.21    0.17
  -6  -2   7    0.48    0.47
  -6  -2   7    0.15    0.38
  -6  -2   7    0.29    0.44
  -6  -2   7    0.35    0.57
  -6  -2   7    0.29    0.14
  -6   2   7    0.38    0.16
  -6   2   7   -0.11    0.26
  -6   2   7    0.13    0.14
  -6   2   7   -0.06    0.43
  -6   2   7    0.03    0.52
  -6   2   7    0.65    0.56
  -6   2   7    0.36    0.14
   5  -2  -7    0.25    0.15
  -5  -2   7    0.23    0.72
  -5  -2   7    0.12    0.35
  -5  -2   7    0.26    0.32
  -5  -2   7   -0.14    0.18
  -5   2   7    0.07    0.42
  -5   2   7    1.11    0.52
  -5   2   7    0.36    0.11
  -5   2   7    0.01    0.21
  -5   2   7    0.27    0.15
  -5   2   7    0.30    0.40
  -5   2   7    0.47    0.13
  -5   2   7   -0.10    0.70
   4  -2  -7   17.64    1.47
  -4  -2   7   17.12    1.69
  -4  -2   7   20.42    1.62
  -4  -2   7   18.92    1.58
   4  -2  -7   15.26    1.44
  -4  -2   7   15.58    1.44
  -4  -2   7   20.36    1.54
   4   2  -7   16.66    1.45
  -4   2   7   18.90    1.44
  -4   2   7   20.17    1.69
   4   2  -7   19.54    1.45
  -4   2   7   20.60    1.64
  -4   2   7   15.03    1.70
  -4   2   7   17.65    1.47
  -4   2   7   18.99    1.50
  -4   2   7   18.12    1.47
  -4   2   7   18.23    1.67
  -4   2   7   16.74    1.45
  -3  -2   7   53.01    3.79
  -3  -2   7   51.14    3.75
  -3  -2   7   51.96    3.87
   3  -2  -7   52.83    3.69
   3  -2  -7   39.68    3.71
  -3  -2   7   53.33    3.79
  -3   2   7   46.27    3.69
  -3   2   7   42.82    3.70
  -3   2   7   47.59    3.74
  -3   2   7   45.48    3.83
  -3   2   7   44.74    3.69
   3   2  -7   50.59    3.71
   3   2  -7   47.36    3.69
  -3   2   7   43.06    3.71
   3   2  -7   47.53    3.70
   3   2  -7   43.00    3.69
   3   2  -7   45.06    3.69
   2  -2  -7   51.22    3.50
  -2  -2   7   42.65    3.51
  -2  -2   7   50.94    3.64
   2  -2  -7   39.96    3.52
   2  -2  -7   40.65    3.52
   2  -2  -7   43.44    3.51
   2   2  -7   46.07    3.51
  -2   2   7   52.01    3.68
   2   2  -7   40.20    3.50
   2   2  -7   49.30    3.51
  -2   2   7   43.33    3.51
   2   2  -7   45.11    3.51
   2   2  -7   43.28    3.51
   2   2  -7   44.76    3.52
   2   2  -7   45.11    3.50
  -2   2   7   42.16    3.51
  -2   2   7   46.04    3.55
   2   2  -7   47.47    3.50
  -2   2   7   42.77    3.52
   1  -2  -7   45.83    3.78
  -1  -2   7   43.39    3.76
   1  -2  -7   53.06    3.75
   1  -2  -7   45.19    3.77
   1  -2  -7   44.74    3.77
  -1  -2   7   53.55    3.76
  -1  -2   7   48.23    3.76
   1   2  -7   51.38    3.76
   1   2  -7   44.93    3.93
  -1   2   7   48.90    3.76
   1   2  -7   46.95    3.77
  -1   2   7   43.00    4.01
   1   2  -7   51.56    3.77
   1   2  -7   50.86    3.77
  -1   2   7   50.87    3.75
   1   2  -7   44.48    3.76
  -1   2   7   54.68    3.76
   1   2  -7   53.72    3.76
  -1   2   7   40.87    3.78
  -1   2   7   50.12    3.78
   0  -2  -7    1.03    0.80
   0  -2   7    0.59    0.11
   0  -2  -7    0.78    0.12
   0  -2  -7    0.59    0.14
   0  -2   7    0.56    0.08
   0  -2   7    0.57    0.10
   0  -2  -7    0.52    0.09
   0  -2   7    0.59    0.09
   0  -2  -7    0.41    0.10
   0   2  -7    0.55    0.09
   0   2   7    0.64    0.11
   0   2  -7    0.59    0.08
   0   2   7    0.69    0.11
   0   2   7    0.67    0.08
   0   2   7    1.04    0.80
   0   2   7    0.58    0.10
   0   2  -7    0.74    0.12
  -1  -2  -7    7.65    0.56
   1  -2   7    7.12    0.58
  -1  -2  -7    7.83    0.59
  -1  -2  -7    6.68    0.56
  -1  -2  -7    6.37    0.59
   1  -2   7    6.54    0.58
  -1  -2  -7    8.70    1.07
   1  -2   7    6.94    0.56
   1  -2   7    7.50    0.57
   1   2   7    7.45    0.59
  -1   2  -7    7.64    0.58
   1   2   7    6.53    0.56
  -1   2  -7    7.02    0.57
   1   2   7    6.10    0.57
  -1   2  -7    6.45    0.58
   1   2   7    7.04    0.59
  -2  -2  -7   21.72    1.62
   2  -2   7   21.48    1.60
  -2  -2  -7   19.12    1.61
   2  -2   7   18.92    1.62
  -2  -2  -7   21.76    1.66
   2  -2   7   22.34    1.65
  -2  -2  -7   19.62    1.63
   2  -2   7   20.69    1.62
   2  -2   7   22.98    1.68
   2  -2   7   19.95    1.65
   2   2   7   19.40    1.61
  -2   2  -7   22.98    1.65
   2   2   7   21.70    1.67
  -2   2  -7   19.42    1.62
   2   2   7   18.17    1.63
  -2   2  -7   22.36    1.65
  -2   2  -7   17.31    1.61
   2   2   7   17.67    1.62
  -2   2  -7   19.82    1.60
   2   2   7   22.94    1.63
  -3  -2  -7   70.31    5.73
  -3  -2  -7   79.31    5.73
   3  -2   7   69.03    5.69
   3  -2   7   79.61    5.75
   3  -2   7   79.03    5.72
  -3  -2  -7   68.17    5.69
  -3  -2  -7   65.83    5.68
   3  -2   7   72.31    5.69
  -3   2  -7   74.69    5.69
  -3   2  -7   79.37    5.73
   3   2   7   68.91    5.68
  -3   2  -7   76.93    5.70
  -3   2  -7   73.89    5.70
   3   2   7   67.62    5.70
  -3   2  -7   75.29    5.71
   3   2   7   69.30    5.74
  -4  -2  -7    5.46    0.65
  -4  -2  -7    6.83    0.57
   4  -2   7    5.80    0.74
   4  -2   7    6.02    0.58
  -4  -2  -7    6.11    0.60
  -4  -2  -7    6.31    0.54
   4   2   7    5.71    0.62
  -4   2  -7    6.77    0.57
  -4   2  -7    6.57    0.61
  -5  -2  -7    3.58    0.42
  -5  -2  -7    3.99    0.44
   5  -2   7    4.40    0.40
  -5  -2  -7    3.35    1.09
  -5  -2  -7    3.94    0.46
   5  -2   7    4.44    0.46
  -5  -2  -7    3.85    0.53
   5  -2   7    3.87    0.56
   5   2   7    4.35    0.50
  -5   2  -7    4.19    0.50
  -5   2  -7    3.53    0.42
  -5   2  -7    4.17    0.80
  -5   2  -7    4.53    0.45
  -6  -2  -7    0.67    0.37
   6  -2   7    0.38    0.22
  -6  -2  -7    0.32    0.24
   6  -2   7    0.75    0.19
  -6  -2  -7    0.67    1.05
  -6  -2  -7    0.69    0.20
   6   2   7    0.53    0.22
   6   2   7    0.47    0.34
  -6   2  -7    0.56    0.21
  -6   2  -7    1.05    0.20
  -6   2  -7    0.78    0.32
  -7  -2  -7    0.95    0.41
  -7  -2  -7   -0.40    1.06
   7  -2   7    1.03    0.27
  -7  -2  -7    0.98    0.22
  -7   2  -7    1.50    0.20
  -7   2  -7    1.56    0.29
   7   2   7    1.37    0.27
   7   2   7    1.30    0.40
   8  -2   7    0.72    0.26
  -8  -2  -7    0.21    0.47
  -8   2  -7    1.18    0.20
  -8   2  -7    0.87    0.17
   8   2   7    0.59    0.22
  -8  -3   7    0.66    0.63
  -8  -3   7    0.31    0.51
   8  -3  -7    0.66    0.21
  -8  -3   7    0.15    0.42
  -8   3   7   -0.88    0.67
  -8   3   7    0.18    0.13
  -7  -3   7    2.25    0.81
  -7   3   7    1.57    0.62
  -6  -3   7    0.05    0.95
  -6  -3   7    0.65    0.55
  -6  -3   7    1.20    0.45
  -6  -3   7    1.48    0.63
   6  -3  -7    1.10    0.22
  -6  -3   7    1.07    0.44
  -6  -3   7    0.95    0.19
  -6   3   7    1.23    0.20
  -6   3   7    1.66    0.28
  -6   3   7    0.62    0.56
  -6   3   7    0.88    0.29
   5  -3  -7    2.73    0.34
  -5  -3   7    2.44    0.56
  -5  -3   7    2.59    0.55
  -5  -3   7    2.54    0.77
  -5  -3   7    3.21    0.51
  -5   3   7    3.94    0.73
  -5   3   7    3.42    0.38
  -5   3   7    2.91    0.32
  -5   3   7    2.88    0.42
  -4  -3   7    5.31    0.70
  -4  -3   7    4.47    0.64
  -4  -3   7    3.93    0.91
   4  -3  -7    4.81    0.49
  -4  -3   7    5.44    0.58
  -4   3   7    5.59    0.51
  -4   3   7    4.79    0.56
  -4   3   7    4.62    0.77
  -4   3   7    5.17    0.47
  -4   3   7    6.12    0.47
  -4   3   7    6.77    1.02
  -3  -3   7    0.83    0.24
   3  -3  -7    0.53    0.18
  -3  -3   7    1.48    0.34
   3  -3  -7    0.96    0.20
  -3  -3   7    1.11    0.28
  -3  -3   7    1.53    0.28
  -3  -3   7    0.73    0.43
   3   3  -7    1.31    0.23
  -3   3   7    0.91    0.17
  -3   3   7    1.13    0.25
  -3   3   7    1.12    0.42
   3   3  -7    0.87    0.16
   3   3  -7    0.73    0.16
  -3   3   7    0.80    0.14
  -3   3   7    0.44    0.74
  -2  -3   7    0.81    0.15
   2  -3  -7    0.84    0.16
   2  -3  -7    0.54    0.19
   2  -3  -7    0.93    0.20
   2  -3  -7    0.73    0.14
  -2  -3   7    0.87    0.23
  -2  -3   7    0.76    0.36
   2  -3  -7    1.04    0.19
  -2  -3   7    0.86    0.22
  -2  -3   7    1.19    0.25
  -2  -3   7    0.41    0.24
  -2   3   7    0.83    0.17
  -2   3   7    0.83    0.21
  -2   3   7    0.63    0.12
  -2   3   7    0.83    0.15
   2   3  -7    0.99    0.16
   2   3  -7    0.85    0.17
  -2   3   7    0.74    0.13
  -1  -3   7    6.19    0.59
  -1  -3   7    7.59    0.72
  -1  -3   7    6.16    0.51
   1  -3  -7    5.18    0.53
  -1  -3   7    6.27    0.64
  -1  -3   7    5.76    0.50
   1  -3  -7    5.82    0.52
   1  -3  -7    6.38    0.50
   1  -3  -7    6.47    0.54
   1   3  -7    5.58    0.52
  -1   3   7    5.74    0.50
  -1   3   7    5.58    0.51
   1   3  -7    5.82    0.50
  -1   3   7    5.47    0.51
  -1   3   7    5.99    0.49
   1   3  -7    7.04    0.49
  -1   3   7    6.65    0.58
  -1   3   7    6.09    0.49
   1   3  -7    5.48    0.50
   0  -3  -7   30.84    2.56
   0  -3   7   33.20    2.60
   0  -3   7   34.97    2.62
   0  -3   7   32.43    2.56
   0  -3  -7   31.62    2.56
   0  -3  -7   34.59    2.58
   0  -3   7   32.23    2.55
   0  -3  -7   37.56    2.56
   0  -3  -7   33.60    2.55
   0  -3  -7   29.46    2.57
   0  -3   7   33.31    2.64
   0   3  -7   30.92    2.55
   0   3  -7   28.41    2.56
   0   3  -7   34.99    2.55
   0   3   7   30.98    2.55
   0   3   7   34.58    2.55
   0   3   7   31.14    2.57
   0   3   7   32.66    2.55
  -1  -3  -7    0.16    0.10
  -1  -3  -7    0.15    0.08
   1  -3   7    0.16    0.18
   1  -3   7    0.19    0.09
   1  -3   7    0.52    0.32
  -1  -3  -7    0.04    0.19
  -1  -3  -7    0.45    0.24
   1  -3   7    0.07    0.24
  -1  -3  -7    0.13    0.11
  -1   3  -7    0.35    0.10
  -1   3  -7    0.30    0.14
   1   3   7    0.09    0.09
  -1   3  -7    0.01    0.08
   1   3   7    0.09    0.08
   1   3   7    0.15    0.11
   1   3   7    0.01    0.11
  -1   3  -7   -0.06    0.08
   1   3   7    0.31    0.11
  -2  -3  -7   40.90    3.07
  -2  -3  -7   36.97    3.10
  -2  -3  -7   41.09    3.11
  -2  -3  -7   43.37    3.12
  -2  -3  -7   37.03    3.08
   2  -3   7   43.50    3.18
  -2  -3  -7   33.20    3.07
   2  -3   7   34.96    3.08
   2  -3   7   40.86    3.12
  -2  -3  -7   36.39    3.06
   2  -3   7   42.17    3.16
   2  -3   7   39.52    3.09
   2   3   7   39.12    3.12
  -2   3  -7   37.16    3.07
   2   3   7   38.20    3.09
  -2   3  -7   37.19    3.07
  -2   3  -7   44.38    3.12
   2   3   7   41.00    3.07
  -3  -3  -7    9.49    0.85
   3  -3   7   11.03    0.89
   3  -3   7   10.23    0.84
  -3  -3  -7   10.15    0.89
  -3  -3  -7    9.92    0.97
   3  -3   7   10.77    0.96
  -3   3  -7   10.24    0.85
   3   3   7    9.44    0.91
  -3   3  -7   10.36    0.91
   3   3   7    9.49    0.86
  -4  -3  -7    0.37    0.33
   4  -3   7   -0.46    0.36
  -4  -3  -7    0.12    0.14
   4  -3   7    0.29    0.20
  -4  -3  -7    0.05    0.24
   4  -3   7    0.41    0.16
  -4  -3  -7   -0.35    0.23
   4   3   7    0.20    0.23
  -4   3  -7    0.17    0.21
  -4   3  -7    0.23    0.16
  -4   3  -7    0.30    0.14
   4   3   7    0.02    0.20
  -5  -3  -7    0.27    0.24
   5  -3   7   -0.05    0.20
   5  -3   7    0.02    0.15
  -5  -3  -7    0.13    0.28
  -5  -3  -7   -0.70    0.43
   5  -3   7    0.14    0.45
  -5  -3  -7   -0.07    0.16
  -5   3  -7   -0.47    0.26
   5   3   7   -0.20    0.26
  -5   3  -7    0.02    0.17
   6  -3   7   -0.14    0.23
  -6  -3  -7   -0.19    0.29
   6  -3   7    0.01    0.17
  -6  -3  -7    0.18    0.18
  -6  -3  -7    0.04    0.25
   6   3   7    0.29    0.32
  -6   3  -7   -0.13    0.28
  -6   3  -7    0.26    0.18
   7  -3   7    0.77    0.20
   7  -3   7    0.45    0.26
  -7  -3  -7    0.23    0.34
  -7  -3  -7    0.24    0.18
   7   3   7    0.85    0.39
  -7   3  -7    0.22    0.12
  -7   3  -7    0.50    0.18
   7   3   7    0.55    0.22
  -7   3  -7    0.58    0.32
   7  -4  -7    2.94    0.34
  -7  -4   7    1.64    0.49
  -7  -4   7    1.61    0.51
   7  -4  -7    2.76    0.35
  -7   4   7    2.16    0.37
  -7   4   7    2.85    0.30
  -6  -4   7    3.91    0.88
   6  -4  -7    5.60    0.52
  -6  -4   7    5.32    0.68
  -6   4   7    4.09    0.54
  -6   4   7    5.54    0.49
  -5  -4   7    4.50    0.62
  -5  -4   7    2.97    0.94
  -5  -4   7    4.27    0.78
   5  -4  -7    4.77    0.47
  -5  -4   7    3.66    0.63
   5  -4  -7    4.15    0.46
  -5   4   7    4.18    0.53
  -5   4   7    3.79    0.42
  -5   4   7    4.87    0.43
  -4  -4   7   26.14    2.13
  -4  -4   7   27.97    2.24
   4  -4  -7   27.57    2.07
  -4  -4   7   24.67    2.43
  -4  -4   7   24.03    2.15
   4  -4  -7   24.15    2.06
  -4   4   7   24.85    2.05
  -4   4   7   24.24    2.04
  -4   4   7   27.13    2.13
  -3  -4   7    0.40    0.43
   3  -4  -7    0.42    0.17
  -3  -4   7    0.69    0.32
  -3  -4   7    0.06    0.23
  -3  -4   7   -0.29    0.49
   3  -4  -7    0.05    0.15
  -3  -4   7   -0.04    0.22
  -3   4   7    0.25    0.12
  -3   4   7    0.36    0.23
  -3   4   7    0.32    0.15
  -2  -4   7    2.95    0.35
  -2  -4   7    2.34    0.39
  -2  -4   7    2.73    0.47
   2  -4  -7    2.34    0.30
   2  -4  -7    2.09    0.32
  -2  -4   7    2.11    0.30
  -2  -4   7    3.46    0.69
  -2  -4   7    2.58    0.38
  -2   4   7    2.77    0.30
  -2   4   7    2.58    0.28
  -2   4   7    2.62    0.36
  -2   4   7    2.32    0.32
  -2   4   7    2.57    0.29
  -1  -4   7    1.92    0.24
  -1  -4   7    2.82    0.61
  -1  -4   7    1.96    0.35
   1  -4  -7    1.65    0.26
   1  -4  -7    1.59    0.31
  -1  -4   7    1.53    0.33
  -1  -4   7    2.54    0.36
   1  -4  -7    1.65    0.28
  -1  -4   7    2.45    0.32
   1   4  -7    1.49    0.25
  -1   4   7    1.89    0.23
  -1   4   7    1.91    0.25
  -1   4   7    1.77    0.27
  -1   4   7    2.19    0.36
  -1   4   7    2.07    0.23
   0  -4  -7   82.59    6.92
   0  -4   7   84.21    6.94
   0  -4   7  101.65    7.11
   0  -4   7   97.81    7.00
   0  -4   7   92.00    6.98
   0  -4   7   97.53    7.05
   0  -4   7   83.83    6.95
   0  -4  -7   83.04    6.95
   0  -4  -7   85.51    6.92
   0  -4  -7   93.87    6.96
   0   4   7   90.20    6.96
   0   4   7   89.24    6.93
   0   4   7   90.32    6.91
   0   4   7   88.19    6.94
   0   4  -7   90.34    6.94
   0   4   7   87.50    6.91
   0   4  -7   75.87    6.92
   1  -4   7    7.89    0.68
  -1  -4  -7    7.45    0.65
   1  -4   7    7.94    0.97
  -1  -4  -7    7.01    0.70
   1  -4   7    7.68    0.72
   1  -4   7    7.84    0.78
  -1  -4  -7    7.03    0.71
   1   4   7    8.31    0.66
   1   4   7    8.54    0.65
   1   4   7    8.20    0.68
  -1   4  -7    6.95    0.69
   1   4   7    7.30    0.64
   2  -4   7   10.23    0.92
   2  -4   7    8.60    0.80
  -2  -4  -7    8.95    0.87
  -2  -4  -7   10.00    0.84
   2  -4   7    9.61    0.85
  -2  -4  -7    9.62    0.85
  -2  -4  -7    8.68    0.78
  -2   4  -7    9.90    0.84
   2   4   7    8.82    0.80
  -2   4  -7    9.32    0.80
  -3  -4  -7    0.60    0.15
   3  -4   7    0.21    0.38
   3  -4   7    0.37    0.17
  -3  -4  -7    0.35    0.24
   3  -4   7    0.48    0.23
  -3  -4  -7    0.59    0.27
   3   4   7    0.43    0.16
  -3   4  -7    0.71    0.23
  -3   4  -7    0.63    0.19
   3   4   7    0.55    0.23
  -3   4  -7    0.25    0.12
   4  -4   7    4.01    0.70
  -4  -4  -7    5.48    0.55
  -4  -4  -7    3.67    0.59
  -4  -4  -7    4.16    0.58
   4  -4   7    5.55    0.50
  -4  -4  -7    5.29    0.49
   4  -4   7    4.83    0.54
   4   4   7    4.89    0.50
  -4   4  -7    4.51    0.49
   4   4   7    4.95    0.57
  -4   4  -7    5.30    0.45
   5  -4   7    2.87    0.32
  -5  -4  -7    2.61    0.34
  -5  -4  -7    2.01    0.47
  -5  -4  -7    1.94    0.38
   5  -4   7    1.78    0.34
  -5  -4  -7    2.19    0.46
   5   4   7    2.35    0.43
  -5   4  -7    1.74    0.35
  -5   4  -7    2.54    0.37
   5   4   7    2.64    0.41
  -6  -4  -7    0.06    0.24
  -6  -4  -7   -0.01    0.29
   6  -4   7    0.56    0.20
  -6  -4  -7    0.25    0.19
   6  -4   7   -0.01    0.27
  -6   4  -7    0.16    0.26
   6   4   7   -0.37    0.29
  -6   4  -7    0.40    0.13
  -6   4  -7    0.23    0.18
   7  -4   7    3.14    0.56
   7  -4   7    3.17    0.33
  -7   4  -7    2.97    0.29
   7   4   7    1.98    0.49
  -7   4  -7    2.20    0.37
   7   4   7    1.97    0.31
   7  -5  -7    0.89    0.23
  -7  -5   7   -0.26    0.59
   7  -5  -7    0.39    0.17
  -7  -5   7    1.37    0.50
  -7  -5   7    0.64    0.43
  -7   5   7    0.29    0.25
  -7   5   7    0.03    0.13
  -6  -5   7    0.67    0.58
  -6  -5   7    1.37    0.89
  -6  -5   7    0.93    0.47
   6  -5  -7    0.90    0.25
   6  -5  -7    1.03    0.21
  -6  -5   7    0.76    0.39
  -6   5   7    0.80    0.17
  -6   5   7    0.87    0.27
  -5  -5   7    4.45    0.73
   5  -5  -7    5.81    0.59
   5  -5  -7    5.85    0.56
  -5  -5   7    6.22    0.85
  -5  -5   7    5.16    1.18
  -5  -5   7    5.81    0.66
  -5   5   7    5.40    0.52
  -5   5   7    5.43    0.61
  -5   5   7    5.85    0.52
   4  -5  -7    1.31    0.25
   4  -5  -7    1.70    0.29
  -4  -5   7    1.09    0.80
  -4  -5   7    1.14    0.48
  -4  -5   7    1.94    0.40
  -4   5   7    1.15    0.20
  -4   5   7    1.25    0.28
  -4   5   7    1.13    0.24
  -3  -5   7   -0.25    0.34
   3  -5  -7    0.28    0.19
  -3  -5   7    0.46    0.26
  -3  -5   7   -0.26    0.25
  -3  -5   7    0.65    0.64
   3  -5  -7   -0.01    0.19
  -3   5   7    0.16    0.26
  -2  -5   7    0.93    0.62
  -2  -5   7    1.17    0.29
   2  -5  -7    1.25    0.26
   2  -5  -7    1.11    0.27
  -2  -5   7    1.19    0.30
  -2  -5   7    1.18    0.34
  -2  -5   7    1.09    0.30
  -2   5   7    1.55    0.25
  -2   5   7    1.25    0.28
  -2   5   7    1.34    0.24
   2   5  -7    1.75    0.25
  -1  -5   7    0.12    0.63
   1  -5  -7    0.04    0.12
  -1  -5   7    0.02    0.24
  -1  -5   7    0.08    0.24
   1  -5  -7    0.14    0.22
   1  -5  -7    0.14    0.22
  -1  -5   7   -0.11    0.24
  -1  -5   7   -0.03    0.27
  -1   5   7    0.03    0.16
  -1   5   7    0.23    0.12
  -1   5   7    0.20    0.28
   0  -5   7    0.43    0.22
   0  -5   7    0.30    0.26
   0  -5  -7    0.40    0.23
   0  -5  -7    0.15    0.13
   0  -5   7    0.37    0.28
   0  -5   7    0.41    0.25
   0  -5   7    0.41    0.64
   0  -5  -7    0.44    0.23
   0   5  -7    0.55    0.27
   0   5   7    0.40    0.16
   0   5   7    0.34    0.13
   1  -5   7    6.86    1.14
  -1  -5  -7    5.29    0.57
  -1  -5  -7    4.85    0.48
   1  -5   7    5.30    0.60
  -1  -5  -7    5.40    0.58
   1  -5   7    5.07    0.61
   1  -5   7    5.32    0.55
   1   5   7    6.20    0.51
   1   5   7    5.24    0.52
  -1   5  -7    5.40    0.56
   2  -5   7    0.26    0.25
   2  -5   7    0.09    0.19
  -2  -5  -7    0.22    0.24
  -2  -5  -7    0.45    0.26
   2  -5   7   -0.22    0.38
  -2  -5  -7    0.39    0.25
  -2  -5  -7   -0.10    0.15
   2   5   7    0.07    0.20
  -2   5  -7    0.41    0.24
   2   5   7    0.14    0.15
  -2   5  -7    0.06    0.11
   3  -5   7    1.45    0.31
   3  -5   7    1.70    0.29
  -3  -5  -7    1.15    0.30
  -3  -5  -7    1.16    0.31
   3  -5   7    0.64    0.47
  -3  -5  -7    1.50    0.32
  -3   5  -7    1.36    0.21
   3   5   7    1.49    0.35
   3   5   7    1.20    0.22
  -3   5  -7    0.99    0.27
  -4  -5  -7    0.65    0.33
  -4  -5  -7    0.93    0.36
  -4  -5  -7    1.54    0.33
  -4  -5  -7    1.34    0.24
   4  -5   7    0.76    0.29
   4  -5   7    0.82    0.56
  -4   5  -7    1.23    0.21
   4   5   7    1.89    0.40
  -4   5  -7    0.62    0.25
  -4   5  -7    0.84    0.29
   4   5   7    1.34    0.26
   5  -5   7    0.18    0.27
  -5  -5  -7   -0.05    0.39
  -5  -5  -7    0.41    0.29
   5  -5   7   -0.04    0.20
  -5  -5  -7    0.23    0.24
   5   5   7    0.54    0.29
   5   5   7    0.29    0.28
  -5   5  -7   -0.19    0.20
  -5   5  -7   -0.17    0.26
   6  -5   7    0.22    0.28
  -6  -5  -7    0.32    0.29
  -6  -5  -7   -0.12    0.23
  -6  -5  -7   -0.21    0.23
  -6   5  -7   -0.19    0.26
   6   5   7   -0.26    0.29
  -6  -6   7   -0.55    0.41
  -6  -6   7    0.34    0.57
  -6  -6   7    1.27    0.91
   6  -6  -7   -0.20    0.19
   6  -6  -7    0.25    0.23
  -6   6   7    0.56    0.32
   6   6  -7   -0.02    0.28
   5  -6  -7    0.12    0.18
  -5  -6   7    0.01    0.77
  -5  -6   7    0.63    0.46
   5  -6  -7    0.33    0.22
  -5   6   7    0.13    0.17
  -5   6   7    0.24    0.26
  -4  -6   7    0.26    0.81
  -4  -6   7    0.27    0.42
  -4  -6   7   -0.29    0.28
   4  -6  -7    0.10    0.18
   4  -6  -7    0.12    0.23
  -4   6   7    0.26    0.27
  -4   6   7    0.32    0.15
   4   6  -7   -0.03    0.22
  -3  -6   7   -0.47    0.37
  -3  -6   7    0.13    0.35
  -3   6   7   -0.08    0.23
  -2  -6   7    0.64    0.77
  -2  -6   7    0.12    0.27
  -2  -6   7    0.01    0.34
   2  -6  -7   -0.04    0.14
   2  -6  -7    0.12    0.21
   2  -6  -7   -0.16    0.22
  -2  -6   7    0.02    0.25
  -2   6   7   -0.20    0.19
   2   6  -7    0.09    0.18
  -2   6   7    0.26    0.15
  -2   6   7    0.06    0.29
  -1  -6   7   11.04    0.97
   1  -6  -7    9.87    0.90
  -1  -6   7   10.07    0.98
  -1  -6   7    9.08    0.87
  -1  -6   7    9.80    0.89
   1  -6  -7    8.38    0.79
   1  -6  -7    9.60    0.90
  -1  -6   7    9.74    1.41
  -1   6   7    9.95    0.84
  -1   6   7    8.94    0.92
  -1   6   7    9.22    0.83
   1   6  -7   10.24    0.82
   0  -6   7    0.16    0.28
   0  -6   7    0.19    0.30
   0  -6   7    0.59    0.26
   0  -6   7    1.87    0.96
   0  -6  -7    0.29    0.26
   0  -6   7    0.16    0.28
   0  -6  -7    0.09    0.27
   0   6  -7    0.21    0.13
   0   6   7    0.18    0.16
   0   6   7    0.36    0.17
  -1  -6  -7    0.09    0.27
   1  -6   7   -0.25    0.30
  -1  -6  -7    0.11    0.18
   1  -6   7    0.17    0.29
   1  -6   7   -0.06    0.27
  -1  -6  -7    0.20    0.27
  -1  -6  -7   -0.12    0.26
   1   6   7    0.10    0.17
   1   6   7   -0.03    0.16
  -1   6  -7    0.01    0.11
  -1   6  -7   -0.32    0.30
  -2  -6  -7    1.52    0.34
   2  -6   7    1.96    0.35
   2  -6   7    2.01    0.40
  -2  -6  -7    1.09    0.23
   2  -6   7    1.65    0.38
  -2  -6  -7    1.18    0.34
  -2  -6  -7    1.86    0.36
   2   6   7    1.30    0.27
  -2   6  -7    1.64    0.23
   2   6   7    1.75    0.37
   2   6   7    1.79    0.27
  -2   6  -7    1.56    0.32
   3  -6   7    2.43    0.35
  -3  -6  -7    2.19    0.40
   3  -6   7    1.77    0.41
   3  -6   7    2.57    0.43
  -3  -6  -7    1.43    0.34
  -3  -6  -7    2.08    0.34
  -3   6  -7    1.97    0.25
   3   6   7    2.75    0.33
  -3   6  -7    1.94    0.39
   4  -6   7    3.70    0.40
  -4  -6  -7    2.13    0.46
  -4  -6  -7    3.14    0.45
   4  -6   7    2.55    0.49
   4   6   7    3.37    0.39
  -4   6  -7    3.65    0.33
  -4   6  -7    2.79    0.45
   5  -6   7   -0.14    0.22
   5  -6   7    0.22    0.29
  -5  -6  -7    0.16    0.25
  -5  -6  -7    0.09    0.41
  -5  -6  -7    0.56    0.28
   5   6   7    0.38    0.26
   5   6   7    0.64    0.38
  -5   6  -7   -0.01    0.24
  -5  -7   7    0.50    0.81
   5  -7  -7    1.50    0.28
  -5  -7   7    1.57    0.50
  -5  -7   7    2.08    0.42
   5  -7  -7    2.54    0.34
  -5   7   7    2.50    0.35
  -5   7   7    2.17    0.27
  -4  -7   7    1.24    0.45
   4  -7  -7    2.18    0.34
  -4  -7   7    1.75    0.37
  -4  -7   7    1.15    0.84
   4  -7  -7    1.59    0.28
  -4   7   7    1.40    0.33
   4   7  -7    1.35    0.26
  -4   7   7    1.58    0.23
   3  -7  -7    0.26    0.22
  -3  -7   7   -0.40    0.86
  -3  -7   7    0.92    0.29
  -3  -7   7   -0.10    0.36
   3  -7  -7   -0.19    0.23
  -3   7   7    0.34    0.16
  -3   7   7    1.11    0.32
  -2  -7   7    0.35    0.29
   2  -7  -7    0.45    0.25
  -2  -7   7   -0.05    0.27
  -2  -7   7    1.94    0.93
  -2  -7   7    0.38    0.36
   2  -7  -7    0.43    0.24
  -2   7   7    0.56    0.16
   2   7  -7    0.14    0.20
  -2   7   7    0.77    0.22
  -2   7   7    0.22    0.35
   1  -7  -7    0.41    0.28
  -1  -7   7    0.66    0.29
  -1  -7   7    2.54    1.06
   1  -7  -7    0.96    0.28
  -1  -7   7    0.72    0.30
  -1  -7   7    0.61    0.30
  -1   7   7    0.43    0.19
   1   7  -7    1.13    0.21
  -1   7   7    0.87    0.18
   0  -7   7   -0.43    0.29
   0  -7   7    0.23    0.29
   0  -7   7   -0.09    0.27
   0  -7  -7   -0.29    0.25
   0  -7  -7   -0.28    0.25
   0  -7  -7    0.01    0.26
   0  -7   7    0.79    1.29
   0   7  -7    0.15    0.13
   0   7   7   -0.13    0.16
   0   7   7    0.12    0.16
   1  -7   7    2.57    0.46
   1  -7   7    2.68    0.46
  -1  -7  -7    2.26    0.43
   1  -7   7    2.77    0.40
  -1  -7  -7    2.04    0.39
   1   7   7    2.56    0.34
   1   7   7    2.04    0.32
  -1   7  -7    2.68    0.29
   2  -7   7    0.10    0.30
  -2  -7  -7    0.68    0.28
  -2  -7  -7   -0.13    0.26
   2  -7   7    0.14    0.29
   2  -7   7    0.16    0.25
  -2  -7  -7   -0.07    0.26
  -2  -7  -7    0.01    0.29
  -2   7  -7    0.02    0.12
   2   7   7    0.10    0.18
   2   7   7    0.28    0.25
  -2   7  -7   -0.17    0.31
   3  -7   7    0.48    0.30
  -3  -7  -7    0.09    0.28
  -3  -7  -7   -0.08    0.26
   3  -7   7    0.41    0.28
   3  -7   7    0.40    0.24
  -3   7  -7    0.48    0.28
   3   7   7    0.34    0.20
  -3   7  -7    0.30    0.13
   3   7   7   -0.07    0.25
  -4  -7  -7    0.77    0.27
  -4  -7  -7    0.86    0.34
   4  -7   7    0.31    0.29
  -4  -7  -7    1.13    0.32
   4  -7   7    1.32    0.33
  -4   7  -7    0.83    0.16
   4   7   7    0.63    0.25
  -4   7  -7    0.35    0.29
  -3  -8   7    1.27    0.39
  -3  -8   7    0.20    0.34
   3  -8  -7    0.59    0.27
  -3  -8   7   -0.68    0.88
   3  -8  -7    0.57    0.23
  -2  -8   7    0.43    0.29
   2  -8  -7    0.60    0.28
  -2  -8   7   -0.10    0.34
   2  -8  -7    0.39    0.35
  -2  -8   7    0.59    0.33
  -1  -8   7    1.42    0.39
   1  -8  -7    2.26    0.38
   1  -8  -7    1.76    0.30
  -1  -8   7    1.70    0.37
  -1  -8   7   -0.53    1.36
  -1  -8   7    1.31    0.36
   1  -8  -7    1.53    0.30
   1   8  -7    1.73    0.23
  -1   8   7    1.76    0.33
  -1   8   7    2.21    0.26
   0  -8  -7    0.92    0.28
   0  -8   7    1.06    0.31
   0  -8  -7    1.71    0.31
   0  -8   7    1.81    0.36
   0  -8  -7    1.80    0.37
   0   8   7    1.41    0.25
   0   8   7    1.55    0.26
   0   8  -7    1.67    0.21
   0   8  -7    1.70    0.23
  -1  -8  -7   -0.05    0.33
   1  -8   7    0.03    0.30
   1  -8   7   -0.21    0.25
  -1  -8  -7   -0.29    0.23
  -1  -8  -7   -0.20    0.25
   1  -8   7    0.30    0.29
  -1   8  -7   -0.07    0.15
   1   8   7    0.14    0.16
   1   8   7   -0.23    0.22
  -1   8  -7   -0.11    0.12
  -2  -8  -7   -0.18    0.24
   2  -8   7   -0.14    0.29
   2  -8   7   -0.12    0.27
  -2  -8  -7    0.14    0.25
   2  -8   7   -0.09    0.27
   2   8   7    0.41    0.30
   2   8   7    0.38    0.17
  -2   8  -7    0.25    0.12
  -2   8  -7   -0.11    0.18
  -8   0   8    0.68    0.72
  -8   0   8    1.64    0.61
  -8   0   8    0.88    0.48
  -8   0   8   -0.57    1.15
  -8   0   8    1.13    0.20
   8   0  -8    1.65    0.25
  -7   0   8   14.95    1.41
  -7   0   8   13.22    1.51
  -7   0   8   12.85    1.13
  -7   0   8   11.46    1.32
  -7   0   8   14.27    1.11
  -7   0   8   12.85    1.40
  -6   0   8    0.09    0.47
  -6   0   8    0.16    0.48
  -6   0   8   -0.26    0.38
  -6   0   8    0.27    0.13
  -6   0   8    0.15    0.67
  -5   0   8    0.46    0.40
  -5   0   8    0.95    0.41
  -5   0   8    0.68    0.58
  -5   0   8    1.12    0.37
  -5   0   8    0.91    0.17
  -5   0   8    0.91    0.18
  -4   0   8   30.76    2.39
   4   0  -8   28.51    2.28
   4   0  -8   27.24    2.26
  -4   0   8   28.33    2.44
  -4   0   8   30.51    2.45
  -4   0   8   23.68    2.28
  -4   0   8   31.82    2.43
  -4   0   8   28.45    2.27
  -4   0   8   30.24    2.29
   3   0  -8    0.03    0.09
  -3   0   8   -0.07    0.07
  -3   0   8    0.38    0.28
   3   0  -8   -0.11    0.07
   3   0  -8   -0.02    0.08
  -3   0   8    0.04    0.09
  -3   0   8    0.09    0.08
  -3   0   8   -0.22    0.25
  -3   0   8   -0.45    0.32
   3   0  -8   -0.15    0.09
   2   0  -8    7.36    0.60
   2   0  -8    7.83    0.62
  -2   0   8    6.40    0.60
   2   0  -8    6.98    0.61
   2   0  -8    8.05    0.61
   2   0  -8    7.39    0.59
   2   0  -8    7.64    0.61
  -2   0   8    6.52    0.59
   2   0  -8    8.61    0.60
  -1   0   8   84.37    6.96
   1   0  -8   77.65    6.98
   1   0  -8   80.05    6.85
   1   0  -8  101.03    6.84
  -1   0   8   84.05    6.83
  -1   0   8   80.77    6.84
   1   0  -8  100.62    6.84
   1   0  -8   87.36    6.84
   1   0  -8   79.99    6.83
  -1   0   8   90.82    6.85
  -1   0   8   88.98    6.84
   1   0  -8  101.76    6.84
   0   0  -8  104.81    8.71
   0   0  -8  104.02    8.70
   0   0   8  104.47    8.70
   0   0  -8  126.53    8.70
   0   0   8  111.80    8.70
   0   0   8  126.33    8.70
   0   0  -8  117.69    8.70
   0   0   8  101.67    8.89
   1   0   8    7.85    0.95
  -1   0  -8    7.63    0.64
   1   0   8    6.62    0.63
  -1   0  -8    7.12    0.63
   1   0   8    8.59    0.63
  -1   0  -8    7.98    0.63
   1   0   8    8.97    0.62
   1   0   8    7.14    0.62
  -1   0  -8    8.27    0.64
  -1   0  -8    7.69    0.63
  -2   0  -8   11.06    0.97
  -2   0  -8   10.68    0.99
   2   0   8   14.08    1.47
   2   0   8   11.25    0.96
   2   0   8   12.66    1.03
  -2   0  -8   12.88    0.97
   2   0   8   13.50    0.96
  -3   0  -8  106.12    8.73
   3   0   8  129.00    8.79
   3   0   8  113.35    8.70
   3   0   8   95.78    8.73
  -3   0  -8  103.68    8.71
  -3   0  -8  104.24    8.72
  -3   0  -8  115.04    8.73
  -3   0  -8  125.44    8.78
   3   0   8  113.25    8.74
  -3   0  -8  109.20    8.72
   3   0   8  120.44    8.73
  -4   0  -8    0.21    0.30
  -4   0  -8    0.09    0.11
  -4   0  -8    0.06    0.10
   4   0   8    0.16    0.14
  -4   0  -8    1.20    0.87
  -4   0  -8   -0.23    0.23
  -5   0  -8   25.60    2.16
  -5   0  -8   25.72    2.16
  -5   0  -8   26.38    2.26
   5   0   8   27.77    2.18
   5   0   8   28.98    2.23
  -6   0  -8    0.98    0.22
  -6   0  -8    1.31    0.23
   6   0   8    0.85    0.34
   7   0   8    0.65    0.43
  -7   0  -8    0.58    0.19
  -7   0  -8    0.65    0.19
  -7   0  -8    0.51    0.22
   7   0   8    0.43    0.22
  -8   0  -8    0.06    0.16
  -8   0  -8    0.08    0.19
   8   0   8    0.18    0.29
   8   0   8    0.13    0.18
  -8  -1   8    1.87    0.53
  -8  -1   8    3.61    0.79
  -8  -1   8    2.64    0.65
  -8   1   8    2.77    0.67
  -8   1   8    2.97    0.64
  -7  -1   8    0.88    0.61
  -7  -1   8    1.69    0.27
  -7  -1   8    1.37    0.26
  -7  -1   8    1.23    0.44
  -7  -1   8    1.67    0.70
  -7  -1   8    1.06    0.54
  -7   1   8    1.33    0.25
  -7   1   8    0.76    0.66
  -7   1   8    1.63    0.22
  -7   1   8    0.86    0.75
  -7   1   8    1.84    0.62
  -7   1   8    0.92    0.54
  -6  -1   8   -0.67    0.41
  -6  -1   8   -0.88    0.61
   6  -1  -8   -0.19    0.15
  -6  -1   8   -0.01    0.46
  -6  -1   8    0.23    0.14
  -6  -1   8    0.10    0.14
  -6  -1   8   -0.23    0.45
  -6   1   8   -0.15    0.29
  -6   1   8   -0.24    0.50
  -6   1   8   -0.30    0.47
  -6   1   8    0.02    0.12
  -6   1   8   -0.22    0.71
  -6   1   8    0.20    0.13
  -5  -1   8    1.03    0.19
  -5  -1   8    1.20    0.38
  -5  -1   8    1.20    0.21
  -5  -1   8    1.35    0.41
  -5  -1   8    0.77    0.37
  -5  -1   8    1.55    0.58
  -5   1   8    1.31    0.45
  -5   1   8    1.22    0.20
  -5   1   8    1.06    0.43
  -5   1   8   -0.03    0.67
  -5   1   8    1.29    0.22
  -5   1   8    0.95    0.27
  -5   1   8    1.24    0.21
  -5   1   8    0.90    0.43
  -4  -1   8   31.71    2.64
  -4  -1   8   32.30    2.48
  -4  -1   8   28.39    2.48
  -4  -1   8   35.47    2.63
   4  -1  -8   28.39    2.52
  -4  -1   8   31.50    2.62
  -4  -1   8   36.56    2.59
  -4  -1   8   32.27    2.63
  -4   1   8   32.18    2.49
  -4   1   8   35.06    2.52
   4   1  -8   31.82    2.47
   4   1  -8   33.16    2.48
  -4   1   8   33.93    2.63
  -4   1   8   26.94    2.64
  -4   1   8   30.03    2.67
  -4   1   8   29.00    2.48
   4   1  -8   29.26    2.48
  -4   1   8   27.37    2.49
   3  -1  -8    5.34    0.51
  -3  -1   8    6.35    0.66
  -3  -1   8    6.62    0.62
   3  -1  -8    6.24    0.49
  -3  -1   8    5.82    0.67
  -3  -1   8    5.96    0.52
   3  -1  -8    4.95    0.51
  -3  -1   8    5.93    0.51
  -3  -1   8    5.66    0.76
  -3  -1   8    6.87    0.68
  -3   1   8    5.59    0.51
  -3   1   8    6.92    0.73
  -3   1   8    5.02    0.51
   3   1  -8    6.14    0.51
  -3   1   8    4.90    0.50
   3   1  -8    5.91    0.49
   3   1  -8    6.86    0.51
   3   1  -8    5.83    0.51
   3   1  -8    6.59    0.50
   3   1  -8    6.26    0.50
  -3   1   8    6.51    0.56
  -3   1   8    6.29    0.73
  -3   1   8    5.42    0.49
  -3   1   8    6.03    0.76
  -2  -1   8   57.93    4.87
   2  -1  -8   72.95    4.86
   2  -1  -8   61.18    4.88
  -2  -1   8   58.39    4.88
   2  -1  -8   56.08    4.89
   2  -1  -8   61.20    4.88
  -2   1   8   55.48    4.88
   2   1  -8   65.46    4.88
   2   1  -8   59.85    4.86
   2   1  -8   66.51    4.88
  -2   1   8   73.12    4.89
   2   1  -8   60.99    4.87
  -2   1   8   59.01    4.87
   2   1  -8   67.13    4.89
   2   1  -8   67.70    4.87
   2   1  -8   60.20    4.87
   1  -1  -8   98.44    7.86
   1  -1  -8   93.14    7.84
  -1  -1   8   96.29    7.85
   1  -1  -8  112.53    7.85
  -1  -1   8   98.07    7.85
  -1  -1   8  105.24    7.85
  -1   1   8  105.69    7.86
   1   1  -8   90.87    7.84
   1   1  -8  104.63    7.85
   1   1  -8  112.59    7.85
   1   1  -8  109.44    7.84
   1   1  -8   93.27    7.83
  -1   1   8  100.18    7.85
  -1   1   8   94.82    7.84
   1   1  -8   93.07    7.86
   1   1  -8  107.92    7.85
   1   1  -8  103.74    7.84
   0  -1  -8   22.77    1.73
   0  -1   8   25.36    1.72
   0  -1   8   21.79    1.73
   0  -1   8   22.14    1.73
   0  -1   8   20.77    1.91
   0  -1  -8   19.64    1.74
   0  -1  -8   20.10    1.72
   0  -1  -8   23.23    2.03
   0   1   8   23.88    1.73
   0   1   8   18.37    1.76
   0   1   8   25.31    2.00
   0   1  -8   19.36    1.73
   0   1  -8   21.86    1.74
   0   1   8   21.96    1.72
   0   1   8   24.92    1.75
   0   1  -8   21.94    1.73
  -1  -1  -8    6.21    0.52
  -1  -1  -8    5.63    0.54
   1  -1   8    6.61    0.53
  -1  -1  -8    5.86    1.02
   1  -1   8    6.81    1.14
   1  -1   8    5.87    0.52
   1  -1   8    6.38    0.53
   1  -1   8    6.49    0.51
  -1  -1  -8    7.25    0.52
   1  -1   8    6.84    0.53
  -1  -1  -8    6.15    0.53
  -1   1  -8    5.83    0.54
   1   1   8    6.28    0.55
   1   1   8    6.49    0.53
  -1   1  -8    6.31    0.54
   1   1   8    6.18    0.51
  -1   1  -8    6.94    0.51
   1   1   8    7.28    0.55
  -1   1  -8    6.00    0.53
   1   1   8    7.99    0.97
  -2  -1  -8   12.88    1.03
   2  -1   8   13.36    1.06
  -2  -1  -8   10.79    1.03
   2  -1   8   13.31    1.04
   2  -1   8   13.30    1.03
  -2  -1  -8   14.00    1.05
  -2  -1  -8   13.47    1.05
  -2  -1  -8   12.59    1.04
   2  -1   8   13.78    1.03
   2  -1   8   15.10    1.10
   2   1   8   11.95    1.03
   2   1   8   12.47    1.04
  -2   1  -8   14.38    1.03
   2   1   8   11.03    1.05
  -2   1  -8   11.10    1.03
   2   1   8   14.74    1.10
  -2   1  -8   12.88    1.05
  -2   1  -8   12.68    1.04
   3  -1   8   24.25    1.97
  -3  -1  -8   24.15    1.95
  -3  -1  -8   26.98    1.98
   3  -1   8   21.09    1.97
   3  -1   8   26.98    1.95
  -3  -1  -8   25.38    1.95
  -3  -1  -8   24.32    1.95
   3  -1   8   25.63    2.01
  -3  -1  -8   21.89    1.96
  -3   1  -8   23.58    1.95
   3   1   8   27.38    1.97
  -3   1  -8   26.45    1.98
   3   1   8   25.34    2.01
  -3   1  -8   25.61    1.96
   3   1   8   22.42    1.96
  -3   1  -8   22.84    1.95
   3   1   8   24.64    1.95
  -3   1  -8   25.23    1.95
   4  -1   8   11.80    1.04
  -4  -1  -8   11.51    0.98
  -4  -1  -8   11.82    1.03
  -4  -1  -8   11.59    0.96
  -4  -1  -8   10.61    0.94
   4  -1   8   11.57    0.98
  -4  -1  -8    8.52    1.53
   4   1   8   12.04    1.03
  -4   1  -8   11.47    1.03
  -4   1  -8   11.24    0.96
  -4   1  -8   11.62    0.98
   4   1   8   11.59    0.96
  -5  -1  -8    2.66    0.34
   5  -1   8    3.33    0.42
   5  -1   8    3.75    0.49
  -5  -1  -8    3.32    0.53
  -5  -1  -8    3.12    1.15
  -5  -1  -8    2.71    0.33
  -5   1  -8    2.59    0.35
   5   1   8    3.28    0.37
  -5   1  -8    2.70    0.35
   5   1   8    3.71    0.48
  -6  -1  -8    1.82    0.50
  -6  -1  -8    3.32    0.37
   6  -1   8    2.27    0.51
   6  -1   8    3.22    0.32
  -6  -1  -8    1.39    1.15
   6  -1   8    2.39    0.39
  -6  -1  -8    2.76    0.35
  -6   1  -8    2.35    0.34
  -6   1  -8    3.03    0.35
   6   1   8    2.30    0.35
   6   1   8    2.22    0.47
  -7  -1  -8   -0.07    0.20
   7  -1   8    0.10    0.21
  -7  -1  -8    0.09    0.17
   7  -1   8    0.10    0.17
  -7  -1  -8   -0.30    0.48
  -7   1  -8    0.11    0.17
   7   1   8   -0.31    0.36
   7   1   8    0.04    0.21
  -7   1  -8    0.40    0.18
  -7   1  -8   -0.13    0.13
  -8  -1  -8    0.24    0.15
   8  -1   8   -0.06    0.21
   8  -1   8    0.05    0.18
  -8   1  -8   -0.16    0.17
   8   1   8    0.28    0.21
  -8   1  -8   -0.11    0.17
  -8  -2   8    1.22    0.47
  -8  -2   8    1.38    0.70
   8  -2  -8    1.81    0.36
  -8   2   8    2.11    0.24
  -8   2   8    0.98    0.56
  -7  -2   8    0.85    0.22
  -7  -2   8    0.58    0.67
   7  -2  -8    1.29    0.25
  -7  -2   8    0.69    0.49
  -7  -2   8    0.32    0.70
  -7  -2   8    1.02    0.45
  -7   2   8    0.98    0.19
  -7   2   8    0.58    0.32
  -7   2   8    2.11    0.66
  -7   2   8    0.66    0.52
  -6  -2   8   -0.17    0.37
  -6  -2   8    0.02    0.24
  -6  -2   8    1.22    0.51
   6  -2  -8    0.11    0.17
  -6  -2   8    0.12    0.62
  -6  -2   8    0.14    0.15
  -6  -2   8    0.10    0.43
  -6   2   8   -0.06    0.11
  -6   2   8   -0.02    0.43
  -6   2   8   -0.49    0.27
  -6   2   8    0.23    0.59
  -5  -2   8    1.08    0.40
  -5  -2   8    1.81    0.43
  -5  -2   8    1.53    0.56
  -5  -2   8    1.47    0.27
  -5  -2   8    1.35    0.22
  -5  -2   8    1.78    0.43
   5  -2  -8    1.98    0.27
  -5   2   8    2.06    0.35
  -5   2   8    1.93    0.56
  -5   2   8    1.86    0.50
  -5   2   8    1.61    0.23
  -5   2   8    1.33    0.76
  -5   2   8    1.75    0.27
  -4  -2   8   -0.12    0.39
   4  -2  -8    0.12    0.15
  -4  -2   8    0.15    0.31
  -4  -2   8   -0.07    0.16
  -4  -2   8    0.17    0.30
  -4  -2   8    0.40    0.50
  -4  -2   8    0.12    0.30
  -4  -2   8    0.11    0.09
  -4   2   8   -0.15    0.15
  -4   2   8   -0.04    0.18
  -4   2   8    0.51    0.41
  -4   2   8   -0.06    0.14
  -4   2   8    0.01    0.10
  -4   2   8   -0.52    0.74
   4   2  -8    0.32    0.17
  -3  -2   8    1.68    0.27
  -3  -2   8    2.00    0.45
   3  -2  -8    1.68    0.28
   3  -2  -8    1.78    0.25
  -3  -2   8    2.01    0.21
   3  -2  -8    1.94    0.26
  -3  -2   8    2.03    0.40
  -3  -2   8    2.79    0.58
   3   2  -8    2.16    0.23
  -3   2   8    1.80    0.22
  -3   2   8    2.28    0.22
  -3   2   8    1.93    0.23
   3   2  -8    2.26    0.23
  -3   2   8    2.44    0.31
  -3   2   8    2.58    0.52
   3   2  -8    1.99    0.24
   3   2  -8    1.83    0.24
   3   2  -8    1.81    0.24
   2  -2  -8   27.62    2.49
  -2  -2   8   29.59    2.47
   2  -2  -8   29.01    2.49
  -2  -2   8   36.93    2.54
  -2   2   8   27.73    2.65
   2   2  -8   32.01    2.48
   2   2  -8   33.17    2.48
   2   2  -8   32.09    2.46
   2   2  -8   30.16    2.46
   2   2  -8   34.80    2.47
  -2   2   8   28.70    2.48
   2   2  -8   31.65    2.48
  -2   2   8   34.30    2.52
   2   2  -8   35.23    2.47
  -2   2   8   28.91    2.47
  -2   2   8   32.85    2.47
  -1  -2   8   81.97    5.85
   1  -2  -8   70.67    5.76
   1  -2  -8   83.73    5.74
  -1  -2   8   69.74    5.75
   1  -2  -8   65.99    5.77
  -1  -2   8   73.15    5.75
  -1  -2   8   79.91    5.75
   1  -2  -8   65.52    5.76
   1  -2  -8   77.33    5.76
  -1   2   8   78.46    5.75
   1   2  -8   83.88    5.74
  -1   2   8   66.21    5.77
   1   2  -8   75.56    5.76
  -1   2   8   66.83    5.76
   1   2  -8   75.09    5.76
   1   2  -8   69.98    5.77
  -1   2   8   68.69    5.93
   1   2  -8   67.72    5.76
  -1   2   8   74.03    5.75
  -1   2   8   78.81    5.74
   1   2  -8   78.91    5.75
  -1   2   8   81.55    5.75
   1   2  -8   68.81    5.74
   0  -2   8    0.42    0.07
   0  -2  -8    0.48    0.10
   0  -2  -8    0.65    0.14
   0  -2   8    0.37    0.08
   0  -2   8    0.60    0.08
   0  -2   8    0.55    0.09
   0   2   8    0.58    0.07
   0   2  -8    0.42    0.07
   0   2   8   -0.94    1.00
   0   2  -8    0.57    0.11
   0   2  -8    0.52    0.08
   0   2   8    0.75    0.15
   0   2   8    0.59    0.11
   0   2   8    0.56    0.08
   0   2  -8    0.72    0.12
  -1  -2  -8    6.56    0.53
   1  -2   8    5.12    0.64
   1  -2   8    6.46    0.58
   1  -2   8    6.67    0.54
   1  -2   8    6.35    0.55
   1  -2   8    7.06    0.54
   1  -2   8    7.41    0.64
  -1  -2  -8    7.11    0.53
  -1  -2  -8    6.63    0.56
  -1   2  -8    6.51    0.55
   1   2   8    7.08    0.57
   1   2   8    5.84    0.55
   1   2   8    6.11    0.56
  -1   2  -8    7.21    0.56
   1   2   8    6.53    0.53
   1   2   8    6.41    0.55
   1   2   8    6.58    0.56
  -2  -2  -8   99.35    7.32
   2  -2   8   88.68    7.32
   2  -2   8  102.34    7.37
   2  -2   8   99.82    7.34
   2  -2   8   96.39    7.34
  -2  -2  -8   87.36    7.32
  -2  -2  -8   86.10    7.31
  -2  -2  -8   89.56    7.30
   2  -2   8   99.03    7.37
  -2  -2  -8   99.53    7.35
   2  -2   8  101.90    7.30
  -2   2  -8   97.89    7.34
  -2   2  -8   89.72    7.31
   2   2   8   90.20    7.30
  -2   2  -8   83.75    7.31
  -2   2  -8   94.56    7.33
   2   2   8   86.93    7.33
   2   2   8   92.84    7.32
   2   2   8   92.61    7.36
   2   2   8  103.78    7.33
  -3  -2  -8    4.82    0.48
  -3  -2  -8    4.41    0.38
   3  -2   8    4.26    0.39
   3  -2   8    4.54    0.43
   3  -2   8    3.93    0.42
  -3  -2  -8    3.83    0.40
   3  -2   8    3.56    0.77
  -3  -2  -8    4.19    0.39
   3  -2   8    4.37    0.49
   3   2   8    4.02    0.42
   3   2   8    4.07    0.45
   3   2   8    3.66    0.38
  -3   2  -8    4.64    0.44
  -3   2  -8    4.88    0.42
  -3   2  -8    3.84    0.41
  -3   2  -8    4.52    0.39
  -4  -2  -8    3.79    0.45
   4  -2   8    3.64    0.37
   4  -2   8    3.60    0.42
  -4  -2  -8    3.85    0.51
  -4  -2  -8    3.36    0.35
   4  -2   8    3.41    0.47
  -4  -2  -8    3.68    0.38
  -4   2  -8    4.09    0.48
  -4   2  -8    3.34    0.43
   4   2   8    3.56    0.43
  -4   2  -8    4.41    0.39
  -5  -2  -8    0.08    0.18
   5  -2   8    0.04    0.20
   5  -2   8   -0.10    0.33
  -5  -2  -8   -0.26    0.29
  -5  -2  -8   -0.11    0.23
   5  -2   8   -0.19    0.15
  -5  -2  -8   -0.18    0.16
  -5   2  -8    0.09    0.18
  -5   2  -8   -0.03    0.25
  -5   2  -8    0.25    0.16
   5   2   8   -0.07    0.26
   6  -2   8   13.82    1.25
   6  -2   8   17.13    1.21
  -6  -2  -8   13.50    1.22
  -6  -2  -8   10.43    2.48
   6   2   8   13.24    1.24
   6   2   8   13.17    1.32
  -6   2  -8   16.01    1.24
   7  -2   8   -0.03    0.17
  -7  -2  -8    0.10    0.16
   7  -2   8    0.23    0.22
  -7  -2  -8    0.11    0.41
   7   2   8   -0.18    0.35
  -7   2  -8    0.17    0.18
   7   2   8    0.20    0.21
  -7   2  -8    0.08    0.12
   8  -2   8    1.78    0.29
  -8   2  -8    1.66    0.26
   8   2   8    1.02    0.25
   8  -3  -8    0.23    0.20
   8  -3  -8    0.09    0.23
  -8  -3   8   -0.64    0.72
  -8  -3   8    0.05    0.43
  -8   3   8   -0.04    0.14
  -6  -3   8    3.73    0.64
  -6  -3   8    2.53    0.71
   6  -3  -8    3.94    0.44
  -6  -3   8    4.31    1.00
  -6  -3   8    3.54    0.69
  -6  -3   8    4.23    0.40
  -6  -3   8    2.69    0.69
  -6   3   8    2.84    0.69
  -6   3   8    3.57    0.48
  -6   3   8    4.08    0.39
  -5  -3   8   26.13    2.30
  -5  -3   8   28.00    2.40
  -5  -3   8   30.87    2.31
  -5  -3   8   22.73    2.48
  -5  -3   8   25.65    2.30
   5  -3  -8   28.48    2.16
  -5   3   8   23.73    2.36
  -5   3   8   27.68    2.15
  -5   3   8   27.32    2.21
  -4  -3   8    5.91    0.69
   4  -3  -8    4.87    0.55
  -4  -3   8    6.56    0.72
  -4  -3   8    5.49    0.98
  -4  -3   8    6.51    0.66
  -4   3   8    5.78    0.59
  -4   3   8    5.90    0.51
  -4   3   8    5.61    0.52
  -4   3   8    5.52    0.84
  -3  -3   8   17.63    1.35
  -3  -3   8   16.44    1.48
  -3  -3   8   15.94    1.28
  -3  -3   8   16.42    1.34
  -3   3   8   14.04    1.22
  -3   3   8   15.97    1.47
   3   3  -8   12.87    1.23
  -3   3   8   14.06    1.70
  -3   3   8   13.04    1.22
  -3   3   8   16.04    1.29
   2  -3  -8   21.12    1.71
   2  -3  -8   19.02    1.71
   2  -3  -8   18.12    1.71
  -2  -3   8   25.00    1.78
  -2  -3   8   19.98    1.72
  -2  -3   8   23.14    1.76
  -2  -3   8   23.36    1.73
  -2  -3   8   23.50    1.69
   2  -3  -8   17.84    1.70
  -2   3   8   21.07    1.69
  -2   3   8   21.62    1.70
  -2   3   8   22.65    1.70
  -2   3   8   23.47    1.75
  -2   3   8   22.08    1.70
   2   3  -8   20.80    1.71
  -2   3   8   17.90    1.93
   2   3  -8   20.56    1.70
  -2   3   8   23.21    1.69
   2   3  -8   20.53    1.69
  -1  -3   8   64.12    5.34
  -1  -3   8   76.26    5.41
  -1  -3   8   68.71    5.39
   1  -3  -8   60.87    5.35
   1  -3  -8   58.54    5.36
  -1  -3   8   72.52    5.34
  -1  -3   8   73.32    5.44
   1  -3  -8   70.21    5.36
  -1  -3   8   78.46    5.48
   1   3  -8   58.43    5.33
  -1   3   8   74.88    5.33
  -1   3   8   61.42    5.35
   1   3  -8   75.26    5.33
  -1   3   8   64.39    5.34
  -1   3   8   63.26    5.35
   1   3  -8   73.55    5.33
  -1   3   8   70.84    5.33
  -1   3   8   72.40    5.39
  -1   3   8   67.14    5.57
   0  -3  -8    1.76    0.28
   0  -3   8    1.63    0.32
   0  -3   8    2.03    0.38
   0  -3  -8    1.99    0.23
   0  -3   8    2.61    0.46
   0  -3   8    2.26    0.36
   0  -3   8    2.49    0.23
   0  -3  -8    2.26    0.22
   0  -3   8    2.52    0.34
   0  -3   8    1.96    0.23
   0  -3  -8    1.99    0.22
   0  -3  -8    1.60    0.24
   0   3  -8    1.69    0.23
   0   3   8    1.87    0.35
   0   3   8    1.78    0.22
   0   3   8    2.31    0.23
   0   3   8    2.14    0.24
   0   3   8    1.92    0.22
   0   3   8    2.25    0.19
   0   3  -8    1.72    0.21
   0   3  -8    2.38    0.23
  -1  -3  -8    3.82    0.52
   1  -3   8    5.41    0.63
   1  -3   8    5.29    0.57
   1  -3   8    4.38    0.45
  -1  -3  -8    4.62    0.45
   1  -3   8    5.22    0.55
  -1  -3  -8    4.55    0.43
  -1  -3  -8    5.25    0.49
   1  -3   8    4.67    0.50
  -1  -3  -8    4.86    0.43
  -1   3  -8    4.53    0.43
   1   3   8    5.26    0.45
  -1   3  -8    5.37    0.47
   1   3   8    5.59    0.42
   1   3   8    5.45    0.44
  -1   3  -8    4.67    0.43
   1   3   8    5.09    0.44
   1   3   8    5.35    0.49
   2  -3   8   16.19    1.34
  -2  -3  -8   16.33    1.26
   2  -3   8   16.09    1.38
   2  -3   8   15.89    1.26
  -2  -3  -8   14.50    1.26
  -2  -3  -8   14.06    1.26
  -2  -3  -8   14.73    1.29
  -2  -3  -8   14.28    1.30
   2  -3   8   16.52    1.30
  -2  -3  -8   15.23    1.24
  -2  -3  -8   17.16    1.31
   2   3   8   14.98    1.31
  -2   3  -8   16.91    1.30
   2   3   8   15.74    1.25
  -2   3  -8   16.01    1.26
   2   3   8   15.65    1.28
  -3  -3  -8    4.11    0.45
  -3  -3  -8    3.95    0.36
   3  -3   8    3.98    0.44
  -3  -3  -8    4.18    0.49
  -3  -3  -8    3.18    0.36
   3  -3   8    3.69    0.39
   3  -3   8    4.69    0.54
   3   3   8    3.37    0.46
   3   3   8    3.74    0.40
  -3   3  -8    4.18    0.45
  -3   3  -8    3.87    0.39
  -4  -3  -8   -0.09    0.23
   4  -3   8    0.14    0.16
  -4  -3  -8    0.25    0.14
   4  -3   8   -0.01    0.22
   4  -3   8    0.06    0.36
  -4  -3  -8    0.06    0.26
  -4   3  -8    0.53    0.23
  -4   3  -8    0.20    0.14
  -4   3  -8    0.01    0.15
   4   3   8    0.02    0.20
   4   3   8   -0.23    0.23
   5  -3   8    2.67    0.30
  -5  -3  -8    3.04    0.34
  -5  -3  -8    1.89    0.44
   5  -3   8    2.25    0.49
   5  -3   8    2.17    0.36
  -5  -3  -8    1.81    0.38
  -5   3  -8    2.38    0.33
   5   3   8    2.21    0.42
  -5   3  -8    2.05    0.43
  -6  -3  -8    0.09    0.16
  -6  -3  -8   -0.17    0.29
  -6  -3  -8    0.12    0.24
   6  -3   8   -0.31    0.23
   6  -3   8   -0.16    0.19
   6   3   8   -0.09    0.20
  -6   3  -8    0.31    0.28
   6   3   8   -0.39    0.30
  -6   3  -8    0.04    0.17
  -7  -3  -8    0.22    0.17
   7  -3   8    0.20    0.20
  -7  -3  -8    0.33    0.35
   7  -3   8    0.52    0.26
  -7   3  -8   -0.18    0.33
  -7   3  -8    0.11    0.11
  -7   3  -8   -0.05    0.16
   7   3   8    0.02    0.20
   7   3   8    0.82    0.36
   7  -4  -8   -0.13    0.17
  -7  -4   8   -0.56    0.57
   7  -4  -8   -0.05    0.21
  -7  -4   8    0.75    0.46
  -7  -4   8   -0.39    0.43
  -7   4   8    0.34    0.26
  -7   4   8    0.06    0.13
  -6  -4   8    5.80    0.83
  -6  -4   8    7.82    1.04
   6  -4  -8    8.09    0.70
  -6  -4   8    7.41    0.83
   6  -4  -8    7.78    0.68
  -6  -4   8    5.02    1.09
  -6   4   8    6.43    0.71
  -6   4   8    7.59    0.64
  -5  -4   8    3.44    0.70
   5  -4  -8    3.16    0.36
  -5  -4   8    1.88    0.49
  -5  -4   8    2.55    0.53
   5  -4  -8    3.08    0.38
  -5  -4   8    3.61    0.87
  -5   4   8    2.96    0.45
  -5   4   8    2.33    0.32
  -5   4   8    3.09    0.33
  -4  -4   8    0.45    0.41
   4  -4  -8    0.48    0.17
  -4  -4   8    1.19    0.68
   4  -4  -8    0.30    0.21
  -4  -4   8    0.66    0.32
  -4  -4   8    0.55    0.39
  -4   4   8    0.70    0.26
  -4   4   8    0.28    0.14
  -4   4   8    0.14    0.14
  -3  -4   8    0.21    0.53
   3  -4  -8    0.22    0.19
   3  -4  -8    0.00    0.14
  -3  -4   8    0.17    0.25
  -3  -4   8   -0.21    0.29
  -3   4   8    0.13    0.13
  -3   4   8   -0.07    0.14
  -3   4   8   -0.07    0.21
   2  -4  -8    0.39    0.18
  -2  -4   8    0.73    0.27
  -2  -4   8    0.41    0.43
  -2  -4   8    1.05    0.25
  -2  -4   8    0.67    0.27
   2  -4  -8    0.40    0.23
  -2  -4   8    0.34    0.23
  -2   4   8    0.60    0.14
  -2   4   8    0.63    0.17
  -2   4   8    0.59    0.22
  -1  -4   8    0.31    0.24
  -1  -4   8    0.32    0.40
   1  -4  -8    0.08    0.14
  -1  -4   8    0.27    0.24
   1  -4  -8    0.15    0.20
  -1  -4   8    0.08    0.22
   1  -4  -8    0.00    0.23
  -1   4   8    0.30    0.13
   1   4  -8    0.11    0.25
  -1   4   8   -0.02    0.22
   0  -4   8   12.81    1.05
   0  -4   8   12.79    1.12
   0  -4  -8   10.52    1.02
   0  -4  -8   12.27    1.02
   0  -4   8   13.47    1.21
   0  -4  -8   11.84    0.98
   0  -4   8   12.87    1.07
   0  -4   8   11.43    1.01
   0   4   8   12.38    0.97
   0   4   8   11.74    1.01
   0   4  -8   11.95    1.02
   0   4   8   12.32    0.98
   0   4   8   12.11    1.00
   0   4   8   10.85    1.04
   0   4   8   11.69    0.99
   1  -4   8    0.68    0.21
  -1  -4  -8    0.46    0.13
   1  -4   8    1.14    0.48
   1  -4   8    0.62    0.29
   1  -4   8    0.62    0.21
  -1  -4  -8    0.56    0.25
  -1  -4  -8    0.36    0.21
  -1   4  -8    0.72    0.20
   1   4   8    0.67    0.15
   1   4   8    0.55    0.28
   1   4   8    0.30    0.14
   1   4   8    0.59    0.17
   1   4   8    0.44    0.20
  -2  -4  -8    3.52    0.35
   2  -4   8    3.28    0.51
   2  -4   8    3.96    0.43
  -2  -4  -8    2.90    0.50
  -2  -4  -8    3.60    0.46
   2  -4   8    3.93    0.54
  -2   4  -8    3.57    0.42
   2   4   8    3.35    0.38
   2   4   8    3.99    0.44
  -2   4  -8    3.35    0.39
   3  -4   8    1.34    0.28
  -3  -4  -8    2.24    0.39
  -3  -4  -8    1.38    0.24
  -3  -4  -8    2.03    0.36
   3  -4   8    1.77    0.36
   3  -4   8    1.97    0.45
   3   4   8    1.99    0.36
  -3   4  -8    1.60    0.31
  -3   4  -8    2.02    0.30
   3   4   8    1.58    0.28
   4  -4   8   -0.09    0.23
  -4  -4  -8   -0.35    0.34
  -4  -4  -8    0.31    0.27
   4  -4   8    0.18    0.41
   4  -4   8   -0.03    0.18
  -4  -4  -8   -0.38    0.25
  -4  -4  -8   -0.20    0.16
  -4   4  -8   -0.12    0.24
  -4   4  -8   -0.01    0.18
   4   4   8    0.27    0.21
  -4   4  -8    0.02    0.14
   4   4   8   -0.31    0.26
  -5  -4  -8    0.06    0.26
  -5  -4  -8   -0.08    0.19
   5  -4   8    0.84    0.71
   5  -4   8    0.46    0.27
  -5  -4  -8    0.41    0.26
   5  -4   8   -0.12    0.20
   5   4   8   -0.57    0.31
  -5   4  -8    0.04    0.25
   5   4   8   -0.08    0.26
  -5   4  -8    0.52    0.19
  -6  -4  -8   -0.13    0.29
   6  -4   8    0.04    0.28
   6  -4   8   -0.18    0.21
  -6  -4  -8   -0.02    0.18
  -6  -4  -8   -0.07    0.24
   6   4   8   -0.25    0.20
  -6   4  -8   -0.43    0.25
   7  -4   8    1.80    0.37
   7  -4   8    2.51    0.32
  -7   4  -8    1.91    0.29
   7   4   8    1.78    0.28
   7   4   8    2.54    0.43
  -7  -5   8    3.62    1.21
  -7  -5   8    3.09    0.59
   7  -5  -8    3.09    0.39
   7  -5  -8    2.39    0.31
  -7  -5   8    2.03    0.50
  -7   5   8    1.97    0.36
  -7   5   8    2.79    0.29
   6  -5  -8    2.07    0.34
   6  -5  -8    1.30    0.26
  -6  -5   8    0.89    0.53
  -6  -5   8    1.38    0.42
  -6  -5   8    0.49    0.89
  -6  -5   8    0.27    0.52
  -6   5   8    1.44    0.23
  -6   5   8    1.12    0.29
   5  -5  -8    2.45    0.38
  -5  -5   8    1.35    0.82
   5  -5  -8    2.56    0.33
  -5  -5   8    3.09    0.61
  -5  -5   8    2.49    0.55
  -5   5   8    2.12    0.30
  -5   5   8    2.30    0.30
  -5   5   8    2.93    0.44
  -4  -5   8   10.53    1.59
   4  -5  -8   12.93    1.05
  -4  -5   8   12.73    1.12
   4  -5  -8   11.54    1.04
  -4  -5   8   13.14    1.27
  -4   5   8   11.35    1.00
  -4   5   8   10.90    1.08
  -3  -5   8    0.98    0.30
   3  -5  -8    1.14    0.26
  -3  -5   8    1.70    0.65
  -3  -5   8    0.85    0.37
  -3  -5   8    0.54    0.28
   3  -5  -8    1.14    0.23
  -3   5   8    1.30    0.29
  -3   5   8    0.77    0.17
   2  -5  -8    0.05    0.19
  -2  -5   8    0.26    0.26
  -2  -5   8    0.13    0.28
   2  -5  -8    0.02    0.24
  -2  -5   8    0.14    0.28
  -2  -5   8   -0.22    0.29
  -2  -5   8   -0.85    0.59
  -2   5   8    0.09    0.17
  -2   5   8   -0.11    0.14
  -2   5   8    0.26    0.26
   2   5  -8   -0.07    0.14
  -1  -5   8    0.21    0.26
  -1  -5   8    0.36    0.26
   1  -5  -8    0.45    0.13
  -1  -5   8    0.13    0.27
  -1  -5   8    0.28    0.58
   1  -5  -8   -0.08    0.20
   1  -5  -8    0.03    0.23
  -1  -5   8    0.02    0.27
  -1   5   8    0.14    0.13
  -1   5   8    0.31    0.16
  -1   5   8    0.16    0.26
   0  -5  -8   12.35    1.01
   0  -5  -8   11.53    0.94
   0  -5   8    9.63    0.98
   0  -5   8   11.78    1.06
   0  -5   8   13.00    1.34
   0  -5   8   11.96    1.06
   0  -5   8   11.60    0.99
   0  -5  -8   11.57    1.01
   0   5   8   11.63    0.97
   0   5  -8   10.54    1.00
   0   5   8   10.20    0.98
   0   5   8   11.69    0.95
  -1  -5  -8    1.00    0.19
   1  -5   8    0.80    0.25
   1  -5   8    1.27    0.32
  -1  -5  -8    0.69    0.29
   1  -5   8    1.45    0.30
  -1  -5  -8    1.20    0.29
  -1  -5  -8    0.94    0.27
   1  -5   8    1.98    0.77
  -1   5  -8    1.22    0.28
   1   5   8    1.12    0.20
   1   5   8    1.22    0.25
   1   5   8    0.93    0.26
   2  -5   8    7.61    0.68
  -2  -5  -8    7.15    0.71
  -2  -5  -8    6.56    0.72
   2  -5   8    8.40    0.76
  -2  -5  -8    6.81    0.63
  -2  -5  -8    8.04    0.74
   2  -5   8    8.45    0.83
   2   5   8    7.21    0.66
   2   5   8    6.19    0.66
   2   5   8    6.90    0.71
  -2   5  -8    7.45    0.71
  -2   5  -8    7.39    0.63
  -3  -5  -8    1.32    0.23
  -3  -5  -8    1.66    0.33
   3  -5   8    1.26    0.47
   3  -5   8    1.21    0.26
   3  -5   8    1.39    0.32
  -3  -5  -8    1.20    0.31
  -3   5  -8    1.18    0.22
   3   5   8    1.75    0.35
  -3   5  -8    1.03    0.27
   3   5   8    1.61    0.28
  -4  -5  -8    1.35    0.35
  -4  -5  -8    0.93    0.22
   4  -5   8    1.29    0.30
  -4  -5  -8    1.32    0.31
   4  -5   8    0.61    0.23
   4  -5   8    0.32    0.52
  -4  -5  -8    1.04    0.31
  -4   5  -8    1.19    0.24
   4   5   8    0.75    0.28
   4   5   8    1.31    0.25
  -4   5  -8    0.83    0.27
  -4   5  -8    0.85    0.17
   5  -5   8    0.21    0.23
   5  -5   8    0.74    0.30
  -5  -5  -8    0.50    0.21
  -5  -5  -8   -0.02    0.49
  -5  -5  -8    0.43    0.26
  -5  -5  -8    0.43    0.29
   5   5   8    0.31    0.27
  -5   5  -8    0.23    0.21
  -5   5  -8    0.27    0.26
  -6  -5  -8    1.10    0.23
  -6  -5  -8    0.67    0.30
   6  -5   8    1.11    0.26
  -6  -5  -8    1.16    0.25
   6  -5   8    0.91    0.31
  -6   5  -8    0.95    0.17
  -6   5  -8    1.20    0.23
  -6   5  -8    0.70    0.26
   6   5   8    0.85    0.21
   6   5   8    1.71    0.35
   6  -6  -8    0.95    0.28
  -6  -6   8   -0.31    0.86
  -6  -6   8    0.75    0.51
   6  -6  -8    0.42    0.19
  -6  -6   8    1.32    0.42
   6   6  -8   -0.14    0.43
  -6   6   8    0.88    0.25
  -5  -6   8   -0.14    0.80
   5  -6  -8    0.02    0.18
  -5  -6   8    0.06    0.35
  -5  -6   8   -0.71    0.48
   5  -6  -8    0.03    0.24
  -5   6   8    0.29    0.18
  -5   6   8    0.43    0.25
   4  -6  -8    1.19    0.28
   4  -6  -8    1.21    0.25
  -4  -6   8    1.78    0.88
  -4  -6   8    1.24    0.34
  -4  -6   8    0.71    0.45
   4   6  -8    1.00    0.25
  -4   6   8    1.24    0.31
  -4   6   8    1.26    0.20
   3  -6  -8    0.32    0.22
  -3  -6   8    0.93    0.37
   3  -6  -8    0.60    0.26
  -3  -6   8    0.34    0.29
  -3  -6   8    0.48    0.29
   3  -6  -8    0.19    0.14
  -3  -6   8    0.35    0.77
  -3   6   8    0.23    0.15
  -3   6   8    0.11    0.28
   2  -6  -8    0.33    0.15
   2  -6  -8    0.42    0.24
   2  -6  -8    0.74    0.25
  -2  -6   8    1.34    0.72
  -2  -6   8   -0.07    0.30
  -2  -6   8    0.44    0.35
  -2  -6   8    0.58    0.29
  -2   6   8    0.32    0.31
  -2   6   8    0.60    0.21
   2   6  -8    0.53    0.17
  -2   6   8    0.45    0.16
  -1  -6   8    5.04    0.60
  -1  -6   8    4.31    0.52
   1  -6  -8    4.91    0.55
   1  -6  -8    4.21    0.54
  -1  -6   8    4.58    0.62
  -1  -6   8    3.50    0.94
  -1  -6   8    4.66    0.53
   1  -6  -8    3.81    0.42
  -1   6   8    5.01    0.46
  -1   6   8    3.99    0.58
  -1   6   8    4.84    0.45
   1   6  -8    4.77    0.43
   0  -6  -8    1.42    0.35
   0  -6   8    1.13    0.36
   0  -6  -8    1.27    0.35
   0  -6   8    1.98    0.38
   0  -6  -8    1.48    0.23
   0  -6   8    1.53    0.35
   0  -6   8    0.53    0.85
   0   6   8    2.06    0.28
   0   6   8    1.89    0.26
   0   6  -8    1.73    0.23
   1  -6   8    0.17    0.28
  -1  -6  -8    0.21    0.27
  -1  -6  -8   -0.06    0.28
  -1  -6  -8    0.19    0.27
   1  -6   8    0.43    0.25
   1  -6   8    0.29    0.32
  -1  -6  -8   -0.01    0.17
  -1   6  -8   -0.28    0.29
  -1   6  -8    0.16    0.12
   1   6   8    0.24    0.17
   1   6   8    0.52    0.28
   1   6   8    0.01    0.16
   2  -6   8    0.96    0.39
  -2  -6  -8    0.53    0.35
   2  -6   8    0.70    0.26
  -2  -6  -8    0.39    0.31
  -2  -6  -8    1.02    0.33
   2  -6   8    0.99    0.35
  -2  -6  -8    0.52    0.19
   2   6   8   -0.11    0.25
   2   6   8    0.87    0.28
  -2   6  -8    0.89    0.31
   2   6   8    0.41    0.23
  -3  -6  -8    2.56    0.44
  -3  -6  -8    3.87    0.46
   3  -6   8    3.08    0.47
  -3  -6  -8    2.16    0.40
   3  -6   8    2.25    0.44
   3   6   8    3.66    0.39
  -3   6  -8    2.77    0.42
   3   6   8    2.36    0.40
  -4  -6  -8   -0.41    0.28
  -4  -6  -8    0.12    0.34
  -4  -6  -8    0.41    0.28
   4  -6   8    0.02    0.24
  -4  -6  -8    0.19    0.25
   4  -6   8    0.26    0.30
   4   6   8    0.00    0.25
  -4   6  -8   -0.18    0.26
  -4   6  -8    0.00    0.14
  -5  -6  -8    0.46    0.23
  -5  -6  -8    0.55    0.29
   5  -6   8    0.83    0.29
   5  -6   8    0.39    0.26
   5   6   8    0.25    0.24
   5   6   8    0.88    0.32
  -5   6  -8    0.14    0.14
  -5   6  -8    0.50    0.25
   5  -7  -8   -0.35    0.19
  -5  -7   8    0.05    0.38
  -5  -7   8   -0.83    0.74
   5  -7  -8   -0.11    0.29
  -5  -7   8    0.08    0.44
  -5   7   8    0.40    0.25
  -5   7   8    0.50    0.19
   4  -7  -8    2.10    0.31
  -4  -7   8    3.14    0.57
  -4  -7   8    2.00    0.40
  -4  -7   8    2.08    0.85
   4  -7  -8    3.14    0.47
   4   7  -8    2.10    0.37
  -4   7   8    1.80    0.39
  -4   7   8    2.29    0.27
  -3  -7   8    0.35    0.86
  -3  -7   8    0.02    0.31
   3  -7  -8    0.14    0.21
   3  -7  -8    0.19    0.25
  -3  -7   8   -0.27    0.36
   3   7  -8    0.34    0.19
  -3   7   8    0.30    0.30
  -3   7   8    0.47    0.15
  -2  -7   8    0.99    0.37
  -2  -7   8    1.93    0.94
  -2  -7   8    0.92    0.32
   2  -7  -8    0.93    0.26
   2  -7  -8    0.84    0.29
  -2  -7   8    0.55    0.30
  -2   7   8    0.67    0.23
   2   7  -8    1.21    0.21
  -2   7   8    0.98    0.19
   1  -7  -8   -0.01    0.27
  -1  -7   8   -0.03    0.31
  -1  -7   8    0.17    0.30
  -1  -7   8    0.09    0.29
  -1  -7   8   -0.13    0.96
   1  -7  -8    0.63    0.25
  -1   7   8    0.20    0.16
  -1   7   8   -0.14    0.18
   1   7  -8    0.22    0.15
   0  -7  -8    0.39    0.30
   0  -7   8    0.38    0.31
   0  -7   8    0.59    0.31
   0  -7  -8    0.16    0.26
   0  -7  -8    0.46    0.26
   0  -7   8    0.27    0.29
   0  -7   8    1.27    1.18
   0   7   8    0.53    0.18
   0   7  -8    0.20    0.14
   0   7   8    0.34    0.18
   1  -7   8    0.91    0.31
   1  -7   8    0.33    0.28
  -1  -7  -8    0.75    0.28
   1  -7   8    0.33    0.30
  -1  -7  -8    0.27    0.29
  -1  -7  -8    0.47    0.28
   1   7   8    0.72    0.19
   1   7   8    0.46    0.21
   1   7   8    0.21    0.31
   2  -7   8    0.37    0.28
   2  -7   8    0.42    0.26
  -2  -7  -8   -0.15    0.26
  -2  -7  -8    0.26    0.28
   2  -7   8   -0.15    0.29
  -2  -7  -8   -0.21    0.28
  -2  -7  -8   -0.04    0.26
   2   7   8   -0.41    0.27
  -2   7  -8    0.01    0.12
   2   7   8    0.43    0.19
  -2   7  -8    0.30    0.32
  -3  -7  -8    5.93    0.64
  -3  -7  -8    6.71    0.66
   3  -7   8    6.21    0.68
   3  -7   8    7.16    0.63
   3  -7   8    5.77    0.67
   3   7   8    6.10    0.63
   3   7   8    6.46    0.60
  -3   7  -8    6.78    0.57
   4  -7   8    0.15    0.27
  -4  -7  -8   -0.18    0.28
   4  -7   8    0.01    0.27
   4  -7   8    0.75    0.32
  -4  -7  -8    0.05    0.38
  -4  -7  -8    0.40    0.28
   4   7   8    0.64    0.22
  -4   7  -8   -0.23    0.25
  -4   7  -8    0.23    0.14
   4   7   8    0.08    0.23
  -2  -8   8    0.31    0.36
  -2  -8   8   -0.18    1.02
   2  -8  -8    0.53    0.22
   2  -8  -8    0.13    0.29
   2  -8  -8    0.15    0.23
   2   8  -8    0.09    0.15
  -2   8   8    0.07    0.14
   1  -8  -8    2.43    0.41
   1  -8  -8    1.34    0.29
  -1  -8   8    1.47    0.33
  -1  -8   8    1.24    0.35
  -1  -8   8    3.17    1.42
   1  -8  -8    1.58    0.30
   1   8  -8    1.59    0.22
  -1   8   8    1.68    0.24
  -1   8   8    1.14    0.23
   0  -8   8    0.83    0.31
   0  -8  -8    0.61    0.25
   0  -8   8    1.00    0.31
   0  -8  -8    0.81    0.26
   0  -8  -8    0.63    0.31
   0   8  -8    0.91    0.19
   0   8  -8    0.60    0.16
   0   8   8    1.33    0.24
   0   8   8    1.27    0.25
   1  -8   8    0.34    0.31
   1  -8   8    0.68    0.30
  -1  -8  -8    0.36    0.29
  -1  -8  -8   -0.16    0.29
   1  -8   8    0.10    0.26
  -1  -8  -8    0.38    0.26
  -1   8  -8    0.56    0.15
   1   8   8    0.14    0.26
  -1   8  -8    0.48    0.17
   1   8   8    0.67    0.20
   2  -8   8    1.36    0.30
  -2  -8  -8    0.90    0.28
   2  -8   8    2.00    0.38
  -2  -8  -8    1.20    0.36
  -2  -8  -8    1.44    0.29
   2   8   8    1.16    0.22
  -2   8  -8    0.80    0.20
   8   0  -9    0.07    0.20
  -8   0   9    0.24    0.17
  -8   0   9   -1.24    0.74
  -8   0   9    0.70    0.59
  -8   0   9    0.02    0.45
  -7   0   9   -0.32    0.42
  -7   0   9    0.52    0.55
  -7   0   9   -0.71    0.71
  -7   0   9    0.00    0.14
  -7   0   9    0.81    0.65
  -7   0   9    0.03    0.17
  -6   0   9    0.62    0.66
  -6   0   9   -0.10    0.13
  -6   0   9   -0.48    0.50
  -6   0   9    0.07    0.14
  -6   0   9   -0.26    0.37
  -6   0   9    0.85    0.48
  -5   0   9   -0.04    0.12
  -5   0   9   -0.21    0.37
  -5   0   9    0.11    0.12
  -5   0   9   -0.02    0.38
  -5   0   9    0.14    0.39
  -5   0   9   -0.39    0.60
  -4   0   9    0.43    0.53
  -4   0   9    0.11    0.10
  -4   0   9   -0.05    0.10
  -4   0   9   -0.43    0.30
   4   0  -9    0.17    0.15
  -4   0   9   -0.24    0.21
  -4   0   9    0.06    0.36
   4   0  -9    0.21    0.18
  -4   0   9   -0.18    0.35
   3   0  -9   -0.05    0.10
   3   0  -9   -0.08    0.10
   3   0  -9   -0.06    0.08
  -3   0   9    0.11    0.10
  -3   0   9   -0.01    0.18
  -3   0   9   -0.01    0.08
   3   0  -9    0.04    0.11
  -3   0   9    0.00    0.07
  -3   0   9    0.24    0.35
   3   0  -9    0.08    0.11
  -3   0   9    0.15    0.27
  -3   0   9    0.47    0.31
  -2   0   9   -0.03    0.10
   2   0  -9   -0.05    0.07
  -2   0   9    0.02    0.05
   2   0  -9   -0.02    0.07
   2   0  -9    0.05    0.08
  -2   0   9    0.03    0.07
   2   0  -9    0.00    0.07
   2   0  -9   -0.04    0.05
   1   0  -9    0.08    0.07
  -1   0   9   -0.02    0.05
   1   0  -9    0.04    0.05
   1   0  -9    0.04    0.07
  -1   0   9   -0.01    0.05
   1   0  -9    0.12    0.06
   1   0  -9   -0.01    0.06
  -1   0   9    0.00    0.04
   0   0  -9   -0.09    0.05
   0   0   9    0.03    0.04
   0   0  -9   -0.06    0.05
   0   0  -9   -0.01    0.07
   0   0   9    0.06    0.05
   0   0   9    0.01    0.06
  -1   0  -9    0.04    0.05
  -1   0  -9    0.17    0.07
  -1   0  -9    0.09    0.06
   1   0   9   -0.04    0.04
   1   0   9   -0.03    0.07
   1   0   9   -0.03    0.05
   1   0   9   -0.06    0.06
  -1   0  -9    0.03    0.07
   2   0   9   -0.09    0.19
  -2   0  -9    0.04    0.07
   2   0   9   -0.02    0.13
  -2   0  -9    0.09    0.08
   2   0   9    0.08    0.06
   2   0   9   -0.18    0.22
  -2   0  -9    0.07    0.10
   2   0   9   -0.06    0.07
   2   0   9    0.02    0.05
  -2   0  -9    0.04    0.06
  -2   0  -9    0.08    0.10
   3   0   9    0.10    0.16
   3   0   9   -0.04    0.13
   3   0   9   -0.04    0.07
   3   0   9   -0.11    0.19
  -3   0  -9   -0.19    0.14
  -3   0  -9    0.41    0.27
  -3   0  -9   -0.05    0.11
  -3   0  -9   -0.03    0.09
  -3   0  -9    0.00    0.15
   4   0   9    0.04    0.15
   4   0   9    0.12    0.22
  -4   0  -9    0.17    0.23
  -4   0  -9    0.00    0.13
  -4   0  -9    0.15    0.11
   4   0   9    0.14    0.23
   5   0   9   -0.02    0.19
  -5   0  -9   -0.04    0.14
  -5   0  -9    0.01    0.14
   5   0   9    0.36    0.27
   6   0   9   -0.08    0.22
   6   0   9    0.01    0.35
  -6   0  -9   -0.19    0.18
   7   0   9    0.16    0.21
  -7   0  -9    0.09    0.18
   7   0   9   -0.25    0.17
  -7   0  -9   -0.02    0.17
   7   0   9    0.49    0.42
  -8   0  -9    0.29    0.19
   8   0   9    0.14    0.21
   8   0   9   -0.12    0.19
  -8   0  -9    0.20    0.17
  -8  -1   9   -0.30    0.72
  -8  -1   9   -0.32    0.53
   8  -1  -9    0.15    0.23
  -8  -1   9    0.84    0.45
   8   1  -9   -0.17    0.25
  -8   1   9    0.20    0.58
  -8   1   9    0.10    0.53
   7  -1  -9    3.23    0.36
  -7  -1   9    3.16    0.67
  -7  -1   9    2.72    0.71
  -7  -1   9    1.50    0.75
  -7  -1   9    2.80    0.64
  -7  -1   9    2.78    0.36
  -7  -1   9    3.03    0.34
  -7   1   9    3.55    0.70
  -7   1   9    2.33    0.81
  -7   1   9    2.87    0.36
  -7   1   9    2.08    0.66
  -7   1   9    3.36    0.34
  -7   1   9    2.24    0.67
  -6  -1   9   10.05    0.76
  -6  -1   9    6.35    1.13
  -6  -1   9    9.73    0.74
  -6  -1   9    6.90    0.99
  -6  -1   9    7.73    1.00
  -6  -1   9    8.85    0.97
   6  -1  -9    8.66    0.74
  -6   1   9    7.81    0.98
  -6   1   9    7.66    1.06
  -6   1   9    7.04    1.02
  -6   1   9    8.99    0.76
  -6   1   9    6.22    1.18
  -6   1   9    8.61    0.77
  -6   1   9    8.45    0.73
   5  -1  -9    3.20    0.38
  -5  -1   9    4.31    0.38
  -5  -1   9    3.05    0.61
  -5  -1   9    4.29    0.38
  -5  -1   9    3.07    0.63
  -5  -1   9    2.50    0.64
  -5   1   9    3.77    0.38
  -5   1   9    2.69    0.75
  -5   1   9    3.55    0.44
  -5   1   9    3.96    0.37
  -5   1   9    3.08    0.66
  -5   1   9    2.75    0.61
  -4  -1   9   -0.22    0.32
  -4  -1   9   -0.16    0.50
  -4  -1   9   -0.23    0.34
  -4  -1   9    0.17    0.43
  -4  -1   9   -0.09    0.10
  -4  -1   9    0.18    0.13
  -4  -1   9   -0.26    0.33
   4   1  -9    0.34    0.18
  -4   1   9   -0.86    0.66
  -4   1   9    0.31    0.35
   4   1  -9    0.02    0.16
  -4   1   9    0.08    0.20
  -4   1   9    0.05    0.08
  -4   1   9    0.12    0.10
  -4   1   9    0.26    0.34
  -4   1   9   -0.03    0.40
   3  -1  -9   17.90    1.62
  -3  -1   9   21.46    1.70
  -3  -1   9   23.14    1.77
  -3  -1   9   19.32    1.63
  -3  -1   9   21.70    1.75
  -3  -1   9   17.95    1.61
  -3  -1   9   22.81    1.72
  -3  -1   9   23.68    1.75
  -3   1   9   20.50    1.60
  -3   1   9   17.24    1.61
  -3   1   9   18.91    1.62
  -3   1   9   21.27    1.66
   3   1  -9   20.50    1.60
   3   1  -9   18.95    1.62
  -3   1   9   20.35    1.76
   3   1  -9   20.01    1.60
   3   1  -9   20.56    1.61
   3   1  -9   21.50    1.62
  -2  -1   9   41.24    3.33
   2  -1  -9   38.19    3.34
  -2  -1   9   43.32    3.33
   2  -1  -9   47.48    3.35
  -2  -1   9   38.69    3.35
  -2  -1   9   42.30    3.42
   2   1  -9   45.44    3.32
  -2   1   9   37.61    3.33
  -2   1   9   45.75    3.32
   2   1  -9   43.20    3.33
   2   1  -9   43.23    3.33
  -2   1   9   37.66    3.34
  -2   1   9   48.21    3.50
   2   1  -9   41.09    3.34
  -2   1   9   44.65    3.35
   2   1  -9   48.29    3.32
  -2   1   9   39.36    3.36
   2   1  -9   41.43    3.31
   2   1  -9   44.07    3.34
  -1  -1   9    1.85    0.20
   1  -1  -9    1.84    0.18
  -1  -1   9    1.68    0.21
   1  -1  -9    1.86    0.22
  -1  -1   9    1.89    0.20
   1  -1  -9    1.89    0.22
   1  -1  -9    1.93    0.20
   1   1  -9    1.88    0.21
   1   1  -9    2.23    0.18
  -1   1   9    2.16    0.20
   1   1  -9    1.69    0.19
   1   1  -9    2.04    0.18
  -1   1   9    2.34    0.18
   1   1  -9    1.76    0.20
  -1   1   9    2.13    0.18
   1   1  -9    2.01    0.19
   0  -1   9    7.94    0.65
   0  -1   9    7.16    0.65
   0  -1   9    7.94    0.65
   0  -1  -9    7.50    0.64
   0  -1  -9    7.01    0.66
   0  -1  -9    9.23    0.65
   0  -1   9    9.12    0.63
   0   1   9    8.42    0.66
   0   1  -9    7.92    0.65
   0   1  -9    7.65    0.67
   0   1  -9    7.86    0.66
   0   1  -9    6.97    0.65
   0   1   9    9.01    0.65
   0   1   9    8.10    0.67
   0   1   9    8.25    0.63
   1  -1   9    0.00    0.05
   1  -1   9    0.14    0.21
   1  -1   9    0.06    0.04
  -1  -1  -9    0.02    0.09
   1  -1   9    0.13    0.05
   1  -1   9    0.07    0.07
  -1  -1  -9   -0.07    0.08
  -1  -1  -9    0.11    0.06
   1  -1   9    0.04    0.11
   1  -1   9    0.00    0.18
   1  -1   9   -0.03    0.08
  -1  -1  -9    0.07    0.07
  -1  -1  -9    0.00    0.07
   1   1   9    0.02    0.11
  -1   1  -9    0.00    0.06
   1   1   9    0.03    0.07
  -1   1  -9    0.02    0.08
   1   1   9    0.56    1.20
   1   1   9   -0.03    0.06
  -1   1  -9    0.13    0.06
  -1   1  -9   -0.02    0.07
   1   1   9    0.03    0.04
   1   1   9    0.01    0.10
   2  -1   9   40.03    3.03
  -2  -1  -9   36.13    3.01
  -2  -1  -9   37.79    3.00
  -2  -1  -9   34.72    3.01
   2  -1   9   41.36    3.07
   2  -1   9   39.12    3.00
   2  -1   9   42.65    3.00
   2  -1   9   35.53    3.02
  -2  -1  -9   36.00    3.00
   2  -1   9   39.20    3.06
  -2  -1  -9   39.06    3.00
   2  -1   9   43.98    3.00
   2   1   9   37.67    2.99
   2   1   9   40.48    3.01
  -2   1  -9   36.44    3.01
   2   1   9   40.10    3.06
  -2   1  -9   35.54    3.00
  -2   1  -9   36.53    3.00
   2   1   9   37.13    3.02
   3  -1   9    0.19    0.19
   3  -1   9    0.08    0.10
  -3  -1  -9    0.34    0.10
   3  -1   9    0.24    0.12
  -3  -1  -9    0.36    0.10
   3  -1   9    0.03    0.21
  -3  -1  -9    0.25    0.12
   3  -1   9    0.51    0.31
  -3  -1  -9    0.32    0.25
  -3  -1  -9    0.41    0.15
   3  -1   9    0.20    0.16
   3   1   9    0.12    0.13
   3   1   9    0.42    0.14
   3   1   9    0.19    0.19
  -3   1  -9    0.13    0.17
  -3   1  -9    0.39    0.14
   3   1   9    0.26    0.11
   3   1   9    0.28    0.16
  -3   1  -9    0.00    0.12
  -3   1  -9    0.26    0.09
  -4  -1  -9    2.18    0.54
  -4  -1  -9    2.58    0.37
  -4  -1  -9    2.30    0.29
   4  -1   9    2.30    0.33
  -4  -1  -9    2.35    0.26
   4  -1   9    2.23    0.52
   4  -1   9    2.37    0.40
   4   1   9    2.50    0.40
  -4   1  -9    2.57    0.34
  -4   1  -9    2.09    0.27
   4   1   9    2.46    0.31
  -4   1  -9    2.14    0.29
  -5  -1  -9   -0.12    0.15
   5  -1   9    0.28    0.20
  -5  -1  -9    0.01    0.36
  -5  -1  -9    1.94    1.16
  -5  -1  -9    0.11    0.15
   5  -1   9   -0.19    0.30
   5   1   9   -0.09    0.28
  -5   1  -9    0.26    0.28
   5   1   9    0.18    0.18
  -5   1  -9    0.01    0.17
  -5   1  -9    0.15    0.15
  -6  -1  -9   -0.12    0.23
  -6  -1  -9    0.25    0.44
   6  -1   9    0.39    0.49
   6  -1   9    0.43    0.34
   6  -1   9    0.07    0.29
  -6   1  -9    0.72    0.18
  -6   1  -9    0.26    0.16
   6   1   9    0.08    0.27
   7  -1   9    1.32    0.23
   7  -1   9    0.91    0.26
  -7  -1  -9    0.66    0.22
  -7  -1  -9    0.98    0.20
   7   1   9    0.83    0.39
   7   1   9    1.06    0.25
  -7   1  -9    1.38    0.26
  -7   1  -9    0.80    0.20
  -7   1  -9    0.92    0.19
  -8  -1  -9    1.62    0.25
   8  -1   9    1.13    0.25
   8  -1   9    2.16    0.29
  -8   1  -9    1.59    0.26
   8   1   9    1.53    0.29
   8   1   9    2.19    0.27
   7  -2  -9    1.75    0.31
  -7  -2   9    1.57    0.58
  -7  -2   9    0.29    0.76
  -7  -2   9    1.40    0.27
  -7  -2   9    2.18    0.74
  -7  -2   9    1.76    0.50
  -7   2   9    1.96    0.58
  -7   2   9    1.93    0.26
  -7   2   9    2.01    0.40
  -7   2   9    2.71    0.71
  -6  -2   9    2.56    0.57
  -6  -2   9    2.73    0.37
  -6  -2   9    3.26    0.66
  -6  -2   9    2.76    0.79
  -6  -2   9    2.49    0.62
   6  -2  -9    2.42    0.35
  -6   2   9    3.01    0.71
  -6   2   9    3.23    0.42
  -6   2   9    3.11    0.33
  -6   2   9    2.41    0.61
  -5  -2   9    5.18    0.75
  -5  -2   9    5.45    1.05
   5  -2  -9    4.97    0.53
  -5  -2   9    5.91    0.54
  -5  -2   9    6.91    0.77
  -5  -2   9    5.87    0.77
  -5  -2   9    4.14    0.83
  -5   2   9    5.57    0.85
  -5   2   9    5.80    0.80
  -5   2   9    6.32    0.53
  -5   2   9    5.91    0.59
  -4  -2   9   14.16    1.56
  -4  -2   9   15.03    1.32
  -4  -2   9   13.67    1.25
  -4  -2   9   12.96    1.37
  -4  -2   9   13.49    1.14
  -4  -2   9   12.29    1.29
  -4  -2   9   15.36    1.16
  -4   2   9   13.68    1.19
  -4   2   9   12.68    1.35
  -4   2   9   14.53    1.13
  -4   2   9   14.64    1.38
  -4   2   9   14.65    1.15
  -3  -2   9   78.78    6.36
  -3  -2   9   83.70    6.44
  -3  -2   9   76.32    6.34
  -3  -2   9   90.55    6.45
  -3  -2   9   86.05    6.40
  -3  -2   9   92.34    6.52
  -3   2   9   85.64    6.39
   3   2  -9   75.96    6.34
   3   2  -9   80.64    6.35
   3   2  -9   77.01    6.33
   3   2  -9   76.88    6.34
  -3   2   9   76.19    6.35
  -3   2   9   77.65    6.33
  -3   2   9   81.41    6.50
  -3   2   9   84.08    6.35
  -2  -2   9    0.07    0.27
  -2  -2   9   -0.08    0.11
   2  -2  -9   -0.09    0.08
  -2  -2   9    0.04    0.24
   2  -2  -9    0.04    0.14
  -2  -2   9    0.07    0.16
   2  -2  -9    0.12    0.11
   2  -2  -9    0.08    0.08
  -2  -2   9   -0.06    0.07
   2   2  -9    0.00    0.07
   2   2  -9   -0.10    0.08
  -2   2   9    0.16    0.08
  -2   2   9    0.01    0.17
  -2   2   9   -0.02    0.10
  -2   2   9   -0.16    0.09
   2   2  -9    0.16    0.11
   2   2  -9    0.03    0.09
   2   2  -9   -0.16    0.12
  -2   2   9    0.11    0.10
  -2   2   9    0.46    0.36
  -1  -2   9   62.19    4.81
  -1  -2   9   64.83    4.89
   1  -2  -9   55.22    4.82
  -1  -2   9   69.79    4.81
  -1  -2   9   56.38    4.81
   1  -2  -9   59.45    4.81
  -1  -2   9   70.33    4.92
   1  -2  -9   54.63    4.83
   1   2  -9   71.44    4.80
   1   2  -9   56.39    4.83
  -1   2   9   67.23    5.06
   1   2  -9   57.58    4.82
   1   2  -9   67.56    4.82
  -1   2   9   65.69    4.81
   1   2  -9   56.39    4.80
  -1   2   9   61.57    4.81
  -1   2   9   56.62    4.82
  -1   2   9   63.11    4.85
  -1   2   9   59.14    4.83
   0  -2  -9   44.41    3.31
   0  -2  -9   37.13    3.32
   0  -2   9   38.89    3.30
   0  -2   9   37.00    3.35
   0  -2   9   46.02    3.29
   0  -2  -9   47.49    3.30
   0  -2   9   40.46    3.29
   0  -2   9   46.24    3.38
   0  -2   9   40.61    3.33
   0  -2   9   42.04    3.37
   0   2   9   41.08    3.31
   0   2   9   45.10    3.30
   0   2  -9   40.31    3.32
   0   2   9   44.28    3.30
   0   2   9   45.97    3.28
   0   2  -9   37.50    3.30
   0   2  -9   42.80    3.29
   0   2  -9   45.95    3.31
   0   2   9   40.28    3.32
   1  -2   9    0.02    0.07
   1  -2   9   -0.10    0.17
  -1  -2  -9    0.27    0.08
  -1  -2  -9    0.03    0.09
   1  -2   9    0.14    0.08
   1  -2   9    0.40    0.13
   1  -2   9   -0.21    0.21
  -1  -2  -9    0.18    0.09
   1  -2   9    0.35    0.21
   1  -2   9    0.58    0.23
  -1  -2  -9    0.60    0.21
   1   2   9    0.15    0.12
  -1   2  -9    0.10    0.09
   1   2   9    0.23    0.09
   1   2   9    0.17    0.09
  -1   2  -9    0.14    0.07
   1   2   9    0.14    0.06
   1   2   9    0.17    0.17
  -1   2  -9    0.37    0.11
   2  -2   9    0.09    0.10
   2  -2   9    0.12    0.16
  -2  -2  -9   -0.07    0.08
  -2  -2  -9    0.21    0.22
   2  -2   9    0.22    0.20
  -2  -2  -9    0.09    0.11
   2  -2   9    0.32    0.26
   2  -2   9    0.03    0.15
  -2  -2  -9    0.04    0.10
  -2  -2  -9   -0.07    0.11
   2   2   9    0.12    0.15
  -2   2  -9   -0.03    0.09
   2   2   9    0.07    0.17
   2   2   9   -0.07    0.12
   2   2   9   -0.02    0.12
  -2   2  -9    0.02    0.09
  -2   2  -9    0.12    0.12
  -3  -2  -9    0.00    0.22
   3  -2   9    0.22    0.15
   3  -2   9    0.15    0.17
  -3  -2  -9    0.09    0.10
   3  -2   9    0.06    0.23
  -3  -2  -9   -0.22    0.18
   3  -2   9    0.41    0.35
  -3  -2  -9    0.22    0.11
   3   2   9   -0.14    0.13
  -3   2  -9   -0.13    0.15
   3   2   9    0.12    0.15
  -3   2  -9   -0.06    0.09
   4  -2   9   28.07    2.31
   4  -2   9   29.93    2.28
  -4  -2  -9   27.29    2.23
  -4  -2  -9   29.39    2.26
   4  -2   9   28.02    2.23
  -4  -2  -9   27.51    2.32
  -4  -2  -9   29.99    2.29
   4   2   9   26.57    2.31
   4   2   9   23.54    2.24
  -4   2  -9   30.78    2.25
  -4   2  -9   28.50    2.25
  -4   2  -9   27.89    2.28
  -5  -2  -9    1.37    0.23
   5  -2   9    1.25    0.38
  -5  -2  -9    1.45    0.30
   5  -2   9    1.57    0.32
  -5  -2  -9    1.02    0.33
   5  -2   9    1.53    0.25
  -5   2  -9    1.89    0.29
   5   2   9    1.76    0.40
   5   2   9    1.39    0.27
  -5   2  -9    1.14    0.30
  -5   2  -9    1.43    0.25
  -6  -2  -9    2.10    0.50
  -6  -2  -9    2.92    0.39
   6  -2   9    3.16    0.34
  -6  -2  -9    3.08    0.38
  -6   2  -9    3.30    0.39
   6   2   9    2.93    0.49
  -6   2  -9    3.55    0.39
   7  -2   9   -0.29    0.19
  -7  -2  -9    0.03    0.16
   7  -2   9    0.00    0.23
  -7  -2  -9   -0.39    0.43
  -7   2  -9   -0.31    0.17
  -7   2  -9   -0.10    0.12
   7   2   9   -0.20    0.20
   7   2   9   -0.13    0.34
   8  -3  -9    0.20    0.16
  -8  -3   9   -0.61    0.64
  -8  -3   9   -0.05    0.49
  -8  -3   9    0.00    0.46
  -8   3   9    0.30    0.14
  -6  -3   9    0.38    0.54
  -6  -3   9    0.36    0.45
   6  -3  -9    0.22    0.24
  -6  -3   9   -0.33    1.30
  -6  -3   9   -1.17    1.55
  -6  -3   9   -0.06    0.42
  -6   3   9    0.30    0.26
  -6   3   9    0.24    0.13
  -6   3   9    0.80    0.58
  -5  -3   9    3.68    0.73
  -5  -3   9    3.19    0.62
  -5  -3   9    2.94    0.58
  -5  -3   9    2.81    0.31
  -5  -3   9    1.96    0.76
  -5  -3   9    3.07    0.66
   5  -3  -9    2.00    0.36
  -5   3   9    2.15    0.58
  -5   3   9    2.76    0.41
  -5   3   9    2.14    0.29
  -4  -3   9    2.38    0.64
  -4  -3   9    2.39    0.45
  -4  -3   9    2.00    0.42
  -4  -3   9    2.25    0.49
  -4  -3   9    1.93    0.26
  -4  -3   9    2.09    0.51
   4  -3  -9    1.48    0.32
  -4   3   9    1.77    0.36
  -4   3   9    2.19    0.26
  -4   3   9    2.39    0.26
  -4   3   9    2.30    0.56
  -3  -3   9    1.55    0.45
  -3  -3   9    1.47    0.44
   3  -3  -9    1.52    0.24
  -3  -3   9    1.31    0.29
   3  -3  -9    1.24    0.23
  -3  -3   9    0.75    0.45
  -3  -3   9    0.83    0.28
  -3   3   9    0.95    0.24
  -3   3   9    1.57    0.47
  -3   3   9    1.50    0.22
  -3   3   9    1.07    0.20
  -3   3   9    5.69    2.15
  -2  -3   9   11.15    0.97
  -2  -3   9    9.59    0.92
  -2  -3   9   10.00    0.93
   2  -3  -9   11.01    0.90
  -2  -3   9   10.72    0.94
  -2  -3   9   10.19    1.10
  -2  -3   9   10.94    0.88
   2   3  -9   10.33    0.88
  -2   3   9   11.10    0.94
  -2   3   9   10.53    0.89
  -2   3   9   11.71    0.89
  -2   3   9   12.16    0.89
   2   3  -9   10.44    0.91
   2   3  -9    9.05    0.89
  -2   3   9   12.19    0.89
  -1  -3   9    1.43    0.19
  -1  -3   9    1.42    0.24
  -1  -3   9    0.83    0.27
  -1  -3   9    2.20    0.43
   1  -3  -9    1.11    0.20
   1  -3  -9    1.15    0.23
  -1  -3   9    1.72    0.37
   1  -3  -9    1.64    0.23
  -1  -3   9    0.93    0.25
  -1  -3   9    0.84    0.27
  -1   3   9    1.50    0.19
  -1   3   9    1.60    0.28
  -1   3   9    1.05    0.23
  -1   3   9    1.27    0.16
   1   3  -9    1.36    0.21
  -1   3   9    1.79    0.19
   1   3  -9    1.50    0.18
  -1   3   9    1.45    0.19
   0  -3  -9   14.29    1.21
   0  -3   9   15.60    1.27
   0  -3   9   15.88    1.28
   0  -3  -9   15.81    1.24
   0  -3   9   15.61    1.33
   0  -3  -9   17.53    1.25
   0  -3  -9   13.91    1.22
   0   3  -9   13.62    1.21
   0   3  -9   14.95    1.22
   0   3   9   15.08    1.22
   0   3   9   16.91    1.28
   0   3   9   15.23    1.20
   0   3   9   14.16    1.22
   0   3   9   14.95    1.25
   0   3   9   14.93    1.23
   1  -3   9   43.36    3.15
  -1  -3  -9   34.67    3.11
  -1  -3  -9   35.53    3.10
  -1  -3  -9   37.36    3.10
   1  -3   9   45.10    3.20
  -1  -3  -9   46.04    3.14
   1  -3   9   37.22    3.18
  -1  -3  -9   35.61    3.13
   1   3   9   37.19    3.10
   1   3   9   40.69    3.10
  -1   3  -9   44.42    3.13
  -1   3  -9   39.40    3.09
   1   3   9   36.92    3.12
  -1   3  -9   33.61    3.09
   1   3   9   43.92    3.09
   1   3   9   42.06    3.15
  -2  -3  -9    2.45    0.34
   2  -3   9    2.56    0.43
   2  -3   9    2.85    0.33
   2  -3   9    3.38    0.55
  -2  -3  -9    3.10    0.29
  -2  -3  -9    3.01    0.52
   2  -3   9    3.15    0.36
  -2  -3  -9    2.99    0.28
  -2  -3  -9    2.99    0.39
   2   3   9    2.70    0.37
  -2   3  -9    3.22    0.35
  -2   3  -9    2.92    0.31
   2   3   9    2.69    0.32
   2   3   9    2.35    0.32
   2   3   9    2.33    0.32
  -3  -3  -9    3.09    0.34
  -3  -3  -9    3.93    0.45
   3  -3   9    3.80    0.43
   3  -3   9    4.14    0.51
   3  -3   9    3.34    0.37
  -3  -3  -9    3.05    0.34
  -3   3  -9    3.95    0.44
   3   3   9    3.58    0.38
  -3   3  -9    3.57    0.36
   3   3   9    3.37    0.45
   4  -3   9    0.73    0.35
  -4  -3  -9    0.24    0.15
   4  -3   9    0.30    0.19
  -4  -3  -9    0.37    0.26
   4  -3   9    0.32    0.23
  -4  -3  -9    0.42    0.22
  -4  -3  -9    0.45    0.27
   4   3   9    0.36    0.24
   4   3   9    0.11    0.21
  -4   3  -9    0.71    0.26
  -4   3  -9    0.22    0.16
   5  -3   9    1.65    0.33
  -5  -3  -9    2.65    0.38
  -5  -3  -9    2.11    0.30
  -5  -3  -9    2.10    0.44
   5  -3   9    2.03    0.31
   5  -3   9    1.52    0.49
   5   3   9    1.86    0.40
  -5   3  -9    2.26    0.32
  -5   3  -9    1.97    0.40
  -6  -3  -9    0.17    0.17
   6  -3   9    0.25    0.21
   6  -3   9    0.06    0.25
  -6  -3  -9   -0.28    0.30
   6   3   9    0.10    0.20
   6   3   9    0.07    0.31
  -6   3  -9    0.10    0.28
  -6   3  -9    0.08    0.17
   7  -3   9    0.84    0.27
  -7  -3  -9    0.99    0.19
  -7  -3  -9    0.72    0.38
   7   3   9    1.14    0.22
  -7   3  -9    0.54    0.12
  -7   3  -9    0.67    0.18
  -7   3  -9    0.72    0.34
   7   3   9   -0.10    0.35
   7  -4  -9   -0.12    0.18
   7  -4  -9   -0.23    0.31
  -7  -4   9    0.35    0.45
  -7  -4   9    0.12    0.58
  -7   4   9    0.07    0.13
  -7   4   9   -0.16    0.25
  -6  -4   9    3.41    0.94
   6  -4  -9    3.43    0.39
  -6  -4   9    3.79    0.72
  -6  -4   9    3.86    0.60
  -6  -4   9    3.15    0.65
   6  -4  -9    2.81    0.42
  -6   4   9    3.14    0.35
  -6   4   9    3.01    0.44
  -5  -4   9   14.11    1.38
  -5  -4   9   14.17    1.26
  -5  -4   9   10.76    1.24
  -5  -4   9   10.96    1.59
   5  -4  -9   13.07    1.11
   5  -4  -9   14.60    1.12
  -5   4   9   12.33    1.08
  -5   4   9   12.68    1.06
  -5   4   9   12.71    1.17
   4  -4  -9   14.78    1.24
  -4  -4   9   13.52    1.37
  -4  -4   9   15.97    1.41
   4  -4  -9   14.06    1.24
  -4  -4   9   15.90    1.32
  -4  -4   9   12.90    1.60
  -4   4   9   15.42    1.21
  -4   4   9   15.27    1.22
  -4   4   9   13.79    1.29
  -3  -4   9    7.83    1.07
  -3  -4   9    8.29    0.82
   3  -4  -9    6.93    0.70
  -3  -4   9    6.87    0.72
   3  -4  -9    7.56    0.68
  -3   4   9    7.43    0.65
  -3   4   9    7.61    0.74
  -3   4   9    7.41    0.65
  -2  -4   9    9.73    0.85
  -2  -4   9    9.13    0.83
   2  -4  -9    9.21    0.77
  -2  -4   9    7.66    0.79
  -2  -4   9   10.06    1.05
   2  -4  -9    7.62    0.79
  -2  -4   9    8.82    0.79
  -2   4   9    8.65    0.74
  -2   4   9    8.92    0.81
  -2   4   9    7.87    0.74
   1  -4  -9    2.61    0.43
  -1  -4   9    3.88    0.64
  -1  -4   9    2.68    0.43
  -1  -4   9    3.43    0.46
  -1  -4   9    2.78    0.43
   1  -4  -9    3.01    0.38
  -1  -4   9    2.99    0.53
  -1   4   9    3.14    0.34
  -1   4   9    3.48    0.35
   1   4  -9    3.72    0.40
  -1   4   9    3.81    0.44
   0  -4  -9   -0.02    0.11
   0  -4   9   -0.04    0.41
   0  -4   9    0.30    0.23
   0  -4   9    0.02    0.28
   0  -4   9    0.02    0.23
   0  -4  -9    0.03    0.19
   0  -4  -9    0.20    0.27
   0  -4   9   -0.38    0.25
   0   4   9   -0.41    0.25
   0   4  -9    0.03    0.18
   0   4   9    0.43    0.27
   0   4   9    0.02    0.11
   0   4   9    0.00    0.12
  -1  -4  -9    0.41    0.13
   1  -4   9    0.83    0.46
  -1  -4  -9    0.38    0.21
   1  -4   9    0.56    0.29
  -1  -4  -9    0.78    0.28
   1  -4   9    0.31    0.24
   1  -4   9    0.32    0.25
   1  -4   9    0.73    0.23
  -1   4  -9    0.32    0.19
   1   4   9    0.38    0.15
   1   4   9    0.54    0.16
   1   4   9    0.87    0.23
   2  -4   9   30.10    2.29
   2  -4   9   29.48    2.40
  -2  -4  -9   29.42    2.27
  -2  -4  -9   26.20    2.25
  -2  -4  -9   27.55    2.25
   2  -4   9   28.84    2.33
   2  -4   9   28.31    2.23
  -2  -4  -9   29.79    2.22
   2   4   9   26.32    2.22
  -2   4  -9   26.07    2.23
   2   4   9   24.86    2.26
   2   4   9   29.56    2.25
  -2   4  -9   25.90    2.25
   3  -4   9    9.61    0.76
  -3  -4  -9    8.71    0.82
  -3  -4  -9    9.36    0.75
   3  -4   9    8.98    0.85
   3  -4   9    9.13    0.89
  -3  -4  -9    7.64    0.80
   3   4   9    7.38    0.81
  -3   4  -9    7.32    0.81
   3   4   9    8.81    0.78
  -3   4  -9    9.39    0.77
   4  -4   9    5.98    0.64
  -4  -4  -9    5.75    0.63
   4  -4   9    5.59    0.75
   4  -4   9    6.00    0.53
  -4  -4  -9    5.91    0.55
  -4  -4  -9    5.26    0.65
   4   4   9    5.23    0.56
  -4   4  -9    5.64    0.50
   4   4   9    4.98    0.63
  -4   4  -9    5.31    0.53
  -4   4  -9    4.99    0.61
   5  -4   9    2.23    0.33
  -5  -4  -9    1.99    0.36
   5  -4   9    2.46    0.41
   5  -4   9    1.52    0.54
  -5  -4  -9    2.53    0.32
  -5  -4  -9    1.34    0.35
   5   4   9    2.21    0.38
  -5   4  -9    1.50    0.32
   5   4   9    1.79    0.40
  -5   4  -9    1.88    0.31
   6  -4   9    1.01    0.23
  -6  -4  -9    0.66    0.26
   6  -4   9    0.97    0.29
  -6  -4  -9    1.04    0.21
  -6   4  -9    0.81    0.29
  -6   4  -9    0.83    0.20
   6   4   9    0.41    0.22
   6   4   9    0.34    0.31
  -7  -4  -9    0.39    0.18
  -7  -4  -9   -0.08    0.30
   7  -4   9    0.53    0.29
   7  -4   9    0.00    0.26
  -7   4  -9    0.16    0.18
   7   4   9    0.53    0.35
  -7   4  -9    0.20    0.29
  -7   4  -9    0.13    0.11
   7   4   9    0.28    0.20
   7  -5  -9   -0.06    0.17
  -7  -5   9    0.76    0.46
[truncated: 216,400 more chars]
