# Supplementary material for: Synthesis and characterization of 3-methyl-6-[(propyn­yloxy)meth­yl]-1,4-dioxane-2,5-dione
Source: Acta Crystallogr E Crystallogr Commun. 2017 Jun 16;73(Pt 7):1044–7. doi: 10.1107/S2056989017008581 (PMC5499287; doi:10.1107/S2056989017008581)
Supplement: Supplementary file 2 [file e-73-01044-Isup2.hkl]

data_I                                                                          
_shelx_title ' elkin2 in P2(1)/c'                                               
_shelx_refln_list_code          4                                               
_shelx_F_calc_maximum      141.50                                               
_exptl_crystal_F_000       416.00                                               
_reflns_d_resolution_high  0.7673                                               
                                                                                
loop_                                                                           
 _space_group_symop_operation_xyz                                               
 'x, y, z'                                                                      
 '-x, y+1/2, -z+1/2'                                                            
 '-x, -y, -z'                                                                   
 'x, -y-1/2, z-1/2'                                                             
                                                                                
_cell_length_a     6.9774                                                       
_cell_length_b     6.8273                                                       
_cell_length_c    19.4895                                                       
_cell_angle_alpha  90.000                                                       
_cell_angle_beta   95.804                                                       
_cell_angle_gamma  90.000                                                       
                                                                                
_shelx_F_squared_multiplier     1.000                                           
                                                                                
loop_                                                                           
 _refln_index_h                                                                 
 _refln_index_k                                                                 
 _refln_index_l                                                                 
 _refln_F_squared_calc                                                          
 _refln_F_squared_meas                                                          
 _refln_F_squared_sigma                                                         
 _refln_observed_status                                                         
   1   0   0        276.76        323.26         9.47 o                         
   2   0   0       4015.33       4050.91       110.63 o                         
   3   0   0        470.52        482.09        16.58 o                         
   4   0   0         16.95         15.43         0.67 o                         
   5   0   0        124.33        123.79         4.26 o                         
   6   0   0         78.18         79.09         3.14 o                         
   7   0   0        285.79        326.33        13.12 o                         
   8   0   0          1.04          1.91         2.03 o                         
   9   0   0          0.02         -0.39         1.43 o                         
   1   1   0          0.22          0.56         0.12 o                         
   2   1   0        881.98        954.32        17.42 o                         
   3   1   0         13.36         12.85         0.35 o                         
   4   1   0         50.71         60.59         1.53 o                         
   5   1   0        194.51        188.75         4.38 o                         
   6   1   0         20.30         21.68         1.31 o                         
   7   1   0         49.23         46.94         2.26 o                         
   8   1   0          5.13          7.35         1.12 o                         
   0   2   0        701.02        754.70        24.25 o                         
   1   2   0        122.44        111.15         2.56 o                         
   2   2   0         16.57         19.17         0.50 o                         
   3   2   0        820.21        921.59        15.61 o                         
   4   2   0        498.27        514.09         9.12 o                         
   5   2   0         21.55         21.23         1.09 o                         
   6   2   0          3.55          3.82         0.76 o                         
   7   2   0         83.22         90.80         3.56 o                         
   8   2   0          0.00         -0.93         1.25 o                         
   1   3   0        331.21        333.44         6.62 o                         
   2   3   0         19.10         17.32         0.55 o                         
   3   3   0          0.01          0.44         0.35 o                         
   4   3   0         96.12         98.86         2.58 o                         
   5   3   0         43.10         36.69         1.39 o                         
   6   3   0          9.97          8.98         1.01 o                         
   7   3   0          0.00          1.64         1.26 o                         
   8   3   0         28.16         35.33         4.09 o                         
   0   4   0        190.94        178.35         4.44 o                         
   1   4   0         10.14          8.68         0.46 o                         
   2   4   0        196.50        197.82         3.84 o                         
   3   4   0         40.89         39.02         1.47 o                         
   4   4   0         30.30         30.99         1.23 o                         
   5   4   0         22.63         21.03         1.31 o                         
   6   4   0         29.47         37.15         1.96 o                         
   7   4   0         15.07         19.24         1.46 o                         
   8   4   0          3.84          4.32         0.79 o                         
   1   5   0        141.18        139.03         3.44 o                         
   2   5   0         54.83         45.41         1.50 o                         
   3   5   0       1263.34       1232.83        25.84 o                         
   4   5   0        129.08        124.65         3.21 o                         
   5   5   0         44.35         38.35         1.95 o                         
   6   5   0          5.13          5.45         1.15 o                         
   7   5   0          1.82          0.03         1.51 o                         
   0   6   0          3.82          2.28         1.13 o                         
   1   6   0          1.83          0.95         0.79 o                         
   2   6   0          5.12          4.14         0.72 o                         
   3   6   0        103.36        101.48         3.37 o                         
   4   6   0         31.93         35.51         1.53 o                         
   5   6   0         19.01         19.79         1.17 o                         
   6   6   0          0.00         -1.72         1.72 o                         
   1   7   0          9.03         10.38         0.96 o                         
   2   7   0          1.41          2.44         2.11 o                         
   3   7   0          5.73          7.38         1.18 o                         
   4   7   0          9.40          4.03         2.20 o                         
   5   7   0          0.43          2.49         1.15 o                         
   0   8   0         23.34         32.45         2.73 o                         
   1   8   0         14.58         15.25         1.17 o                         
   2   8   0          7.23         11.09         1.01 o                         
   3   8   0          0.01          1.07         0.96 o                         
  -9   1   1          3.13         19.36         9.69 o                         
  -8   1   1          0.75          6.56         1.73 o                         
  -7   1   1          6.26          6.10         0.90 o                         
  -6   1   1        241.80        234.28         5.55 o                         
  -5   1   1          8.13          8.31         0.81 o                         
  -4   1   1        119.03        129.92         2.62 o                         
  -3   1   1         13.62         15.75         0.41 o                         
  -2   1   1        154.45        190.38         3.75 o                         
  -1   1   1       6597.26       6014.48       119.38 o                         
   0   1   1       6115.48       5130.76       139.41 o                         
   1   1   1        136.87        172.50         4.24 o                         
   2   1   1         25.03         19.13         0.66 o                         
   3   1   1       1144.80       1271.80        27.26 o                         
   4   1   1         36.97         40.78         0.89 o                         
   5   1   1          4.16          2.71         0.73 o                         
   6   1   1         21.65         17.03         0.98 o                         
   7   1   1          8.14          9.71         1.17 o                         
   8   1   1         27.30         31.09         1.64 o                         
  -8   2   1          0.19          1.97         1.49 o                         
  -7   2   1         32.22         36.14         1.54 o                         
  -6   2   1         42.52         39.80         1.50 o                         
  -5   2   1         13.26         12.09         1.05 o                         
  -4   2   1         35.31         33.36         1.32 o                         
  -3   2   1        730.70        833.99        15.29 o                         
  -2   2   1         11.88          8.57         0.44 o                         
  -1   2   1       3511.45       3961.85        72.02 o                         
   0   2   1        127.63        126.21         2.37 o                         
   1   2   1          0.56          0.29         0.14 o                         
   2   2   1          0.52          2.97         0.39 o                         
   3   2   1        147.78        138.85         2.52 o                         
   4   2   1        149.16        160.78         3.69 o                         
   5   2   1         11.79          8.96         0.98 o                         
   6   2   1        125.50        116.94         4.36 o                         
   7   2   1          0.13          0.69         0.81 o                         
   8   2   1         14.18         17.70         1.33 o                         
  -8   3   1          2.73          1.81         1.66 o                         
  -7   3   1         55.29         66.37         2.86 o                         
  -6   3   1          1.16         -0.14         0.68 o                         
  -5   3   1         18.52         14.50         1.34 o                         
  -4   3   1        982.03        954.97        19.34 o                         
  -3   3   1          2.75          2.95         0.43 o                         
  -2   3   1        392.56        417.68         7.25 o                         
  -1   3   1        851.58        897.24        17.46 o                         
   0   3   1        547.22        585.94        10.89 o                         
   1   3   1         19.84         22.00         0.66 o                         
   2   3   1         39.01         37.74         0.89 o                         
   3   3   1       1042.65       1050.47        18.31 o                         
   4   3   1         67.60         60.66         1.85 o                         
   5   3   1          0.05         -0.77         0.77 o                         
   6   3   1         98.66         99.43         3.25 o                         
   7   3   1         53.24         57.37         2.26 o                         
   8   3   1          1.49          2.12         1.39 o                         
  -8   4   1          1.22          1.80         1.16 o                         
  -7   4   1          6.76          8.86         1.12 o                         
  -6   4   1          2.95          2.85         0.98 o                         
  -5   4   1         31.22         29.48         1.49 o                         
  -4   4   1         40.00         38.28         1.43 o                         
  -3   4   1         78.76         71.05         2.19 o                         
  -2   4   1        136.23        130.27         2.53 o                         
  -1   4   1        160.41        153.40         3.00 o                         
   0   4   1        379.09        393.09         6.66 o                         
   1   4   1          0.50          0.29         0.38 o                         
   2   4   1        465.27        443.58         8.28 o                         
   3   4   1        584.12        577.57        12.28 o                         
   4   4   1          0.33          1.54         0.71 o                         
   5   4   1          4.68          3.10         0.84 o                         
   6   4   1         47.96         49.13         1.90 o                         
   7   4   1          2.13          1.96         1.36 o                         
   8   4   1          0.00          7.80         3.55 o                         
  -7   5   1          0.62          0.05         0.89 o                         
  -6   5   1          1.22          0.49         0.82 o                         
  -5   5   1          0.02         -0.96         0.97 o                         
  -4   5   1         97.03         90.14         2.46 o                         
  -3   5   1         71.96         70.04         1.94 o                         
  -2   5   1         28.72         27.98         1.25 o                         
  -1   5   1         35.93         33.34         1.27 o                         
   0   5   1         88.08         79.79         2.52 o                         
   1   5   1         12.98          9.75         0.81 o                         
   2   5   1        237.60        229.94         5.59 o                         
   3   5   1         91.27         85.76         2.23 o                         
   4   5   1          6.06          4.70         0.74 o                         
   5   5   1          1.50          0.71         0.92 o                         
   6   5   1          7.66          8.05         0.90 o                         
   7   5   1          0.00          5.29         1.50 o                         
  -6   6   1          1.94          3.25         1.24 o                         
  -5   6   1          3.42          1.83         1.05 o                         
  -4   6   1          3.99          5.33         0.86 o                         
  -3   6   1        177.64        176.41         4.50 o                         
  -2   6   1          3.90          2.81         0.89 o                         
  -1   6   1         13.17         13.82         0.94 o                         
   0   6   1         26.62         19.84         1.32 o                         
   1   6   1          1.14          0.82         0.72 o                         
   2   6   1         38.57         30.82         1.31 o                         
   3   6   1          4.99          4.10         0.94 o                         
   4   6   1         16.03         15.71         1.23 o                         
   5   6   1          6.91          5.19         0.84 o                         
   6   6   1          7.94          6.69         1.16 o                         
  -5   7   1          4.61          0.07         1.99 o                         
  -4   7   1          9.57         13.20         1.60 o                         
  -3   7   1         14.19         14.30         1.08 o                         
  -2   7   1          2.42          3.49         0.91 o                         
  -1   7   1         10.59         10.04         0.88 o                         
   0   7   1          5.70          4.38         2.09 o                         
   1   7   1         10.94          9.98         0.86 o                         
   2   7   1          1.47          0.99         1.21 o                         
   3   7   1          0.07          0.36         0.99 o                         
   4   7   1          1.78          3.76         0.96 o                         
   5   7   1         27.03         30.49         1.70 o                         
  -3   8   1          0.41          2.04         1.55 o                         
  -2   8   1          4.63          5.86         1.34 o                         
  -1   8   1         11.03         11.16         0.90 o                         
   0   8   1         43.45         42.71         1.68 o                         
   1   8   1         18.31         27.96         1.27 o                         
   2   8   1         10.59         14.19         1.06 o                         
   3   8   1          0.53          3.64         1.09 o                         
  -9   0   2         10.02          9.57         4.24 o                         
  -8   0   2          6.22          4.63         1.10 o                         
  -7   0   2          6.51          6.00         1.40 o                         
  -6   0   2        114.35        118.95         4.23 o                         
  -5   0   2        370.31        353.53        10.82 o                         
  -4   0   2        199.69        191.39         4.70 o                         
  -3   0   2        141.51        150.28         3.86 o                         
  -2   0   2        241.46        250.44         5.92 o                         
  -1   0   2       6088.93       5417.99       170.15 o                         
   0   0   2        255.56        309.47         7.80 o                         
   1   0   2       1997.08       1992.31        51.27 o                         
   2   0   2      20021.92      13482.39       465.15 o                         
   3   0   2       2288.50       2775.16       106.53 o                         
   4   0   2        440.99        467.76        16.63 o                         
   5   0   2        368.64        401.00        11.51 o                         
   6   0   2        139.93        131.85         5.91 o                         
   7   0   2         45.60         49.51         3.48 o                         
   8   0   2          1.84          3.42         1.69 o                         
  -9   1   2          2.63         -3.79         3.79 o                         
  -8   1   2         12.44         14.71         1.09 o                         
  -7   1   2          5.76          6.27         0.79 o                         
  -6   1   2        215.19        200.72         4.94 o                         
  -5   1   2        109.06        128.98         3.28 o                         
  -4   1   2          2.34          2.49         0.31 o                         
  -3   1   2        561.10        609.29        11.81 o                         
  -2   1   2          3.40          6.94         0.29 o                         
  -1   1   2        168.84        242.53         4.62 o                         
   0   1   2        402.26        483.02        11.04 o                         
   1   1   2       1227.86       1391.51        26.68 o                         
   2   1   2        845.22        971.76        18.25 o                         
   3   1   2         91.06        100.07         2.13 o                         
   4   1   2        306.73        315.93         5.67 o                         
   5   1   2         25.91         26.66         1.18 o                         
   6   1   2         45.27         44.50         1.50 o                         
   7   1   2         23.10         32.44         2.83 o                         
   8   1   2          1.04          0.56         1.15 o                         
  -8   2   2          3.25          3.31         0.90 o                         
  -7   2   2          5.78          6.44         0.91 o                         
  -6   2   2         12.06          9.94         1.04 o                         
  -5   2   2        171.59        160.84         3.92 o                         
  -4   2   2        179.77        187.45         3.62 o                         
  -3   2   2         86.79         85.47         1.56 o                         
  -2   2   2        611.35        721.36        12.32 o                         
  -1   2   2       6106.13       6999.59       127.31 o                         
   0   2   2        311.38        292.93         6.02 o                         
   1   2   2        618.13        751.57        16.24 o                         
   2   2   2        140.82        143.34         2.54 o                         
   3   2   2        290.67        318.41         5.69 o                         
   4   2   2        176.96        179.95         3.46 o                         
   5   2   2          3.54          3.35         0.78 o                         
   6   2   2        486.41        439.33        14.12 o                         
   7   2   2          0.35          2.25         1.01 o                         
   8   2   2         38.99         51.65         2.66 o                         
  -8   3   2          6.95          5.78         1.43 o                         
  -7   3   2          0.41          2.28         1.44 o                         
  -6   3   2         44.87         42.23         2.39 o                         
  -5   3   2          2.21          1.47         0.76 o                         
  -4   3   2        517.10        524.01        10.82 o                         
  -3   3   2         20.74         26.34         1.01 o                         
  -2   3   2         18.89         19.45         0.53 o                         
  -1   3   2        934.03       1016.46        19.76 o                         
   0   3   2        676.05        699.99        12.86 o                         
   1   3   2         51.02         54.17         1.38 o                         
   2   3   2         35.03         33.81         0.77 o                         
   3   3   2       1303.73       1308.30        22.77 o                         
   4   3   2         60.67         57.68         1.73 o                         
   5   3   2         27.00         26.44         1.23 o                         
   6   3   2         39.12         32.25         1.33 o                         
   7   3   2         28.70         31.57         1.92 o                         
   8   3   2         11.76         10.20         2.61 o                         
  -8   4   2          0.66          0.99         1.36 o                         
  -7   4   2          0.81          0.98         0.92 o                         
  -6   4   2         53.71         66.52         2.54 o                         
  -5   4   2          7.13          6.72         0.90 o                         
  -4   4   2         49.93         45.66         1.79 o                         
  -3   4   2        110.38        101.64         2.62 o                         
  -2   4   2        184.96        177.57         3.27 o                         
  -1   4   2          0.01          0.34         0.33 o                         
   0   4   2          2.68          2.68         0.41 o                         
   1   4   2         64.67         61.07         1.31 o                         
   2   4   2          5.53          3.82         0.48 o                         
   3   4   2        202.75        190.37         4.51 o                         
   4   4   2          4.39          1.83         0.69 o                         
   5   4   2         39.66         39.50         1.55 o                         
   6   4   2         12.89         13.60         1.00 o                         
   7   4   2         10.34         14.29         1.09 o                         
  -7   5   2          0.00          0.11         1.13 o                         
  -6   5   2         16.33         17.41         1.43 o                         
  -5   5   2          2.32          1.38         0.96 o                         
  -4   5   2         35.01         32.94         1.41 o                         
  -3   5   2         40.02         40.27         1.51 o                         
  -2   5   2         20.56         16.90         1.06 o                         
  -1   5   2        407.64        401.14         9.27 o                         
   0   5   2        178.71        158.51         3.92 o                         
   1   5   2         43.70         40.93         1.44 o                         
   2   5   2        465.93        458.40        10.65 o                         
   3   5   2          5.33          5.12         0.78 o                         
   4   5   2         29.06         28.69         1.39 o                         
   5   5   2        108.41        117.02         3.70 o                         
   6   5   2          3.00          4.28         0.95 o                         
   7   5   2          5.56          3.90         0.99 o                         
  -6   6   2          2.80          3.66         1.01 o                         
  -5   6   2         19.37         18.27         1.21 o                         
  -4   6   2          0.02          1.26         1.53 o                         
  -3   6   2        114.70        109.61         3.08 o                         
  -2   6   2         30.77         27.18         1.26 o                         
  -1   6   2        203.82        196.16         4.54 o                         
   0   6   2        270.40        259.94         6.16 o                         
   1   6   2         60.44         57.56         1.84 o                         
   2   6   2          4.58          3.15         0.77 o                         
   3   6   2          4.85          4.70         0.97 o                         
   4   6   2          0.13         -0.83         1.18 o                         
   5   6   2          2.48          3.06         1.09 o                         
   6   6   2         19.61         25.79         3.38 o                         
  -5   7   2          0.36          2.58         1.14 o                         
  -4   7   2          0.13          0.21         0.98 o                         
  -3   7   2          0.36          2.40         1.28 o                         
  -2   7   2          0.68          1.45         0.81 o                         
  -1   7   2          0.00          0.39         1.38 o                         
   0   7   2         27.25         27.39         1.50 o                         
   1   7   2         20.87         21.40         1.19 o                         
   2   7   2        123.99        131.19         4.28 o                         
   3   7   2         29.84         33.59         1.57 o                         
   4   7   2          7.91          7.81         1.37 o                         
   5   7   2         12.81          7.65         1.50 o                         
  -3   8   2          8.62         15.53         1.57 o                         
  -2   8   2          7.90          8.92         0.93 o                         
  -1   8   2          4.92          5.43         0.85 o                         
   0   8   2         23.17         25.98         1.23 o                         
   1   8   2          0.00          0.27         0.84 o                         
   2   8   2         41.44         49.59         1.91 o                         
   3   8   2         17.01         19.32         1.65 o                         
  -9   1   3          1.22          3.45         4.96 o                         
  -8   1   3         17.48         19.01         1.54 o                         
  -7   1   3          2.38          1.86         0.89 o                         
  -6   1   3          3.02          1.79         0.65 o                         
  -5   1   3        118.82        114.44         2.80 o                         
  -4   1   3        146.32        171.49         3.25 o                         
  -3   1   3        254.71        282.15         4.94 o                         
  -2   1   3       2351.48       2798.61        52.38 o                         
  -1   1   3         48.80         55.38         1.11 o                         
   0   1   3         21.49         29.08         0.67 o                         
   1   1   3       3302.50       3594.71        63.53 o                         
   2   1   3       8630.75       8682.22       223.07 o                         
   3   1   3         19.10         13.42         0.47 o                         
   4   1   3         73.76         78.78         1.52 o                         
   5   1   3         17.98         13.22         1.39 o                         
   6   1   3          9.78          7.92         0.79 o                         
   7   1   3          1.22          0.95         1.32 o                         
   8   1   3          8.40         10.62         1.38 o                         
  -8   2   3          0.00          3.12         2.07 o                         
  -7   2   3          0.10          2.27         1.42 o                         
  -6   2   3         51.55         49.46         1.86 o                         
  -5   2   3         10.55          8.18         0.70 o                         
  -4   2   3        199.59        199.28         3.74 o                         
  -3   2   3        805.98        854.26        14.47 o                         
  -2   2   3         32.91         30.48         1.42 o                         
  -1   2   3         50.65         53.32         1.34 o                         
   0   2   3         73.24         74.64         1.71 o                         
   1   2   3       2955.83       3232.33        57.19 o                         
   2   2   3       1385.93       1599.73        31.68 o                         
   3   2   3        752.68        820.42        14.63 o                         
   4   2   3         14.75         16.13         0.86 o                         
   5   2   3          0.24          0.47         0.64 o                         
   6   2   3          0.22          0.35         0.74 o                         
   7   2   3          4.92          4.25         1.10 o                         
   8   2   3         25.11         34.81         2.09 o                         
  -8   3   3         16.88         16.47         2.39 o                         
  -7   3   3         33.22         40.22         2.08 o                         
  -6   3   3         15.98         18.19         1.46 o                         
  -5   3   3        118.94        131.04         3.48 o                         
  -4   3   3         34.47         36.11         1.32 o                         
  -3   3   3          6.77          8.05         0.46 o                         
  -2   3   3        769.73        843.60        13.66 o                         
  -1   3   3       2089.10       2396.79        43.65 o                         
   0   3   3       2014.68       2344.06        46.70 o                         
   1   3   3        223.01        225.54         4.74 o                         
   2   3   3        155.11        136.00         2.65 o                         
   3   3   3         40.78         35.95         0.88 o                         
   4   3   3         10.42          9.21         0.82 o                         
   5   3   3         42.36         37.98         1.65 o                         
   6   3   3        130.13        125.26         3.42 o                         
   7   3   3          8.72          8.63         1.18 o                         
   8   3   3          4.85          7.01         1.26 o                         
  -8   4   3          0.10          0.43         1.12 o                         
  -7   4   3         34.37         40.39         3.41 o                         
  -6   4   3         41.95         45.76         3.24 o                         
  -5   4   3         71.55         59.15         2.38 o                         
  -4   4   3          0.71          0.42         0.66 o                         
  -3   4   3         58.28         49.30         1.63 o                         
  -2   4   3          9.16          7.30         0.43 o                         
  -1   4   3         61.61         59.53         1.33 o                         
   0   4   3          0.79          0.77         0.71 o                         
   1   4   3          1.47          1.53         0.52 o                         
   2   4   3          8.30          6.66         0.47 o                         
   3   4   3          1.02          1.96         0.75 o                         
   4   4   3         30.54         27.36         1.34 o                         
   5   4   3        319.17        296.06         8.65 o                         
   6   4   3          1.28          2.48         0.99 o                         
   7   4   3         13.14         15.70         1.23 o                         
  -7   5   3          0.09         -0.98         0.98 o                         
  -6   5   3         17.00         17.11         1.67 o                         
  -5   5   3          1.12         -1.61         1.89 o                         
  -4   5   3          5.66          4.39         0.78 o                         
  -3   5   3          0.04         -0.36         0.93 o                         
  -2   5   3        233.72        219.88         5.35 o                         
  -1   5   3        343.56        332.10         7.24 o                         
   0   5   3          3.22          4.86         0.80 o                         
   1   5   3          3.75          3.31         0.81 o                         
   2   5   3          2.53          1.31         0.69 o                         
   3   5   3          6.83          7.42         1.11 o                         
   4   5   3        120.82        124.26         3.38 o                         
   5   5   3         49.24         59.19         1.90 o                         
   6   5   3          1.13          2.16         1.14 o                         
   7   5   3          1.32          0.67         1.30 o                         
  -6   6   3          4.49          5.13         1.24 o                         
  -5   6   3         20.47         25.95         1.47 o                         
  -4   6   3          2.59          1.69         1.00 o                         
  -3   6   3          7.89          8.37         1.06 o                         
  -2   6   3          3.33          2.75         0.80 o                         
  -1   6   3        388.73        361.29         8.23 o                         
   0   6   3          8.36          7.87         1.42 o                         
   1   6   3        109.71         99.86         2.84 o                         
   2   6   3          1.93          1.63         0.77 o                         
   3   6   3          2.96          1.73         0.87 o                         
   4   6   3          9.55          8.66         1.03 o                         
   5   6   3         10.93         13.76         1.49 o                         
   6   6   3          7.43          9.38         1.09 o                         
  -5   7   3          4.70          6.11         1.72 o                         
  -4   7   3          3.85          5.02         1.30 o                         
  -3   7   3         13.95         13.56         1.33 o                         
  -2   7   3          2.77          3.67         1.05 o                         
  -1   7   3         62.88         70.76         2.23 o                         
   0   7   3         22.53         23.63         1.40 o                         
   1   7   3         29.20         32.38         1.40 o                         
   2   7   3         11.67         13.84         1.05 o                         
   3   7   3          0.15          3.19         0.87 o                         
   4   7   3          5.78          6.51         1.36 o                         
   5   7   3          0.10         -0.50         1.17 o                         
  -3   8   3          0.09         -0.09         1.66 o                         
  -2   8   3          0.65          0.71         1.35 o                         
  -1   8   3          0.02          1.15         0.76 o                         
   0   8   3          2.06          1.25         0.72 o                         
   1   8   3         10.08         10.33         0.86 o                         
   2   8   3          0.14          0.67         0.80 o                         
   3   8   3         38.60         50.72         2.17 o                         
  -9   0   4          2.88          5.48         1.95 o                         
  -8   0   4         31.46         31.54         2.13 o                         
  -7   0   4         37.05         34.98         3.45 o                         
  -6   0   4          2.56          0.61         0.78 o                         
  -5   0   4        226.13        205.15         8.01 o                         
  -4   0   4       1202.98       1225.67        31.70 o                         
  -3   0   4        537.64        591.93        13.86 o                         
  -2   0   4        249.69        295.64         6.97 o                         
  -1   0   4         44.16         78.01         2.41 o                         
   0   0   4        693.16        900.50        24.62 o                         
   1   0   4       5295.21       4938.13       134.36 o                         
   2   0   4        458.47        476.92        11.72 o                         
   3   0   4         85.42        115.95         2.93 o                         
   4   0   4        130.64        132.02         5.33 o                         
   5   0   4       1034.69       1056.83        31.41 o                         
   6   0   4          0.00         -1.10         1.10 o                         
   7   0   4         20.04         25.81         2.31 o                         
   8   0   4          0.01         -0.86         1.29 o                         
  -9   1   4          2.37          1.67         3.98 o                         
  -8   1   4          7.24          9.04         2.08 o                         
  -7   1   4         54.09         53.58         2.59 o                         
  -6   1   4         50.25         54.75         1.75 o                         
  -5   1   4        119.94        117.70         2.83 o                         
  -4   1   4          2.27          2.11         0.34 o                         
  -3   1   4         97.94         99.30         1.86 o                         
  -2   1   4         20.08         23.62         0.58 o                         
  -1   1   4       5910.74       6224.32       104.29 o                         
   0   1   4       3315.07       3810.26        69.08 o                         
   1   1   4       2939.30       3122.18        58.40 o                         
   2   1   4       3730.78       4006.47        79.69 o                         
   3   1   4        308.49        341.41         6.88 o                         
   4   1   4        161.82        169.00         3.30 o                         
   5   1   4         52.74         57.03         1.64 o                         
   6   1   4        181.31        176.90         4.33 o                         
   7   1   4          0.91          0.55         0.72 o                         
   8   1   4         12.44         16.54         1.31 o                         
  -8   2   4          0.85          0.89         1.72 o                         
  -7   2   4          2.10          4.16         1.35 o                         
  -6   2   4         27.80         30.64         1.36 o                         
  -5   2   4        128.76        143.87         3.72 o                         
  -4   2   4         67.72         72.68         1.79 o                         
  -3   2   4        815.16        926.85        15.02 o                         
  -2   2   4        788.36        851.99        15.16 o                         
  -1   2   4        163.25        217.89         3.99 o                         
   0   2   4        138.44        131.19         2.93 o                         
   1   2   4        619.57        659.48        11.83 o                         
   2   2   4          7.37          9.70         0.39 o                         
   3   2   4         32.91         30.16         0.94 o                         
   4   2   4         36.81         39.29         1.16 o                         
   5   2   4          0.40          0.14         0.74 o                         
   6   2   4         28.40         25.35         1.81 o                         
   7   2   4          0.01          0.51         1.20 o                         
   8   2   4         51.16         68.54         2.86 o                         
  -8   3   4         12.32         16.57         1.50 o                         
  -7   3   4         32.84         33.45         2.86 o                         
  -6   3   4         43.79         46.31         2.26 o                         
  -5   3   4          1.39          1.18         1.28 o                         
  -4   3   4         28.56         25.56         1.13 o                         
  -3   3   4          4.97          5.81         0.40 o                         
  -2   3   4        499.03        569.70         9.25 o                         
  -1   3   4        294.51        293.02         6.53 o                         
   0   3   4        201.99        187.00         3.93 o                         
   1   3   4        918.28        987.60        16.65 o                         
   2   3   4         21.89         19.40         0.51 o                         
   3   3   4          3.73          4.08         0.41 o                         
   4   3   4        109.35        114.71         2.89 o                         
   5   3   4        186.56        159.18         4.82 o                         
   6   3   4          0.90          1.15         0.74 o                         
   7   3   4          5.91          4.94         0.81 o                         
   8   3   4          0.15          1.68         1.11 o                         
  -8   4   4          0.00          0.72         2.44 o                         
  -7   4   4          3.85          4.45         1.67 o                         
  -6   4   4          6.22          6.08         1.17 o                         
  -5   4   4         17.72         14.81         1.09 o                         
  -4   4   4        281.75        276.31         7.30 o                         
  -3   4   4        129.93        120.77         3.26 o                         
  -2   4   4         10.08         12.65         0.81 o                         
  -1   4   4        333.40        309.97         6.37 o                         
   0   4   4         43.49         40.68         1.00 o                         
   1   4   4          3.45          3.26         0.43 o                         
   2   4   4         70.19         66.41         1.62 o                         
   3   4   4        202.73        198.57         4.91 o                         
   4   4   4         92.46         95.04         2.64 o                         
   5   4   4          1.79          2.29         0.88 o                         
   6   4   4         49.79         54.48         2.66 o                         
   7   4   4          0.10          1.72         1.94 o                         
  -7   5   4          5.41          4.27         1.54 o                         
  -6   5   4          1.54          1.74         1.16 o                         
  -5   5   4         32.05         29.35         1.82 o                         
  -4   5   4          0.10         -0.01         0.77 o                         
  -3   5   4          2.47          2.87         0.91 o                         
  -2   5   4          0.77          0.54         0.76 o                         
  -1   5   4        157.87        154.49         3.72 o                         
   0   5   4          1.20         -0.31         0.64 o                         
   1   5   4         30.51         28.21         1.40 o                         
   2   5   4        136.41        120.34         3.46 o                         
   3   5   4         31.05         28.20         1.49 o                         
   4   5   4         43.86         41.76         1.55 o                         
   5   5   4          4.12          1.74         0.81 o                         
   6   5   4          0.90          1.47         1.94 o                         
   7   5   4          0.68          2.94         1.85 o                         
  -6   6   4         10.04         12.39         1.13 o                         
  -5   6   4          6.18          5.68         1.69 o                         
  -4   6   4         37.17         45.31         2.61 o                         
  -3   6   4         29.80         25.75         1.50 o                         
  -2   6   4         12.33         11.56         0.96 o                         
  -1   6   4         36.38         29.73         1.37 o                         
   0   6   4          0.09         -0.45         0.75 o                         
   1   6   4         67.76         64.51         2.10 o                         
   2   6   4        218.97        213.01         5.26 o                         
   3   6   4        169.97        165.79         4.82 o                         
   4   6   4          0.48         -0.40         0.79 o                         
   5   6   4          8.98          5.95         1.27 o                         
   6   6   4         29.80         30.85         1.86 o                         
  -5   7   4          1.88          5.30         2.17 o                         
  -4   7   4          0.35          2.90         1.05 o                         
  -3   7   4          9.22          9.21         1.39 o                         
  -2   7   4         39.43         36.13         1.49 o                         
  -1   7   4          8.90          7.96         1.00 o                         
   0   7   4         20.90         22.02         1.21 o                         
   1   7   4          4.18          5.53         0.96 o                         
   2   7   4          0.27          0.53         0.82 o                         
   3   7   4          8.25         12.22         0.99 o                         
   4   7   4         27.14         33.31         1.54 o                         
   5   7   4          1.11          0.01         1.16 o                         
  -3   8   4          0.03          1.15         2.07 o                         
  -2   8   4          0.00          0.61         2.46 o                         
  -1   8   4          1.94          3.51         1.73 o                         
   0   8   4          4.39          2.48         0.83 o                         
   1   8   4         14.23         13.15         0.89 o                         
   2   8   4          2.29          2.52         0.79 o                         
   3   8   4          1.98          2.31         0.85 o                         
  -8   1   5          7.08          4.42         1.98 o                         
  -7   1   5          6.55          7.13         1.14 o                         
  -6   1   5          0.07         -0.67         0.67 o                         
  -5   1   5         29.82         33.02         1.29 o                         
  -4   1   5         59.19         64.01         1.28 o                         
  -3   1   5          1.21          1.49         0.20 o                         
  -2   1   5        867.98       1029.41        17.79 o                         
  -1   1   5        818.18        994.34        16.80 o                         
   0   1   5        287.12        350.65         6.28 o                         
   1   1   5       1832.53       2134.25        37.77 o                         
   2   1   5         32.32         42.65         0.89 o                         
   3   1   5        201.57        263.56         5.23 o                         
   4   1   5       1242.29       1315.65        25.64 o                         
   5   1   5        216.22        211.35         5.06 o                         
   6   1   5         71.30         64.48         2.29 o                         
   7   1   5          6.59          8.66         1.54 o                         
   8   1   5          1.02          2.53         0.82 o                         
  -8   2   5          0.59          1.32         1.62 o                         
  -7   2   5        107.82        122.58         5.43 o                         
  -6   2   5        125.09        110.25         3.23 o                         
  -5   2   5          0.19         -0.37         0.67 o                         
  -4   2   5        163.80        150.62         3.20 o                         
  -3   2   5         36.95         31.23         0.69 o                         
  -2   2   5        382.72        413.04         8.03 o                         
  -1   2   5        134.37        156.81         2.76 o                         
   0   2   5          6.83          7.41         0.40 o                         
   1   2   5       4084.21       4429.01        82.79 o                         
   2   2   5        236.74        281.97         5.10 o                         
   3   2   5        122.28        110.62         2.44 o                         
   4   2   5        194.66        193.76         4.30 o                         
   5   2   5         22.36         23.80         1.12 o                         
   6   2   5         32.98         35.30         1.97 o                         
   7   2   5          1.56          0.22         0.81 o                         
   8   2   5         21.51         25.36         2.13 o                         
  -8   3   5          5.57          4.10         2.64 o                         
  -7   3   5          0.16          6.77         4.29 o                         
  -6   3   5         34.15         28.90         1.67 o                         
  -5   3   5         36.07         38.12         1.78 o                         
  -4   3   5        178.35        183.79         5.03 o                         
  -3   3   5         12.57          9.80         0.51 o                         
  -2   3   5       1029.35       1146.87        20.36 o                         
  -1   3   5         23.58         22.46         0.95 o                         
   0   3   5        860.39        959.66        18.70 o                         
   1   3   5        602.34        635.82        11.69 o                         
   2   3   5        278.98        269.84         4.83 o                         
   3   3   5        146.47        152.62         3.43 o                         
   4   3   5         85.88         86.35         2.14 o                         
   5   3   5        114.87         99.66         3.06 o                         
   6   3   5          5.73          3.92         1.29 o                         
   7   3   5          2.00          3.06         0.87 o                         
   8   3   5         16.32         20.85         1.45 o                         
  -8   4   5          0.83          1.66         1.13 o                         
  -7   4   5         19.71         22.64         2.85 o                         
  -6   4   5         85.98         93.58         3.22 o                         
  -5   4   5          0.98          0.01         0.81 o                         
  -4   4   5         71.30         63.02         2.13 o                         
  -3   4   5         56.16         54.85         1.81 o                         
  -2   4   5        357.63        353.24         7.54 o                         
  -1   4   5         18.85         18.36         0.66 o                         
   0   4   5         29.77         19.84         0.73 o                         
   1   4   5          4.25          5.60         0.92 o                         
   2   4   5        234.02        230.54         5.08 o                         
   3   4   5          6.95          6.49         0.85 o                         
   4   4   5         12.31         10.84         0.83 o                         
   5   4   5         45.96         43.76         1.96 o                         
   6   4   5          1.08          0.52         1.10 o                         
   7   4   5         81.49        101.83         4.13 o                         
  -7   5   5         27.53         34.48         2.35 o                         
  -6   5   5         19.02         22.05         1.81 o                         
  -5   5   5          0.95          1.99         0.94 o                         
  -4   5   5          0.33         -0.47         0.90 o                         
  -3   5   5          1.11          1.28         0.83 o                         
  -2   5   5         10.41          7.40         0.88 o                         
  -1   5   5         31.79         31.19         1.23 o                         
   0   5   5        154.81        148.37         4.04 o                         
   1   5   5        255.16        243.22         6.44 o                         
   2   5   5          4.53          3.80         0.67 o                         
   3   5   5          1.79          1.40         0.80 o                         
   4   5   5          6.58          6.95         0.88 o                         
   5   5   5          0.01         -0.01         0.88 o                         
   6   5   5          8.25          8.16         0.88 o                         
   7   5   5          9.92         13.34         1.17 o                         
  -6   6   5          4.00          4.93         1.20 o                         
  -5   6   5          5.42          5.91         1.08 o                         
  -4   6   5         18.22         18.89         1.70 o                         
  -3   6   5          3.00          4.62         1.03 o                         
  -2   6   5          9.31          7.96         1.03 o                         
  -1   6   5          4.80          4.46         0.80 o                         
   0   6   5         47.84         40.68         1.66 o                         
   1   6   5         61.39         57.07         2.01 o                         
   2   6   5         83.34         76.20         2.44 o                         
   3   6   5         44.20         42.96         2.00 o                         
   4   6   5          6.17          6.72         1.21 o                         
   5   6   5          0.00          0.31         0.98 o                         
   6   6   5          1.45          3.12         1.74 o                         
  -5   7   5          0.04          3.96         1.14 o                         
  -4   7   5          5.11          7.26         1.06 o                         
  -3   7   5         40.11         52.19         2.38 o                         
  -2   7   5          0.04          0.16         1.25 o                         
  -1   7   5          9.56          8.12         0.98 o                         
   0   7   5          0.53          2.11         0.88 o                         
   1   7   5         64.13         68.52         2.84 o                         
   2   7   5          0.12          0.34         0.84 o                         
   3   7   5          0.02          0.60         0.82 o                         
   4   7   5         34.40         36.08         1.77 o                         
   5   7   5          9.11          6.94         1.24 o                         
  -3   8   5          0.09          0.53         1.32 o                         
  -2   8   5         12.60         17.21         1.43 o                         
  -1   8   5          0.98          0.37         1.18 o                         
   0   8   5         11.71         11.93         0.99 o                         
   1   8   5         16.04         18.42         1.23 o                         
   2   8   5          5.39          7.01         0.86 o                         
   3   8   5         13.91         18.09         1.24 o                         
  -9   0   6         13.06         16.64         7.01 o                         
  -8   0   6          1.08          1.75         2.13 o                         
  -7   0   6          3.07          1.96         1.18 o                         
  -6   0   6        241.22        238.87         7.87 o                         
  -5   0   6          0.36          0.14         0.70 o                         
  -4   0   6        290.22        260.60         6.36 o                         
  -3   0   6          1.92          1.74         0.26 o                         
  -2   0   6        539.58        648.28        14.46 o                         
  -1   0   6        405.85        550.11        13.50 o                         
   0   0   6       6544.61       7199.56       209.92 o                         
   1   0   6        286.76        341.81        10.82 o                         
   2   0   6         41.98         50.96         2.07 o                         
   3   0   6       2495.26       2810.85        76.68 o                         
   4   0   6        183.57        171.34         8.81 o                         
   5   0   6          0.47          2.78         1.17 o                         
   6   0   6          8.99          8.36         1.08 o                         
   7   0   6         27.22         28.22         1.97 o                         
   8   0   6          2.94          2.72         1.39 o                         
  -8   1   6         15.42         13.02         1.93 o                         
  -7   1   6         22.34         21.22         1.38 o                         
  -6   1   6         29.09         22.44         1.06 o                         
  -5   1   6         25.29         27.32         1.17 o                         
  -4   1   6        149.41        159.90         2.82 o                         
  -3   1   6        838.00        907.62        15.43 o                         
  -2   1   6         28.02         27.95         0.62 o                         
  -1   1   6        949.59       1137.08        17.57 o                         
   0   1   6        717.30        879.56        17.03 o                         
   1   1   6         92.89         96.97         1.97 o                         
   2   1   6        381.03        393.99         6.95 o                         
   3   1   6       1006.69       1024.03        19.22 o                         
   4   1   6        851.33        878.06        18.36 o                         
   5   1   6        428.20        408.80         9.51 o                         
   6   1   6          8.19          6.44         1.02 o                         
   7   1   6          0.00         -0.11         1.13 o                         
   8   1   6         11.27         15.48         1.66 o                         
  -8   2   6          0.48          3.18         1.68 o                         
  -7   2   6          9.61         10.19         1.11 o                         
  -6   2   6         34.76         29.83         1.68 o                         
  -5   2   6         63.08         55.09         1.79 o                         
  -4   2   6        375.04        389.40         7.18 o                         
  -3   2   6         48.39         50.64         1.12 o                         
  -2   2   6         35.53         41.12         0.92 o                         
  -1   2   6        219.33        223.00         4.30 o                         
   0   2   6        667.79        742.66        13.53 o                         
   1   2   6        237.43        225.13         4.37 o                         
   2   2   6          0.02          0.32         0.36 o                         
   3   2   6         62.57         58.49         1.19 o                         
   4   2   6         80.41         86.40         2.35 o                         
   5   2   6          4.89          4.71         0.65 o                         
   6   2   6          0.12          0.78         0.77 o                         
   7   2   6          0.01         -0.89         0.89 o                         
   8   2   6          0.03         -0.97         0.97 o                         
  -8   3   6         31.10         35.49         4.89 o                         
  -7   3   6         68.68         76.69         3.38 o                         
  -6   3   6          3.45          1.89         1.37 o                         
  -5   3   6        122.16        106.96         3.49 o                         
  -4   3   6          1.13          2.12         0.76 o                         
  -3   3   6          1.09          1.31         0.47 o                         
  -2   3   6         13.37         15.52         0.49 o                         
  -1   3   6         19.98         19.43         0.57 o                         
   0   3   6        794.91        806.31        15.17 o                         
   1   3   6        110.03         97.83         1.97 o                         
   2   3   6         36.30         34.78         0.88 o                         
   3   3   6         28.37         24.25         0.98 o                         
   4   3   6         43.38         39.86         1.36 o                         
   5   3   6          4.80          5.68         0.92 o                         
   6   3   6          8.15         10.28         1.42 o                         
   7   3   6         20.49         22.23         1.53 o                         
   8   3   6          0.00         -0.07         1.75 o                         
  -7   4   6          7.25          3.95         1.32 o                         
  -6   4   6          1.11          1.83         1.07 o                         
  -5   4   6          8.44          7.71         1.31 o                         
  -4   4   6        111.43         98.51         3.16 o                         
  -3   4   6         21.01         24.43         1.20 o                         
  -2   4   6         60.20         63.65         1.66 o                         
  -1   4   6          2.97          4.10         0.51 o                         
   0   4   6          7.08          5.59         0.45 o                         
   1   4   6        118.01        109.96         2.80 o                         
   2   4   6        366.54        346.82         8.36 o                         
   3   4   6         21.89         18.67         0.95 o                         
   4   4   6          5.05          5.21         0.74 o                         
   5   4   6         28.81         25.25         1.75 o                         
   6   4   6         24.19         26.48         1.58 o                         
   7   4   6          0.07         -0.43         0.84 o                         
  -7   5   6          0.04          2.63         1.46 o                         
  -6   5   6         14.36         15.47         2.52 o                         
  -5   5   6         12.66         13.86         1.13 o                         
  -4   5   6          8.74          7.27         1.63 o                         
  -3   5   6        325.06        289.54         8.60 o                         
  -2   5   6         46.38         46.49         2.09 o                         
  -1   5   6         53.92         52.43         1.65 o                         
   0   5   6         68.89         62.36         2.03 o                         
   1   5   6         10.09         10.69         1.18 o                         
   2   5   6          6.53          5.49         0.76 o                         
   3   5   6         62.88         53.21         1.73 o                         
   4   5   6          1.24          0.91         0.81 o                         
   5   5   6          7.85         10.57         1.04 o                         
   6   5   6         15.39         15.86         1.54 o                         
  -6   6   6          4.57          1.94         1.44 o                         
  -5   6   6         20.02         25.50         1.66 o                         
  -4   6   6          0.29          0.30         1.00 o                         
  -3   6   6          8.25          7.61         1.15 o                         
  -2   6   6          2.03          0.93         1.27 o                         
  -1   6   6          3.42          0.64         0.78 o                         
   0   6   6         55.22         51.98         1.92 o                         
   1   6   6        141.03        127.19         3.44 o                         
   2   6   6         67.92         64.75         2.17 o                         
   3   6   6         13.51         15.21         1.15 o                         
   4   6   6          0.08          0.02         0.77 o                         
   5   6   6          2.29          3.56         0.87 o                         
   6   6   6          1.46          1.65         1.36 o                         
  -5   7   6          4.69          6.46         1.32 o                         
  -4   7   6          1.58          1.27         1.22 o                         
  -3   7   6          8.29          8.18         1.47 o                         
  -2   7   6          8.62          8.58         0.96 o                         
  -1   7   6         47.11         48.31         1.93 o                         
   0   7   6          5.49          5.10         1.15 o                         
   1   7   6         36.35         38.60         1.55 o                         
   2   7   6          0.88         -0.18         0.82 o                         
   3   7   6         13.49         15.73         1.17 o                         
   4   7   6          0.89          0.42         0.87 o                         
  -3   8   6         13.34         10.24         2.44 o                         
  -2   8   6          4.56          4.71         1.48 o                         
  -1   8   6          0.65          0.18         0.74 o                         
   0   8   6          0.15          2.16         0.82 o                         
   1   8   6          0.09          2.47         0.84 o                         
   2   8   6          4.63          5.15         1.00 o                         
   3   8   6          4.85          7.24         1.43 o                         
  -8   1   7         19.10         23.40         2.89 o                         
  -7   1   7         75.99         76.47         2.63 o                         
  -6   1   7         39.17         32.66         1.40 o                         
  -5   1   7          1.63          1.43         0.53 o                         
  -4   1   7        388.66        391.12         7.01 o                         
  -3   1   7         42.19         52.67         1.02 o                         
  -2   1   7          4.94          4.83         0.22 o                         
  -1   1   7         20.14         25.61         0.53 o                         
   0   1   7        448.21        613.33        11.95 o                         
   1   1   7         61.64         62.85         1.22 o                         
   2   1   7        382.65        455.43         8.70 o                         
   3   1   7        841.11        852.30        16.46 o                         
   4   1   7          2.17          1.83         0.91 o                         
   5   1   7         17.25         13.12         0.87 o                         
   6   1   7        137.32        142.61         4.11 o                         
   7   1   7         64.43         80.10         2.82 o                         
   8   1   7         13.24         12.02         1.10 o                         
  -8   2   7          6.33         10.55         3.83 o                         
  -7   2   7         45.32         44.59         2.04 o                         
  -6   2   7          2.69          2.85         0.72 o                         
  -5   2   7          2.89          3.06         0.68 o                         
  -4   2   7        202.80        216.72         4.29 o                         
  -3   2   7        509.86        568.66        10.79 o                         
  -2   2   7        467.92        540.54         9.65 o                         
  -1   2   7        474.08        581.27        10.10 o                         
   0   2   7          8.24          7.25         0.33 o                         
   1   2   7         86.71         84.03         1.75 o                         
   2   2   7        252.35        245.81         4.34 o                         
   3   2   7        868.12        877.22        17.06 o                         
   4   2   7         75.62         74.36         2.39 o                         
   5   2   7         54.57         48.51         1.61 o                         
   6   2   7          7.63          7.92         0.87 o                         
   7   2   7         13.95         15.08         1.78 o                         
   8   2   7          8.22         10.26         1.66 o                         
  -8   3   7          7.00          3.18         1.93 o                         
  -7   3   7          0.91         22.16         5.85 o                         
  -6   3   7         13.54         13.37         1.24 o                         
  -5   3   7         42.11         35.55         1.77 o                         
  -4   3   7         72.60         62.98         2.30 o                         
  -3   3   7          8.55         11.50         0.80 o                         
  -2   3   7          6.97          9.77         0.49 o                         
  -1   3   7         55.44         72.07         1.44 o                         
   0   3   7        381.02        390.69         7.21 o                         
   1   3   7          1.74          1.76         0.33 o                         
   2   3   7        469.26        470.61         8.71 o                         
   3   3   7        125.90        120.44         3.35 o                         
   4   3   7          2.84          1.73         0.69 o                         
   5   3   7          0.16         -0.74         0.83 o                         
   6   3   7          2.99          0.62         0.92 o                         
   7   3   7          4.29          5.48         0.81 o                         
  -7   4   7         25.23         30.97         2.78 o                         
  -6   4   7         62.96         61.09         3.95 o                         
  -5   4   7         52.55         51.23         2.11 o                         
  -4   4   7        330.42        306.13         8.48 o                         
  -3   4   7          2.34          2.75         0.87 o                         
  -2   4   7         29.99         30.11         1.12 o                         
  -1   4   7         33.94         22.97         0.94 o                         
   0   4   7       1090.77       1070.25        20.20 o                         
   1   4   7        105.79         91.74         2.40 o                         
   2   4   7        122.74        111.43         3.13 o                         
   3   4   7          5.87          5.61         0.68 o                         
   4   4   7         57.39         58.68         1.90 o                         
   5   4   7         24.32         28.00         1.42 o                         
   6   4   7          1.45          2.27         0.84 o                         
   7   4   7         23.80         31.96         2.77 o                         
  -7   5   7          4.86          5.07         1.99 o                         
  -6   5   7          8.34         10.63         1.17 o                         
  -5   5   7         67.21         66.96         2.51 o                         
  -4   5   7         14.57         15.99         1.22 o                         
  -3   5   7          1.05          1.35         1.36 o                         
  -2   5   7         18.54         15.87         1.02 o                         
  -1   5   7          2.10          0.99         0.69 o                         
   0   5   7          5.29          4.30         0.72 o                         
   1   5   7         74.84         64.42         2.15 o                         
   2   5   7          1.84          1.72         0.67 o                         
   3   5   7         16.72         15.67         1.07 o                         
   4   5   7         14.59         13.90         1.33 o                         
   5   5   7          3.15          1.37         1.01 o                         
   6   5   7          0.01         -0.61         1.26 o                         
  -6   6   7          0.24          1.30         2.14 o                         
  -5   6   7          2.96          2.67         1.15 o                         
  -4   6   7          3.24          1.47         0.98 o                         
  -3   6   7          2.30         -1.50         2.03 o                         
  -2   6   7          0.88          0.56         0.75 o                         
  -1   6   7        135.71        114.88         3.09 o                         
   0   6   7          3.95          3.42         1.07 o                         
   1   6   7          0.30          0.04         0.71 o                         
   2   6   7         23.09         19.09         1.05 o                         
   3   6   7         21.84         25.90         1.37 o                         
   4   6   7         29.57         38.61         2.33 o                         
   5   6   7          0.07          2.52         1.15 o                         
  -5   7   7         15.12         24.85         2.53 o                         
  -4   7   7         14.44         19.06         1.35 o                         
  -3   7   7          0.22          4.11         2.19 o                         
  -2   7   7          3.44          5.17         1.24 o                         
  -1   7   7          8.11          9.80         1.63 o                         
   0   7   7          0.45         -0.43         1.00 o                         
   1   7   7         26.67         29.43         1.56 o                         
   2   7   7          1.40          1.13         0.80 o                         
   3   7   7          2.09          3.12         0.88 o                         
   4   7   7          9.96          9.44         1.17 o                         
  -3   8   7          7.79          6.39         2.82 o                         
  -2   8   7          0.03          4.67         1.67 o                         
  -1   8   7         15.55         21.21         1.78 o                         
   0   8   7         17.82         18.63         1.08 o                         
   1   8   7          0.00         -0.74         0.74 o                         
   2   8   7          0.18          1.02         0.89 o                         
  -8   0   8         13.35         14.80         3.24 o                         
  -7   0   8        170.00        159.11         6.25 o                         
  -6   0   8          1.84          1.59         1.35 o                         
  -5   0   8          8.67         10.47         1.27 o                         
  -4   0   8        321.14        344.66         9.29 o                         
  -3   0   8          1.00         -0.43         0.60 o                         
  -2   0   8        104.94         88.91         2.39 o                         
  -1   0   8        742.05       1065.14        26.14 o                         
   0   0   8        986.24       1356.87        39.61 o                         
   1   0   8         85.40         93.33         2.44 o                         
   2   0   8        146.57        145.84         5.46 o                         
   3   0   8       1352.74       1356.83        31.60 o                         
   4   0   8          1.27          1.23         1.46 o                         
   5   0   8        313.57        320.67        11.70 o                         
   6   0   8         13.02         13.20         1.71 o                         
   7   0   8          5.37          6.68         1.18 o                         
   8   0   8          0.11          1.24         1.14 o                         
  -8   1   8         49.23         32.75         3.40 o                         
  -7   1   8         22.23         16.84         1.26 o                         
  -6   1   8          0.14         -0.60         0.86 o                         
  -5   1   8         13.26         13.56         0.90 o                         
  -4   1   8        377.76        376.65         7.16 o                         
  -3   1   8         64.47         71.33         1.34 o                         
  -2   1   8        639.79        754.67        14.57 o                         
  -1   1   8        973.61       1219.11        22.83 o                         
   0   1   8        210.28        264.69         5.28 o                         
   1   1   8         85.82         76.84         1.49 o                         
   2   1   8        169.34        155.56         2.93 o                         
   3   1   8        321.07        295.31         5.52 o                         
   4   1   8        134.75        136.14         3.48 o                         
   5   1   8         39.22         36.32         1.54 o                         
   6   1   8         29.48         32.29         1.96 o                         
   7   1   8          0.53          0.43         0.72 o                         
   8   1   8          1.41          0.47         0.86 o                         
  -8   2   8         19.07         21.68         2.61 o                         
  -7   2   8          9.96         11.41         1.44 o                         
  -6   2   8          1.08          0.57         0.89 o                         
  -5   2   8         20.73         19.91         1.09 o                         
  -4   2   8          0.06          0.67         0.59 o                         
  -3   2   8         27.23         24.03         0.74 o                         
  -2   2   8        345.15        378.95         7.42 o                         
  -1   2   8        830.63        891.81        14.39 o                         
   0   2   8          5.70          6.38         0.57 o                         
   1   2   8         66.42         78.68         1.61 o                         
   2   2   8       1060.03       1131.61        19.63 o                         
   3   2   8         56.26         50.69         1.26 o                         
   4   2   8         47.97         44.21         1.50 o                         
   5   2   8          0.01         -0.39         0.71 o                         
   6   2   8        156.43        173.23         8.79 o                         
   7   2   8          0.07          1.12         0.78 o                         
   8   2   8         15.38         18.22         2.49 o                         
  -8   3   8          0.85          0.28         1.22 o                         
  -6   3   8         45.59         45.12         2.08 o                         
  -5   3   8        353.48        321.95         9.09 o                         
  -4   3   8         76.22         69.03         2.51 o                         
  -3   3   8        167.43        182.22         5.47 o                         
  -2   3   8        290.01        256.26         4.82 o                         
  -1   3   8        759.98        826.67        15.07 o                         
   0   3   8         28.70         24.66         0.70 o                         
   1   3   8         70.33         59.38         1.31 o                         
   2   3   8        208.29        186.61         3.83 o                         
   3   3   8         42.85         46.12         1.51 o                         
   4   3   8          1.04          1.16         0.67 o                         
   5   3   8         29.87         28.57         1.49 o                         
   6   3   8          0.04         -0.61         0.84 o                         
   7   3   8          0.42          2.11         0.94 o                         
  -7   4   8          0.05          0.21         1.59 o                         
  -6   4   8         78.50         86.56         3.87 o                         
  -5   4   8         36.12         34.43         1.82 o                         
  -4   4   8          4.63          5.04         0.95 o                         
  -3   4   8          0.55          0.48         0.76 o                         
  -2   4   8          7.56          7.09         0.79 o                         
  -1   4   8          1.60          1.87         0.75 o                         
   0   4   8        154.12        143.62         3.16 o                         
   1   4   8          5.43          6.69         0.63 o                         
   2   4   8         46.99         42.42         1.62 o                         
   3   4   8         22.55         20.94         1.19 o                         
   4   4   8          1.14         -0.67         0.72 o                         
   5   4   8          0.12          1.33         1.27 o                         
   6   4   8          0.22         -1.02         1.02 o                         
   7   4   8         21.92         25.03         1.98 o                         
  -7   5   8         28.85         31.30         2.47 o                         
  -6   5   8         14.54         16.03         1.97 o                         
  -5   5   8         33.15         29.11         1.66 o                         
  -4   5   8        159.90        142.55         5.07 o                         
  -3   5   8         15.18         11.96         1.20 o                         
  -2   5   8          1.02          0.09         0.75 o                         
  -1   5   8          3.88          2.38         0.72 o                         
   0   5   8        153.08        136.16         3.48 o                         
   1   5   8         12.84         13.21         0.91 o                         
   2   5   8         99.38         87.30         2.39 o                         
   3   5   8         20.19         16.19         1.07 o                         
   4   5   8         11.52         12.14         0.96 o                         
   5   5   8          2.80          4.23         1.02 o                         
   6   5   8         12.43         12.50         0.91 o                         
  -6   6   8          3.97          7.72         2.27 o                         
  -5   6   8          0.02          0.97         1.18 o                         
  -4   6   8          9.96         14.10         1.22 o                         
  -3   6   8          3.57          4.16         0.89 o                         
  -2   6   8          8.93          5.59         0.81 o                         
  -1   6   8         63.16         54.27         1.79 o                         
   0   6   8         20.01         19.84         1.44 o                         
   1   6   8          4.02          1.76         0.71 o                         
   2   6   8          8.21          7.35         1.05 o                         
   3   6   8         37.07         35.09         2.48 o                         
   4   6   8          0.00          0.45         0.94 o                         
   5   6   8          5.33          5.34         0.97 o                         
  -5   7   8          0.00          0.59         1.57 o                         
  -4   7   8         24.87         27.52         1.78 o                         
  -3   7   8          1.76          2.72         1.00 o                         
  -2   7   8         11.02         11.49         1.06 o                         
  -1   7   8          0.46          1.62         0.89 o                         
   0   7   8          3.68          4.48         0.87 o                         
   1   7   8          5.81          6.10         1.03 o                         
   2   7   8          0.61          0.94         0.96 o                         
   3   7   8         70.35         76.60         2.66 o                         
   4   7   8          2.10          2.31         1.00 o                         
  -2   8   8          1.92          2.10         0.95 o                         
  -1   8   8         17.47         18.83         1.72 o                         
   0   8   8         11.53         11.01         0.93 o                         
   1   8   8          4.11          4.69         0.85 o                         
   2   8   8         14.21         14.82         1.38 o                         
  -8   1   9          0.31          0.92         1.65 o                         
  -7   1   9         39.84         35.31         1.58 o                         
  -6   1   9        109.85        101.38         3.25 o                         
  -5   1   9         37.06         43.83         2.15 o                         
  -4   1   9          0.24          0.43         0.64 o                         
  -3   1   9        230.95        243.97         4.64 o                         
  -2   1   9        430.79        512.09         9.16 o                         
  -1   1   9         20.93         23.55         0.58 o                         
   0   1   9         90.89         96.03         2.00 o                         
   1   1   9          0.65          0.43         0.17 o                         
   2   1   9        450.84        459.71         8.25 o                         
   3   1   9          5.50          2.94         0.35 o                         
   4   1   9         23.16         27.80         1.15 o                         
   5   1   9          0.14          1.19         1.09 o                         
   6   1   9          1.96          3.52         1.03 o                         
   7   1   9          8.50         12.10         0.91 o                         
   8   1   9         15.69         20.92         1.77 o                         
  -7   2   9         22.87         21.15         1.59 o                         
  -6   2   9         42.52         33.85         1.78 o                         
  -5   2   9         84.69         68.58         2.43 o                         
  -4   2   9        172.93        166.94         4.32 o                         
  -3   2   9        946.56        978.37        19.72 o                         
  -2   2   9          0.20          0.14         0.27 o                         
  -1   2   9        671.12        744.37        13.54 o                         
   0   2   9        483.69        507.72         9.07 o                         
   1   2   9          1.56          2.11         0.41 o                         
   2   2   9          0.25          0.54         0.34 o                         
   3   2   9          0.88          0.53         0.52 o                         
   4   2   9        340.72        336.30         7.80 o                         
   5   2   9         17.41         17.47         1.04 o                         
   6   2   9         26.88         37.04         1.80 o                         
   7   2   9          0.33         -0.79         0.79 o                         
  -8   3   9          0.89          1.45         1.52 o                         
  -6   3   9          0.50          2.65         1.49 o                         
  -5   3   9         29.58         31.00         1.97 o                         
  -4   3   9         23.55         25.07         1.28 o                         
  -3   3   9         13.98         15.54         2.14 o                         
  -2   3   9        138.04        128.79         2.82 o                         
  -1   3   9         22.03         16.85         0.78 o                         
   0   3   9        168.81        181.69         3.81 o                         
   1   3   9        461.44        476.07        11.15 o                         
   2   3   9         39.15         33.92         1.07 o                         
   3   3   9         43.13         42.08         1.49 o                         
   4   3   9          5.39          4.21         0.76 o                         
   5   3   9         27.73         24.75         1.43 o                         
   6   3   9          0.03          1.02         0.92 o                         
   7   3   9          7.54          8.87         1.07 o                         
  -7   4   9          0.04         -0.26         1.07 o                         
  -6   4   9         34.81         38.73         2.05 o                         
  -5   4   9        160.61        154.66         4.74 o                         
  -4   4   9        207.57        175.60         5.19 o                         
  -3   4   9         93.38         88.69         3.07 o                         
  -2   4   9        113.69        104.00         3.03 o                         
  -1   4   9         42.24         38.77         1.51 o                         
   0   4   9          0.93          0.15         0.59 o                         
   1   4   9          6.42          6.09         0.69 o                         
   2   4   9        358.19        332.99         7.48 o                         
   3   4   9        116.39        103.85         3.01 o                         
   4   4   9         70.83         66.00         2.10 o                         
   5   4   9         30.35         24.22         1.38 o                         
   6   4   9          7.06          9.60         1.02 o                         
   7   4   9          0.02          2.65         0.79 o                         
  -7   5   9          1.23          0.00         1.80 o                         
  -6   5   9          0.87          3.93         2.00 o                         
  -5   5   9          4.03          5.02         1.21 o                         
  -4   5   9          5.54          3.71         1.06 o                         
  -3   5   9         51.32         42.23         2.01 o                         
  -2   5   9          1.05         -0.81         0.88 o                         
  -1   5   9         32.01         32.50         1.39 o                         
   0   5   9          0.10         -0.10         0.75 o                         
   1   5   9          1.21          1.31         0.75 o                         
   2   5   9          0.16          0.73         0.68 o                         
   3   5   9         18.66         18.19         1.13 o                         
   4   5   9         12.52         13.31         0.99 o                         
   5   5   9          1.28          4.68         1.00 o                         
   6   5   9          5.50          9.32         1.05 o                         
  -6   6   9          0.81          2.04         1.53 o                         
  -5   6   9          8.55         10.21         1.35 o                         
  -4   6   9          1.29          1.29         1.12 o                         
  -3   6   9          3.98          6.74         0.98 o                         
  -2   6   9          1.92          2.04         0.96 o                         
  -1   6   9          0.25         -0.13         0.73 o                         
   0   6   9          5.74          6.15         1.18 o                         
   1   6   9         49.41         44.38         1.57 o                         
   2   6   9         48.41         42.73         1.63 o                         
   3   6   9          0.01          1.66         0.98 o                         
   4   6   9          4.99          6.18         0.93 o                         
   5   6   9         20.11         20.56         1.42 o                         
  -4   7   9          0.00          1.07         1.13 o                         
  -3   7   9          2.21          1.23         1.62 o                         
  -2   7   9         11.99         13.95         1.25 o                         
  -1   7   9          6.43          7.12         1.00 o                         
   0   7   9         55.88         61.59         2.20 o                         
   1   7   9         22.42         30.72         1.57 o                         
   2   7   9          0.04         -0.26         0.89 o                         
   3   7   9          0.39          2.10         0.90 o                         
   4   7   9          3.59          2.67         1.13 o                         
  -2   8   9         13.21         15.78         1.35 o                         
  -1   8   9          5.22          7.75         0.96 o                         
   0   8   9          2.36          3.32         0.93 o                         
   1   8   9          2.55          2.18         0.81 o                         
  -8   0  10         46.26         41.14         3.65 o                         
  -7   0  10          7.61          6.23         1.63 o                         
  -6   0  10        231.40        211.23         7.91 o                         
  -5   0  10         13.40         11.58         1.45 o                         
  -4   0  10         95.28         81.21         4.70 o                         
  -3   0  10         92.74        103.14         3.02 o                         
  -2   0  10       3112.16       3550.96       103.60 o                         
  -1   0  10          6.82          6.21         0.49 o                         
   0   0  10        237.10        336.24         8.71 o                         
   1   0  10         48.13         35.97         1.14 o                         
   2   0  10         14.36         10.75         0.89 o                         
   3   0  10          0.00         -0.32         0.57 o                         
   4   0  10         11.48         11.10         1.29 o                         
   5   0  10        960.37        946.17        47.31 o                         
   6   0  10          1.05          2.85         1.92 o                         
   7   0  10          6.95         11.78         1.39 o                         
  -8   1  10         22.77         21.77         3.27 o                         
  -7   1  10         36.49         33.48         2.04 o                         
  -6   1  10         58.58         56.54         3.30 o                         
  -5   1  10         68.85         57.70         2.01 o                         
  -4   1  10        161.28        152.14         4.34 o                         
  -3   1  10        129.35        151.26         3.79 o                         
  -2   1  10        539.88        639.20        12.40 o                         
  -1   1  10       1329.54       1556.36        28.27 o                         
   0   1  10        745.53        818.11        16.94 o                         
   1   1  10        221.50        204.93         4.02 o                         
   2   1  10         51.59         56.36         1.19 o                         
   3   1  10          2.21          4.20         0.59 o                         
   4   1  10         59.75         56.79         1.76 o                         
   5   1  10         44.44         30.37         1.97 o                         
   6   1  10          1.65          3.86         1.11 o                         
   7   1  10          4.69          6.73         0.90 o                         
  -7   2  10         12.79         15.32         1.48 o                         
  -6   2  10         95.26         87.66         3.16 o                         
  -5   2  10        132.98        119.42         3.43 o                         
  -4   2  10          3.14          2.05         0.95 o                         
  -3   2  10          6.34          6.13         0.79 o                         
  -2   2  10          4.99          5.20         0.39 o                         
  -1   2  10        148.03        150.54         2.81 o                         
   0   2  10        294.66        301.68         6.15 o                         
   1   2  10          4.16          2.59         0.29 o                         
   2   2  10        327.75        301.55         6.20 o                         
   3   2  10         20.82         19.18         1.16 o                         
   4   2  10         35.05         34.79         1.22 o                         
   5   2  10          6.00          7.06         0.76 o                         
   6   2  10          0.88          0.69         0.80 o                         
   7   2  10          8.01          8.39         0.89 o                         
  -8   3  10          4.14          6.79         3.72 o                         
  -4   3  10         46.07         37.83         1.66 o                         
  -3   3  10        567.26        541.52        14.44 o                         
  -2   3  10        129.79        109.72         3.16 o                         
  -1   3  10        168.00        167.00         4.01 o                         
   0   3  10         15.07         15.30         0.81 o                         
   1   3  10        247.51        242.37         7.01 o                         
   2   3  10         13.69         11.60         0.76 o                         
   3   3  10         17.53         18.99         1.03 o                         
   4   3  10          5.46          5.11         0.77 o                         
   5   3  10          0.02          0.14         0.99 o                         
   6   3  10          7.18         10.33         1.57 o                         
   7   3  10          0.14          1.62         1.18 o                         
  -7   4  10         12.06          4.78         2.34 o                         
  -6   4  10          3.28          2.80         1.11 o                         
  -5   4  10          2.45         -0.43         1.39 o                         
  -4   4  10        207.20        189.01         5.86 o                         
  -3   4  10         40.08         47.54         2.03 o                         
  -2   4  10         29.15         28.35         1.50 o                         
  -1   4  10         49.91         41.78         1.65 o                         
   0   4  10          3.78          3.23         0.81 o                         
   1   4  10         17.95         14.80         0.94 o                         
   2   4  10          4.67          3.24         0.87 o                         
   3   4  10         24.49         18.58         1.22 o                         
   4   4  10          0.06         -0.32         0.82 o                         
   5   4  10          6.34          4.53         1.01 o                         
   6   4  10          0.66          0.66         1.02 o                         
  -6   5  10          3.20          6.85         1.89 o                         
  -5   5  10        116.28        116.82         4.00 o                         
  -4   5  10          2.62          4.90         1.08 o                         
  -3   5  10        189.98        168.10         5.76 o                         
  -2   5  10          4.67          1.12         0.77 o                         
  -1   5  10         11.95         13.87         1.05 o                         
   0   5  10          5.68          3.97         0.84 o                         
   1   5  10         58.19         49.75         1.76 o                         
   2   5  10        302.04        257.78         6.17 o                         
   3   5  10          9.92          7.68         0.99 o                         
   4   5  10          3.84          6.35         0.92 o                         
   5   5  10         25.50         20.88         1.72 o                         
   6   5  10          0.98          0.73         0.76 o                         
  -5   6  10          0.55          2.88         1.39 o                         
  -4   6  10          7.91          7.52         1.33 o                         
  -3   6  10         14.27         14.11         1.39 o                         
  -2   6  10          0.01         -0.60         0.77 o                         
  -1   6  10          6.52          4.71         1.20 o                         
   0   6  10         19.63         16.29         1.11 o                         
   1   6  10         37.12         33.45         1.52 o                         
   2   6  10         55.92         55.45         1.92 o                         
   3   6  10         18.96         19.61         1.13 o                         
   4   6  10          0.01         -0.14         0.89 o                         
   5   6  10         19.50         15.13         1.15 o                         
  -4   7  10          5.10          4.52         1.27 o                         
  -3   7  10          1.66          1.38         1.52 o                         
  -2   7  10          0.00         -1.46         1.46 o                         
  -1   7  10         12.20         18.33         1.42 o                         
   0   7  10          0.49         -0.04         0.94 o                         
   1   7  10          5.09          6.67         0.92 o                         
   2   7  10         17.48         18.09         1.29 o                         
   3   7  10          2.75          2.97         1.03 o                         
  -2   8  10          0.97         -4.52        11.77 o                         
  -1   8  10          6.12          5.33         1.08 o                         
   0   8  10         13.13         12.69         1.38 o                         
   1   8  10          5.91          7.37         0.95 o                         
  -8   1  11         31.08         33.57         3.08 o                         
  -7   1  11          0.12          0.21         1.72 o                         
  -6   1  11         58.01         46.27         2.75 o                         
  -5   1  11         30.45         29.60         1.59 o                         
  -4   1  11         48.52         43.44         1.83 o                         
  -3   1  11          0.29          0.27         0.55 o                         
  -2   1  11        706.27        775.45        14.61 o                         
  -1   1  11        581.64        721.87        14.05 o                         
   0   1  11        177.56        219.85         4.13 o                         
   1   1  11         42.85         36.54         1.17 o                         
   2   1  11          0.10          0.09         0.41 o                         
   3   1  11         25.30         24.71         1.01 o                         
   4   1  11        283.56        244.57         5.57 o                         
   5   1  11         66.05         59.48         3.58 o                         
   6   1  11         13.53         11.76         1.13 o                         
   7   1  11         30.80         30.07         2.00 o                         
  -7   2  11        125.51        132.78         7.74 o                         
  -6   2  11         57.56         51.89         3.01 o                         
  -5   2  11        275.32        232.61         6.47 o                         
  -4   2  11          6.62          5.05         0.93 o                         
  -3   2  11         25.77         25.56         1.32 o                         
  -2   2  11         38.84         50.73         1.53 o                         
  -1   2  11        127.85        120.93         2.50 o                         
   0   2  11         29.63         27.40         0.77 o                         
   1   2  11         18.68         17.15         0.79 o                         
   2   2  11        866.14        839.97        18.92 o                         
   3   2  11        130.59        125.20         3.51 o                         
   4   2  11          3.23          4.12         0.68 o                         
   5   2  11         37.43         40.99         1.62 o                         
   6   2  11          3.29          4.31         0.93 o                         
   7   2  11          0.57         -0.90         0.90 o                         
  -7   3  11          3.27          6.60         1.40 o                         
  -5   3  11          8.24          9.59         1.64 o                         
  -4   3  11         58.81         55.83         2.77 o                         
  -3   3  11         89.75         87.65         3.13 o                         
  -2   3  11        465.05        458.79        13.09 o                         
  -1   3  11        316.24        294.78         7.67 o                         
   0   3  11         33.03         28.91         1.27 o                         
   1   3  11         10.66          8.34         0.73 o                         
   2   3  11         31.09         26.83         1.18 o                         
   3   3  11          6.32          7.44         0.75 o                         
   4   3  11         18.25         16.68         1.05 o                         
   5   3  11         70.89         61.52         2.58 o                         
   6   3  11         27.83         31.71         1.90 o                         
   7   3  11          0.76         -0.83         0.83 o                         
  -7   4  11         14.15          2.32         3.65 o                         
  -6   4  11          1.51         13.22         4.04 o                         
  -5   4  11        109.46        100.41         3.60 o                         
  -4   4  11        290.46        262.62         8.47 o                         
  -3   4  11        545.95        491.95        15.05 o                         
  -2   4  11         40.49         38.96         1.89 o                         
  -1   4  11          0.03          0.79         0.70 o                         
   0   4  11          2.63          3.88         0.90 o                         
   1   4  11         67.15         61.12         1.98 o                         
   2   4  11        116.61        103.79         3.07 o                         
   3   4  11         60.71         54.59         2.18 o                         
   4   4  11         17.66         20.07         1.81 o                         
   5   4  11          0.00         -0.71         1.03 o                         
   6   4  11          0.01          0.05         1.31 o                         
  -6   5  11          0.49          1.27         2.36 o                         
  -5   5  11          0.39          1.59         1.13 o                         
  -4   5  11          7.54          5.98         1.13 o                         
  -3   5  11          0.01          0.95         1.09 o                         
  -2   5  11          4.15          5.20         1.14 o                         
  -1   5  11          1.75          3.32         0.85 o                         
   0   5  11         22.40         19.18         1.28 o                         
   1   5  11         62.45         60.03         2.28 o                         
   2   5  11         24.92         24.14         1.36 o                         
   3   5  11          4.41          5.63         0.94 o                         
   4   5  11          0.08          1.24         0.90 o                         
   5   5  11          0.03         -0.16         0.99 o                         
  -5   6  11         17.22         24.84         2.73 o                         
  -4   6  11          0.31          2.25         1.88 o                         
  -3   6  11          0.04         -0.74         1.11 o                         
  -2   6  11          4.56          7.17         1.03 o                         
  -1   6  11          0.08         -0.05         1.04 o                         
   0   6  11          2.03          4.19         0.91 o                         
   1   6  11          4.40          3.56         0.88 o                         
   2   6  11         34.49         33.04         1.51 o                         
   3   6  11         10.21         10.63         0.99 o                         
   4   6  11         18.56         21.19         1.36 o                         
   5   6  11          3.61          4.16         2.97 o                         
  -4   7  11          8.99         10.16         1.31 o                         
  -3   7  11          3.14          6.75         1.46 o                         
  -2   7  11          1.57          3.47         1.28 o                         
  -1   7  11         16.40         21.87         1.59 o                         
   0   7  11          3.13          4.26         1.62 o                         
   1   7  11          8.11          8.02         1.01 o                         
   2   7  11          0.01         -0.94         1.35 o                         
   3   7  11          0.72         -0.05         1.07 o                         
  -8   0  12         14.72         14.31         4.77 o                         
  -7   0  12         25.40         25.79         4.64 o                         
  -6   0  12         10.91          5.34         4.22 o                         
  -5   0  12         15.53         16.36         2.49 o                         
  -4   0  12         79.32         78.05         5.85 o                         
  -3   0  12         33.03         29.18         1.97 o                         
  -2   0  12         72.36         73.39         2.13 o                         
  -1   0  12        647.88        873.38        22.65 o                         
   0   0  12        590.20        701.00        18.27 o                         
   1   0  12        978.24        916.08        25.23 o                         
   2   0  12        137.42        142.12         5.17 o                         
   3   0  12        255.18        228.47         8.33 o                         
   4   0  12        123.75         79.86         3.90 o                         
   5   0  12          6.53          4.68         1.12 o                         
   6   0  12          0.08          0.73         1.19 o                         
   7   0  12         14.72         17.63         1.92 o                         
  -8   1  12         39.08         31.32         3.43 o                         
  -7   1  12         14.54         15.51         2.28 o                         
  -6   1  12        100.09         79.86         3.73 o                         
  -5   1  12         78.04         64.07         2.68 o                         
  -4   1  12        432.31        384.72        10.07 o                         
  -3   1  12         45.29         49.86         1.85 o                         
  -2   1  12        132.27        150.56         3.17 o                         
  -1   1  12        390.45        440.21         8.94 o                         
   0   1  12        105.32        111.11         2.50 o                         
   1   1  12        208.61        201.70         3.97 o                         
   2   1  12        134.34        132.44         3.29 o                         
   3   1  12        118.73         97.87         2.72 o                         
   4   1  12         32.00         28.50         1.15 o                         
   5   1  12          8.41          6.49         1.04 o                         
   6   1  12         17.87         20.82         1.35 o                         
   7   1  12          9.41          9.97         0.98 o                         
  -6   2  12         10.78         10.50         1.49 o                         
  -5   2  12          2.99          3.22         1.22 o                         
  -4   2  12        479.56        456.58        12.19 o                         
  -3   2  12        253.03        234.88         8.30 o                         
  -2   2  12         54.41         48.67         1.46 o                         
  -1   2  12          2.23          2.24         0.71 o                         
   0   2  12          1.34          1.65         0.51 o                         
   1   2  12         24.75         18.51         0.99 o                         
   2   2  12         79.29         80.47         2.51 o                         
   3   2  12          0.84          1.40         0.60 o                         
   4   2  12        123.18        103.22         3.00 o                         
   5   2  12          3.46          4.90         0.88 o                         
   6   2  12         11.87         11.19         1.05 o                         
   7   2  12          0.10         -0.90         0.90 o                         
  -7   3  12         22.87         28.37         2.11 o                         
  -4   3  12         22.23         21.47         1.55 o                         
  -3   3  12         54.39         51.22         2.16 o                         
  -2   3  12         86.60         73.42         2.45 o                         
  -1   3  12        307.07        292.48         7.99 o                         
   0   3  12        130.02        119.62         3.39 o                         
   1   3  12        474.44        440.37        10.65 o                         
   2   3  12          7.16          7.17         0.70 o                         
   3   3  12          0.92         -0.12         0.70 o                         
   4   3  12         91.23         85.89         3.00 o                         
   5   3  12         22.70         19.83         1.70 o                         
   6   3  12          0.80          0.90         0.98 o                         
  -7   4  12          6.13          1.73         3.17 o                         
  -6   4  12          0.01          0.12         1.98 o                         
  -5   4  12         21.37         20.91         1.59 o                         
  -4   4  12         28.89         22.62         1.64 o                         
  -3   4  12         45.35         41.59         3.05 o                         
  -2   4  12          0.24          0.11         1.03 o                         
  -1   4  12        541.10        499.73        12.63 o                         
   0   4  12          7.83          7.45         0.84 o                         
   1   4  12         14.52         12.83         0.98 o                         
   2   4  12         11.43          9.71         0.79 o                         
   3   4  12         27.25         20.45         1.38 o                         
   4   4  12          1.82          3.35         0.80 o                         
   5   4  12         11.89         16.54         1.37 o                         
   6   4  12          2.57          0.71         1.05 o                         
  -6   5  12          0.05         -2.10         2.24 o                         
  -5   5  12          0.55         -0.45         1.51 o                         
  -4   5  12          1.76         -1.22         1.22 o                         
  -3   5  12          6.63          4.17         2.40 o                         
  -2   5  12        110.79        102.38         3.70 o                         
  -1   5  12         18.36         15.13         1.26 o                         
   0   5  12         59.68         45.77         2.01 o                         
   1   5  12         29.12         27.69         1.61 o                         
   2   5  12          0.94          1.46         0.94 o                         
   3   5  12          1.44          0.38         0.83 o                         
   4   5  12          0.73          1.45         0.86 o                         
   5   5  12         20.21         19.67         1.54 o                         
  -5   6  12         34.91         37.06         2.63 o                         
  -4   6  12         16.22         21.33         2.51 o                         
  -3   6  12         17.93         21.86         1.56 o                         
  -2   6  12          9.90         10.34         1.95 o                         
  -1   6  12         19.45         22.72         1.36 o                         
   0   6  12          2.02          2.02         0.98 o                         
   1   6  12         25.28         28.04         1.39 o                         
   2   6  12         33.31         27.59         1.48 o                         
   3   6  12          1.21          1.55         1.05 o                         
   4   6  12          3.74          4.36         1.14 o                         
  -3   7  12          1.45          0.85         1.63 o                         
  -2   7  12          3.52          8.11         1.84 o                         
  -1   7  12         17.64         23.41         1.39 o                         
   0   7  12          0.06          0.14         0.86 o                         
   1   7  12          8.68          5.17         1.49 o                         
   2   7  12          0.89          0.25         1.04 o                         
   3   7  12          5.41          3.73         1.03 o                         
  -8   1  13         44.41         44.67         3.45 o                         
  -7   1  13         31.83         30.17         2.68 o                         
  -6   1  13         37.96         42.96         3.23 o                         
  -5   1  13          0.40          1.98         1.39 o                         
  -4   1  13        429.37        415.53        12.09 o                         
  -3   1  13          0.56          0.47         0.90 o                         
  -2   1  13         10.25         13.96         1.05 o                         
  -1   1  13        123.23        146.96         4.10 o                         
   0   1  13        502.48        544.68        12.39 o                         
   1   1  13          7.31          5.33         0.93 o                         
   2   1  13        300.65        281.06         6.88 o                         
   3   1  13         27.81         23.06         1.01 o                         
   4   1  13          3.13          3.16         0.66 o                         
   5   1  13          6.08          6.47         0.89 o                         
   6   1  13         63.01         58.73         2.86 o                         
   7   1  13         12.93         13.68         1.60 o                         
  -6   2  13         51.58         45.14         2.46 o                         
  -5   2  13        122.60        102.48         3.65 o                         
  -4   2  13        570.86        490.82        13.31 o                         
  -3   2  13         22.88         24.50         2.27 o                         
  -2   2  13         22.85         19.26         1.35 o                         
  -1   2  13         20.64         15.65         1.32 o                         
   0   2  13          0.28         -0.33         0.54 o                         
   1   2  13        410.42        396.40         9.59 o                         
   2   2  13         25.36         20.70         1.00 o                         
   3   2  13         20.89         19.79         1.03 o                         
   4   2  13          0.76          0.73         0.85 o                         
   5   2  13          4.21          2.05         0.86 o                         
   6   2  13          1.24          0.08         0.97 o                         
   7   2  13         14.64         12.26         2.46 o                         
  -7   3  13          5.93          9.16         4.80 o                         
  -6   3  13          3.61          6.38         2.07 o                         
  -5   3  13         10.55         11.37         2.02 o                         
  -4   3  13          5.69          4.72         1.04 o                         
  -3   3  13        313.99        288.15         9.03 o                         
  -2   3  13        373.38        366.08        10.07 o                         
  -1   3  13        673.48        643.25        18.02 o                         
   0   3  13         30.31         30.38         1.57 o                         
   1   3  13          1.66          1.45         0.70 o                         
   2   3  13          7.71          4.70         0.66 o                         
   3   3  13          0.00         -0.33         0.74 o                         
   4   3  13        178.51        154.52         5.28 o                         
   5   3  13         13.37         11.71         1.15 o                         
   6   3  13         21.06         27.39         1.69 o                         
  -7   4  13          0.61         19.62         5.79 o                         
  -6   4  13          3.93          1.49         1.68 o                         
  -5   4  13         32.36         35.39         2.38 o                         
  -4   4  13          0.76          0.39         1.10 o                         
  -3   4  13        182.33        149.08         5.58 o                         
  -2   4  13         78.90         67.91         3.00 o                         
  -1   4  13        715.70        641.21        16.99 o                         
   0   4  13          0.56          1.11         0.77 o                         
   1   4  13          4.65          3.31         0.84 o                         
   2   4  13          3.16          2.28         0.82 o                         
   3   4  13         74.80         73.67         2.70 o                         
   4   4  13         19.49         12.25         1.54 o                         
   5   4  13          0.40          2.78         1.05 o                         
   6   4  13          2.24          0.17         1.64 o                         
  -6   5  13          2.24         -2.25         2.60 o                         
  -5   5  13         23.95         22.95         1.91 o                         
  -4   5  13          8.86          6.58         1.39 o                         
  -3   5  13         23.50         21.91         1.86 o                         
  -2   5  13         25.71         21.19         1.47 o                         
  -1   5  13         12.29          8.13         1.52 o                         
   0   5  13          3.74          2.01         0.92 o                         
   1   5  13          9.73          8.28         0.98 o                         
   2   5  13         10.55         10.08         1.04 o                         
   3   5  13         42.35         46.92         2.29 o                         
   4   5  13         33.84         32.22         1.91 o                         
   5   5  13          3.31          3.73         1.33 o                         
  -5   6  13         18.67         19.76         1.77 o                         
  -4   6  13         11.85         13.48         1.26 o                         
  -3   6  13         11.35         12.09         2.62 o                         
  -2   6  13          4.98          3.52         1.29 o                         
  -1   6  13         16.93         18.52         1.49 o                         
   0   6  13         11.85         15.56         1.56 o                         
   1   6  13          4.06          5.91         1.52 o                         
   2   6  13          1.73          1.46         0.85 o                         
   3   6  13          0.91          2.48         0.87 o                         
   4   6  13          5.33          2.16         1.04 o                         
  -3   7  13          1.05          0.93         2.17 o                         
  -2   7  13         15.97         18.26         1.45 o                         
  -1   7  13          2.95          4.16         0.93 o                         
   0   7  13          8.01         11.23         0.99 o                         
   1   7  13          0.04         -0.19         1.13 o                         
   2   7  13          3.39          4.78         1.39 o                         
  -8   0  14         14.29         16.92         3.17 o                         
  -7   0  14          1.61         -1.00         4.65 o                         
  -6   0  14         48.66         48.51         7.04 o                         
  -5   0  14        157.78         99.26         9.08 o                         
  -4   0  14         11.80         19.59         4.86 o                         
  -3   0  14          0.00         -0.62         1.69 o                         
  -2   0  14         49.00         51.25         2.62 o                         
  -1   0  14         21.38         23.79         1.73 o                         
   0   0  14        223.48        272.29         9.96 o                         
   1   0  14         48.18         52.86         2.32 o                         
   2   0  14        605.35        560.32        18.13 o                         
   3   0  14        138.15         93.28         4.51 o                         
   4   0  14          7.73          8.53         1.48 o                         
   5   0  14        274.63        278.00        13.48 o                         
   6   0  14         33.06         43.01         3.36 o                         
   7   0  14          0.27         -2.45         2.45 o                         
  -7   1  14         16.24         18.96         1.77 o                         
  -6   1  14          0.00          2.86         2.46 o                         
  -5   1  14        507.07        391.82        16.11 o                         
  -4   1  14        126.88        107.30         3.76 o                         
  -3   1  14         28.40         31.64         2.65 o                         
  -2   1  14        193.74        208.13         5.97 o                         
  -1   1  14         19.40         17.27         1.05 o                         
   0   1  14          0.11          1.08         0.63 o                         
   1   1  14        110.64        100.84         3.24 o                         
   2   1  14        130.10        108.77         2.96 o                         
   3   1  14          7.98          7.64         0.66 o                         
   4   1  14         86.64         68.07         2.57 o                         
   5   1  14         19.70         21.21         1.31 o                         
   6   1  14          3.66          5.47         0.93 o                         
  -5   2  14         25.73         25.00         1.95 o                         
  -3   2  14          7.15          6.44         1.51 o                         
  -2   2  14        347.30        360.47        11.03 o                         
  -1   2  14        219.12        217.71         6.78 o                         
   0   2  14          1.00          0.72         0.69 o                         
   1   2  14          5.20          4.61         0.69 o                         
   2   2  14        151.98        128.61         3.57 o                         
   3   2  14         32.20         23.81         1.66 o                         
   4   2  14          0.72          0.55         0.93 o                         
   5   2  14          6.61          5.72         0.93 o                         
   6   2  14          0.48          2.89         1.15 o                         
  -7   3  14          2.41          4.49         2.11 o                         
  -5   3  14         71.61         68.69         2.72 o                         
  -4   3  14          5.22          5.91         1.46 o                         
  -3   3  14         67.06         58.26         2.56 o                         
  -2   3  14        310.47        296.62         9.27 o                         
  -1   3  14          2.71          3.10         0.78 o                         
   0   3  14         48.09         36.85         1.77 o                         
   1   3  14          0.48          0.68         0.72 o                         
   2   3  14         56.01         50.86         1.68 o                         
   3   3  14         29.59         27.41         1.33 o                         
   4   3  14         18.88         17.60         1.37 o                         
   5   3  14          1.11          2.14         0.95 o                         
   6   3  14          9.61         11.69         1.33 o                         
  -6   4  14          2.22          4.17         1.97 o                         
  -5   4  14         23.01         20.30         1.95 o                         
  -4   4  14         21.20         22.25         2.59 o                         
  -3   4  14          0.81          1.60         1.14 o                         
  -2   4  14        199.04        179.30         5.93 o                         
  -1   4  14          0.22          0.31         0.81 o                         
   0   4  14          1.43          0.78         0.81 o                         
   1   4  14        155.47        135.99         3.67 o                         
   2   4  14         21.29         20.81         1.19 o                         
   3   4  14          2.57          3.27         1.04 o                         
   4   4  14         39.87         42.43         2.29 o                         
   5   4  14          5.06          8.94         1.13 o                         
  -6   5  14          7.98         12.19         2.11 o                         
  -5   5  14          2.14          1.27         2.37 o                         
  -4   5  14          0.00          0.36         1.27 o                         
  -3   5  14         10.89         10.57         1.37 o                         
  -2   5  14          0.10          0.27         0.96 o                         
  -1   5  14         52.78         44.05         3.30 o                         
   0   5  14         37.63         36.99         2.49 o                         
   1   5  14          9.28          9.72         1.03 o                         
   2   5  14         72.94         70.26         2.63 o                         
   3   5  14          0.28          0.93         0.87 o                         
   4   5  14          0.19          0.21         1.10 o                         
   5   5  14         14.48          8.18         1.67 o                         
  -4   6  14          7.68          8.89         1.97 o                         
  -3   6  14          0.31          1.19         1.65 o                         
  -2   6  14        159.66        187.33         6.11 o                         
  -1   6  14          4.05          4.50         0.87 o                         
   0   6  14          0.00          0.74         1.02 o                         
   1   6  14          9.06          8.06         1.54 o                         
   2   6  14          1.78          3.00         1.18 o                         
   3   6  14         27.07         27.81         2.05 o                         
  -2   7  14          1.39          0.15         1.78 o                         
  -1   7  14         14.19          9.34         1.28 o                         
   0   7  14          6.83         11.01         1.29 o                         
   1   7  14          4.80          5.50         1.60 o                         
  -6   1  15        111.56        105.36         4.79 o                         
  -5   1  15         80.18         55.77         5.40 o                         
  -4   1  15          0.04         -1.53         1.53 o                         
  -3   1  15          1.22          0.42         1.21 o                         
  -2   1  15        163.84        192.68         6.17 o                         
  -1   1  15        114.39        113.50         4.23 o                         
   0   1  15          0.23          0.70         0.68 o                         
   1   1  15         93.14         92.87         2.60 o                         
   2   1  15         55.02         51.43         1.81 o                         
   3   1  15        118.24        100.06         3.85 o                         
   4   1  15         63.04         53.76         1.88 o                         
   5   1  15         55.65         42.99         2.33 o                         
   6   1  15          5.43          5.59         1.13 o                         
  -7   2  15          4.32          5.49         1.62 o                         
  -4   2  15         96.88         80.62         3.86 o                         
  -3   2  15          7.44          7.77         1.24 o                         
  -2   2  15        811.62        795.38        22.15 o                         
  -1   2  15         56.91         50.42         2.18 o                         
   0   2  15          4.80          4.69         0.72 o                         
   1   2  15        240.90        224.48         5.93 o                         
   2   2  15         18.15         13.22         1.54 o                         
   3   2  15        190.85        179.67         5.11 o                         
   4   2  15          9.70         11.65         1.06 o                         
   5   2  15         11.53         11.40         1.52 o                         
   6   2  15         39.24         30.45         2.86 o                         
  -2   3  15        327.04        309.36         9.03 o                         
  -1   3  15        254.09        239.73         6.71 o                         
   0   3  15        112.61        100.96         3.41 o                         
   1   3  15        710.88        623.08        14.92 o                         
   2   3  15          9.74          8.24         0.80 o                         
   3   3  15         28.22         32.58         1.67 o                         
   4   3  15         15.91         20.93         1.40 o                         
   5   3  15         28.44         32.25         2.18 o                         
   6   3  15         18.74         11.04         2.32 o                         
  -6   4  15          3.70          5.49         4.93 o                         
  -5   4  15          0.85          7.67         2.39 o                         
  -4   4  15         11.29         10.72         2.33 o                         
  -3   4  15          9.13          0.97         3.42 o                         
  -2   4  15          5.87          3.87         1.06 o                         
  -1   4  15         54.73         49.36         1.92 o                         
   0   4  15          5.68          5.63         1.14 o                         
   1   4  15        105.22         94.58         2.76 o                         
   2   4  15         20.40         23.07         1.88 o                         
   3   4  15         11.44         13.01         1.53 o                         
   4   4  15          0.61          3.02         0.91 o                         
   5   4  15          7.32          5.84         1.39 o                         
  -5   5  15          0.95          0.90         2.31 o                         
  -4   5  15          0.00          0.87         1.17 o                         
  -3   5  15         34.36         34.81         2.20 o                         
  -2   5  15         66.40         65.31         3.51 o                         
  -1   5  15         30.09         39.12         2.47 o                         
   0   5  15          5.36          6.42         1.21 o                         
   1   5  15          2.73          3.29         1.43 o                         
   2   5  15          6.36          5.94         1.08 o                         
   3   5  15          0.09          1.55         0.89 o                         
   4   5  15          3.05          5.12         1.91 o                         
  -4   6  15          4.99          2.32         2.40 o                         
  -3   6  15         16.84         16.56         1.56 o                         
  -2   6  15         16.66         17.81         1.90 o                         
  -1   6  15          0.26          0.77         1.06 o                         
   0   6  15         35.03         36.56         2.39 o                         
   1   6  15          7.84          8.29         0.92 o                         
   2   6  15         12.72         14.81         1.24 o                         
   3   6  15          0.25          0.58         1.16 o                         
  -2   7  15         14.97         15.07         2.58 o                         
  -1   7  15          0.00          0.33         1.45 o                         
   0   7  15          0.07         -0.97         0.97 o                         
  -7   0  16         18.20         13.93         2.44 o                         
  -6   0  16        169.99        165.12        12.56 o                         
  -5   0  16          2.04          0.61         4.99 o                         
  -4   0  16         48.11         42.67         4.62 o                         
  -3   0  16        224.55        182.48        17.82 o                         
  -1   0  16         30.19         24.45         1.94 o                         
   0   0  16         18.23         21.66         1.75 o                         
   1   0  16        251.63        248.72         8.42 o                         
   2   0  16         91.22         80.58         3.22 o                         
   3   0  16         28.22         35.78         3.78 o                         
   4   0  16        299.64        261.10        11.22 o                         
   5   0  16          3.64          2.29         1.18 o                         
   6   0  16          5.28          5.05         1.49 o                         
  -6   1  16          2.25         16.40         9.15 o                         
  -5   1  16         30.03         30.40         2.70 o                         
  -4   1  16         21.74         18.28         1.88 o                         
  -3   1  16        467.39        458.95        15.53 o                         
  -2   1  16         12.75         12.52         1.00 o                         
  -1   1  16          5.65          6.71         0.80 o                         
   0   1  16        208.15        209.93         5.31 o                         
   1   1  16          0.89          0.35         0.84 o                         
   2   1  16         28.28         26.00         1.25 o                         
   3   1  16          9.58          5.10         0.92 o                         
   4   1  16         22.27         22.65         1.24 o                         
   5   1  16          9.20          9.25         1.52 o                         
   6   1  16          0.04          0.59         1.02 o                         
  -5   2  16         66.39         74.69         5.13 o                         
  -4   2  16         72.23         70.93         3.72 o                         
  -2   2  16        194.43        200.65         6.44 o                         
  -1   2  16         77.29         73.77         2.88 o                         
   0   2  16        186.64        168.98         4.63 o                         
   1   2  16        412.01        370.95        10.54 o                         
   2   2  16         27.74         22.73         1.24 o                         
   3   2  16          0.05          0.24         0.82 o                         
   4   2  16         11.39         10.85         1.09 o                         
   5   2  16          9.51         11.37         2.56 o                         
   6   2  16          0.09          1.91         1.26 o                         
  -4   3  16         37.50         32.53         2.20 o                         
  -3   3  16        169.27        156.53         6.41 o                         
  -2   3  16        281.02        288.35        11.18 o                         
  -1   3  16         37.20         30.42         1.57 o                         
   0   3  16        173.43        170.73         5.67 o                         
   1   3  16         51.69         47.75         1.68 o                         
   2   3  16          1.11          0.28         0.68 o                         
   3   3  16          1.95          2.54         0.91 o                         
   4   3  16         35.71         42.55         1.94 o                         
   5   3  16          2.79          3.08         1.73 o                         
  -6   4  16          4.28         11.09         2.18 o                         
  -5   4  16          6.11          5.94         1.83 o                         
  -4   4  16          9.47          8.97         1.92 o                         
  -3   4  16          2.60          2.52         1.44 o                         
  -2   4  16          9.34          6.57         1.27 o                         
  -1   4  16         22.31         20.63         1.31 o                         
   0   4  16        117.90        109.69         4.14 o                         
   1   4  16          3.81          4.45         1.06 o                         
   2   4  16          4.22          4.16         1.31 o                         
   3   4  16         14.92         14.17         1.63 o                         
   4   4  16          6.37          3.65         1.18 o                         
   5   4  16          1.00          4.02         1.31 o                         
  -5   5  16          7.09          3.25         4.49 o                         
  -4   5  16          5.63          4.45         1.16 o                         
  -3   5  16         35.20         42.34         2.48 o                         
  -2   5  16         15.00         15.01         1.77 o                         
  -1   5  16          0.83          1.33         0.98 o                         
   0   5  16         15.12         20.14         1.26 o                         
   1   5  16         51.79         51.62         3.65 o                         
   2   5  16          2.53          4.63         1.11 o                         
   3   5  16          0.63          0.53         0.94 o                         
   4   5  16          0.07          0.67         1.04 o                         
  -4   6  16          0.38          5.19         2.68 o                         
  -3   6  16         56.56         62.99         3.47 o                         
  -2   6  16         14.52         16.61         1.44 o                         
  -1   6  16          4.21          6.07         1.64 o                         
   0   6  16         29.79         35.79         2.63 o                         
   1   6  16          0.00          1.48         1.86 o                         
   2   6  16          0.15          0.82         0.97 o                         
  -7   1  17          8.79          4.77         1.83 o                         
  -5   1  17          0.10          3.36         1.69 o                         
  -4   1  17         20.41         15.55         3.87 o                         
  -3   1  17        226.67        227.75        15.11 o                         
  -1   1  17          0.44          0.39         0.77 o                         
   0   1  17         14.79         13.73         1.00 o                         
   1   1  17         90.25         89.46         3.46 o                         
   2   1  17          0.69          1.08         0.68 o                         
   3   1  17          2.19          1.30         1.09 o                         
   4   1  17         18.67         24.33         1.53 o                         
   5   1  17         24.49         32.10         1.79 o                         
   6   1  17          4.91          7.29         2.33 o                         
  -3   2  17        271.88        262.85        12.00 o                         
  -2   2  17         62.21         59.89         2.40 o                         
  -1   2  17          7.71          7.40         0.91 o                         
   0   2  17          0.98          2.12         1.01 o                         
   1   2  17          0.11          0.49         0.68 o                         
   2   2  17         54.90         50.78         2.83 o                         
   3   2  17        135.29        136.66         4.52 o                         
   4   2  17          2.12          0.26         0.90 o                         
   5   2  17         28.28         32.16         1.69 o                         
  -3   3  17         11.24          9.89         2.77 o                         
  -2   3  17          7.66          7.98         1.09 o                         
  -1   3  17          4.41          5.11         1.00 o                         
   0   3  17        408.41        392.00        15.87 o                         
   1   3  17         73.07         71.89         3.08 o                         
   2   3  17         15.51         15.72         1.10 o                         
   3   3  17         53.52         55.42         2.26 o                         
   4   3  17         20.41         22.06         1.76 o                         
   5   3  17          3.53          8.18         1.39 o                         
  -5   4  17          7.93          8.62         2.25 o                         
  -4   4  17         27.32         24.19         1.75 o                         
  -3   4  17          0.16         -0.49         1.57 o                         
  -2   4  17          6.67          7.93         1.12 o                         
  -1   4  17         47.16         44.49         2.29 o                         
   0   4  17          3.80          1.37         1.23 o                         
   1   4  17          1.56          3.65         1.17 o                         
   2   4  17         26.04         17.46         1.99 o                         
   3   4  17          0.52          0.25         1.06 o                         
   4   4  17         33.57         21.63         2.21 o                         
  -4   5  17         10.28         10.67         2.14 o                         
  -3   5  17          0.65         -0.04         2.14 o                         
  -2   5  17          0.80         -0.74         1.38 o                         
  -1   5  17          8.15         10.64         1.82 o                         
   0   5  17         54.01         51.58         2.49 o                         
   1   5  17         16.51         18.11         1.87 o                         
   2   5  17          0.00          0.87         1.36 o                         
   3   5  17          0.08         -0.19         1.07 o                         
  -3   6  17          0.02          1.53         2.74 o                         
  -2   6  17          5.35          5.14         1.00 o                         
  -1   6  17          6.75          8.38         1.06 o                         
   0   6  17         25.82         29.41         2.25 o                         
   1   6  17          3.11          3.82         1.53 o                         
   2   6  17          9.83         12.26         1.09 o                         
  -7   0  18          0.03         30.07         9.51 o                         
  -6   0  18         32.86         37.50         7.25 o                         
  -5   0  18         60.34         80.82        10.34 o                         
  -4   0  18        237.37        295.74        18.69 o                         
  -3   0  18        424.62        517.95        32.52 o                         
  -2   0  18         82.62         94.85         5.17 o                         
  -1   0  18        191.83        213.46        10.37 o                         
   0   0  18         20.07         17.86         1.58 o                         
   1   0  18        520.12        495.30        17.83 o                         
   2   0  18         27.65         30.15         1.94 o                         
   3   0  18         15.37         20.39         1.58 o                         
   4   0  18         92.91         84.92         5.22 o                         
   5   0  18         20.84         31.52         3.93 o                         
  -5   1  18         19.24         20.16         2.79 o                         
  -1   1  18         26.12         24.66         1.38 o                         
   0   1  18          5.09          5.23         0.84 o                         
   1   1  18          9.49          8.30         0.74 o                         
   2   1  18          6.93          5.81         0.76 o                         
   3   1  18          3.24          3.65         0.80 o                         
   4   1  18          0.82          1.31         1.01 o                         
   5   1  18          0.93         -0.96         0.96 o                         
  -2   2  18         71.62         77.88         2.80 o                         
  -1   2  18         98.21         95.37         3.10 o                         
   0   2  18        376.95        389.34        12.24 o                         
   1   2  18          0.75         -0.35         0.73 o                         
   2   2  18         22.15         17.28         1.47 o                         
   3   2  18        105.70         92.13         4.51 o                         
   4   2  18          4.59          3.54         0.86 o                         
   5   2  18          0.66         -0.28         1.21 o                         
  -3   3  18         26.86         23.11         2.17 o                         
  -2   3  18          7.93          6.35         1.54 o                         
  -1   3  18         41.69         34.44         2.47 o                         
   0   3  18        166.55        136.24         6.72 o                         
   1   3  18         75.66         79.21         2.64 o                         
   2   3  18         25.10         26.78         1.41 o                         
   3   3  18         86.67         71.29         4.12 o                         
   4   3  18         35.91         30.53         1.98 o                         
  -5   4  18          1.60         11.55         2.72 o                         
  -4   4  18          0.01         -1.66         1.66 o                         
  -3   4  18          1.15          3.26         1.81 o                         
  -2   4  18          1.10         -1.39         1.39 o                         
  -1   4  18         28.23         27.69         1.66 o                         
   0   4  18          1.31          1.09         0.96 o                         
   1   4  18          0.99          0.16         0.86 o                         
   2   4  18          9.64          7.62         1.22 o                         
   3   4  18          8.37          8.08         1.60 o                         
   4   4  18          6.95          8.79         1.18 o                         
  -4   5  18         15.41         18.35         1.69 o                         
  -3   5  18         25.38         33.25         2.82 o                         
  -2   5  18        117.52        148.37        10.08 o                         
  -1   5  18         55.16         63.87         3.09 o                         
   0   5  18         36.42         48.40         2.57 o                         
   1   5  18          9.04         13.10         1.58 o                         
   2   5  18         31.35         40.60         3.82 o                         
   3   5  18          8.11          8.73         1.57 o                         
  -2   6  18          8.42          8.29         2.60 o                         
  -1   6  18         28.10         37.13         1.90 o                         
   0   6  18         14.23         15.53         1.33 o                         
   1   6  18          0.02         14.50         2.74 o                         
  -2   1  19          0.34          1.31         1.20 o                         
  -1   1  19         89.58         81.12         2.92 o                         
   0   1  19          0.47          0.86         0.68 o                         
   1   1  19         40.62         36.94         1.77 o                         
   2   1  19         30.64         27.55         1.47 o                         
   3   1  19          4.78          4.83         0.77 o                         
   4   1  19          4.73          3.96         1.03 o                         
   5   1  19          3.80          4.91         1.08 o                         
  -2   2  19         56.81         53.50         2.50 o                         
  -1   2  19        109.96        114.83         3.67 o                         
   0   2  19         45.80         49.38         3.94 o                         
   1   2  19          2.91          3.52         0.91 o                         
   2   2  19        101.27         91.96         4.22 o                         
   3   2  19          0.01         -0.79         0.79 o                         
   4   2  19          0.29         -0.36         0.92 o                         
  -5   3  19          0.30         -1.07         2.44 o                         
  -4   3  19          1.18          1.13         1.14 o                         
  -3   3  19         27.39         32.09         2.28 o                         
  -2   3  19         15.20         14.75         1.61 o                         
  -1   3  19         27.03         27.25         1.74 o                         
   0   3  19         51.93         52.81         2.77 o                         
   1   3  19         13.62         10.32         1.18 o                         
   2   3  19         67.53         74.70         3.55 o                         
   3   3  19         42.88         48.89         3.02 o                         
   4   3  19          1.91          1.70         1.20 o                         
  -5   4  19          5.09          4.90         4.27 o                         
  -4   4  19         13.06         14.86         2.33 o                         
  -3   4  19          7.74          3.99         2.03 o                         
  -2   4  19          3.12          4.30         1.14 o                         
  -1   4  19         88.39        113.72         5.11 o                         
   0   4  19          9.06          9.20         1.38 o                         
   1   4  19         22.53         21.72         1.41 o                         
   2   4  19          4.72          3.62         1.01 o                         
   3   4  19          1.33          0.44         1.20 o                         
  -3   5  19          1.01          4.05         1.40 o                         
  -2   5  19         16.75         19.25         4.17 o                         
  -1   5  19          1.89          3.43         1.24 o                         
   0   5  19          6.40          5.55         1.03 o                         
   1   5  19          0.14          0.05         1.80 o                         
   2   5  19         15.80         14.50         1.45 o                         
  -3   0  20         94.42        141.39        13.32 o                         
  -2   0  20        222.00        241.39        12.01 o                         
   0   0  20         54.81         70.76         3.89 o                         
   1   0  20         21.82         23.59         1.86 o                         
   2   0  20         41.22         46.87         3.47 o                         
   3   0  20         60.95         44.52         3.40 o                         
   4   0  20         27.55         32.88         4.10 o                         
  -3   1  20         13.96         14.23         1.78 o                         
  -2   1  20         15.24         13.83         1.50 o                         
  -1   1  20          6.41         13.71         1.68 o                         
   0   1  20          2.98          3.27         0.81 o                         
   1   1  20          9.77          9.25         1.00 o                         
   2   1  20         18.39         21.15         1.25 o                         
   3   1  20          3.27          3.32         0.90 o                         
   4   1  20          4.20          2.48         1.05 o                         
  -3   2  20          4.73          3.76         1.36 o                         
  -2   2  20         16.60         16.13         1.72 o                         
  -1   2  20          7.58         12.17         1.30 o                         
   0   2  20         18.87         25.23         1.71 o                         
   1   2  20          8.36          6.76         0.88 o                         
   2   2  20         49.05         54.85         2.15 o                         
   3   2  20          9.96          7.99         1.14 o                         
   4   2  20          1.23          2.38         1.19 o                         
  -5   3  20          0.08         -0.52         2.59 o                         
  -4   3  20          0.15          1.21         1.32 o                         
  -3   3  20         19.73         20.13         2.21 o                         
  -2   3  20          6.19          5.90         1.72 o                         
  -1   3  20          2.17          0.67         1.06 o                         
   0   3  20         19.85         26.20         1.44 o                         
   1   3  20         26.61         35.13         2.66 o                         
   2   3  20         63.07         73.63         3.22 o                         
   3   3  20          1.96          1.22         1.04 o                         
  -4   4  20         30.14         27.31         2.23 o                         
  -3   4  20          2.79          1.30         1.44 o                         
  -2   4  20         37.46         44.25         2.62 o                         
  -1   4  20         28.89         30.62         2.28 o                         
   0   4  20          1.83         -0.48         1.25 o                         
   1   4  20          7.59          7.56         1.00 o                         
   2   4  20          1.18          0.20         0.95 o                         
   3   4  20          7.43          4.20         1.87 o                         
  -3   5  20          0.05         10.46         7.49 o                         
  -2   5  20          3.32          1.58         8.08 o                         
  -1   5  20          2.90          2.48         1.37 o                         
   0   5  20         56.58         59.43         3.50 o                         
   1   5  20         25.62         31.90         2.34 o                         
  -4   1  21          0.17          3.68         2.95 o                         
  -3   1  21          3.08          5.74         1.94 o                         
  -2   1  21        108.25        131.96         4.60 o                         
  -1   1  21         70.11         87.85         3.93 o                         
   0   1  21          3.63          5.17         1.05 o                         
   1   1  21          0.01          1.07         0.93 o                         
   2   1  21          2.91          5.41         0.81 o                         
   3   1  21         34.35         38.94         1.98 o                         
   4   1  21         14.65         10.69         1.43 o                         
  -5   2  21          4.74          4.20         1.48 o                         
  -4   2  21          3.48          1.09         4.28 o                         
  -3   2  21          4.90          5.05         1.68 o                         
  -2   2  21        128.17        160.93         8.04 o                         
  -1   2  21          1.38          4.64         1.51 o                         
   0   2  21          9.18         11.36         1.27 o                         
   1   2  21         30.48         37.39         1.73 o                         
   2   2  21          3.25          5.06         1.06 o                         
   3   2  21          0.13          0.86         0.90 o                         
  -4   3  21          3.87         -1.98         2.50 o                         
  -3   3  21          0.23          0.20         1.72 o                         
  -2   3  21          1.15          0.62         1.19 o                         
  -1   3  21          0.17          0.68         1.26 o                         
   0   3  21          1.35         -0.35         0.96 o                         
   1   3  21          0.72          2.45         0.93 o                         
   2   3  21         40.36         43.04         2.98 o                         
   3   3  21          5.04          5.85         1.13 o                         
  -3   4  21          1.69         -0.34         3.08 o                         
  -2   4  21          2.22          4.03         2.61 o                         
  -1   4  21          8.16          8.53         1.38 o                         
   0   4  21          7.66         10.22         2.44 o                         
   1   4  21         87.45         89.98         4.49 o                         
   2   4  21         33.29         29.90         5.14 o                         
  -1   5  21          1.30         -5.47         7.01 o                         
  -5   0  22         30.39         35.90         5.11 o                         
  -4   0  22          1.70          1.31         3.21 o                         
  -3   0  22          0.43         -0.65         2.99 o                         
  -2   0  22          6.82          4.68         3.54 o                         
  -1   0  22          9.69         10.13         1.80 o                         
   0   0  22         65.84         63.52         3.56 o                         
   1   0  22         57.85         66.21         4.59 o                         
   2   0  22          9.80          9.67         1.99 o                         
   3   0  22          0.00          0.66         1.30 o                         
  -5   1  22          2.78          2.09         2.91 o                         
  -4   1  22          1.18          0.05         2.97 o                         
  -3   1  22         37.82         48.67         3.44 o                         
  -2   1  22          3.25          3.98         1.37 o                         
  -1   1  22         35.21         55.21         2.34 o                         
   0   1  22        119.24        162.46         7.59 o                         
   1   1  22        116.96        113.38        12.43 o                         
   2   1  22          1.74          1.10         0.85 o                         
   3   1  22         14.93          6.55         1.74 o                         
  -4   2  22          1.96          6.24         5.08 o                         
  -3   2  22          0.72          2.18         1.87 o                         
  -2   2  22          0.05          1.09         1.35 o                         
  -1   2  22          0.02         -0.77         1.01 o                         
   0   2  22         10.01         13.13         1.15 o                         
   1   2  22         18.91         18.47         1.40 o                         
   2   2  22          2.06          2.99         1.11 o                         
   3   2  22          3.19          6.03         0.96 o                         
  -4   3  22          0.32          2.42         2.28 o                         
  -3   3  22          5.16          1.73         2.83 o                         
  -2   3  22         26.56         26.12         2.36 o                         
  -1   3  22          0.63          2.13         1.32 o                         
   0   3  22         10.52         10.99         1.16 o                         
   1   3  22         38.87         38.40         3.70 o                         
   2   3  22         14.03         15.73         1.68 o                         
  -2   4  22          1.05          0.24         2.73 o                         
  -1   4  22          0.01         -0.37         1.46 o                         
   0   4  22          2.67          1.05         1.50 o                         
   1   4  22          4.78         -1.47         2.40 o                         
  -4   1  23          0.58          0.12         3.33 o                         
  -3   1  23         27.40         28.26         3.45 o                         
  -2   1  23          0.29          2.04         1.02 o                         
  -1   1  23          0.27          1.60         1.03 o                         
   0   1  23         29.41         33.57         1.82 o                         
   1   1  23         62.62         82.94         4.36 o                         
   2   1  23          0.46          0.93         1.13 o                         
  -4   2  23          0.04         28.53        11.17 o                         
  -3   2  23         24.27         22.49         4.00 o                         
  -2   2  23         12.88         15.95         3.37 o                         
  -1   2  23         25.40         32.76         2.05 o                         
   0   2  23         18.44         24.89         2.50 o                         
   1   2  23         34.75         42.17         2.68 o                         
   2   2  23         16.21         17.25         1.28 o                         
  -2   3  23          8.10         11.97         1.26 o                         
  -1   3  23          7.15          6.13         1.48 o                         
   0   3  23          8.10         11.04         1.23 o                         
   1   3  23          0.79         -0.24         0.93 o                         
  -3   0  24         11.64         11.77         1.86 o                         
  -2   0  24         21.57         22.81         3.99 o                         
  -1   0  24          9.28          7.57         3.43 o                         
   0   0  24          4.42          2.46         4.27 o                         
   1   0  24         17.38         19.05         2.38 o                         
   2   0  24         16.08         10.16         2.12 o                         
  -3   1  24          0.04         -0.24         3.50 o                         
  -2   1  24          4.92          0.05         2.55 o                         
  -1   1  24          3.34          8.34         1.28 o                         
   0   1  24        137.50        193.21         9.18 o                         
   1   1  24         26.52         31.84         2.01 o                         
  -3   2  24          0.95          1.43         7.49 o                         
  -2   2  24          0.49          1.05         1.17 o                         
  -1   2  24          2.73          3.97         1.22 o                         
   0   2  24         19.48         29.92         3.21 o                         
   1   2  24          0.70         -0.18         1.10 o                         
  -2   1  25          3.33         13.79         6.42 o                         
  -1   1  25          1.44          2.24         3.72 o                         
   0   1  25          8.89          4.75         5.71 o                         
                                                                                
